# Supplementary material for: High-throughput screening of the Plasmodium falciparum cGMP-dependent protein kinase identified a thiazole scaffold which kills erythrocytic and sexual stage parasites
Source: Sci Rep. 2019 May 7;9:7005. doi: 10.1038/s41598-019-42801-x (PMC6504873; doi:10.1038/s41598-019-42801-x)
Supplement: Supplementary file 2 — Supplementary Table 1 [file 41598_2019_42801_MOESM2_ESM.xlsx]

## Sheet: __JChemStructureSheet
Hash	StructureStringLength	StructureStringFormat	StructureString
956AB8902B6826BD993682C7D370F1A7	1	cxsmiles	JChemExcelQAAAAB+LCAAAAAAABADtvQdgHEmWJSYvbcp7f0r1StfgdKEIgGATJNiQQBDswYjN5pLsHWlHIymrKoHKZVZlXWYWQMztnbz33nvvvffee++997o7nU4n99//P1xmZAFs9s5K2smeIYCqyB8/fnwfPyJOTrZe7J6cvDg52b1zsvvZyQn9b+sz+eMFfXdycrLHn27R//fuvN56cWfrsy/v4H8v6JPd/wdqz7eLQAAAAA==
C624184BC9E0A85FAAE476633B618604	1	cxsmiles	JChemExcelLQAAAB+LCAAAAAAABADtvQdgHEmWJSYvbcp7f0r1StfgdKEIgGATJNiQQBDswYjN5pLsHWlHIymrKoHKZVZlXWYWQMztnbz33nvvvffee++997o7nU4n99//P1xmZAFs9s5K2smeIYCqyB8/fnwfPyJenOx+9uJk68XJ3mcn904+O3nx2cnJPfr/Zyd7dz578WL3ZOuzL++c7J7g2f1/AJWrnOItAAAA
2C89842ADFCCED5AC4E39F83AE774513	1	cxsmiles	JChemExcelOAAAAB+LCAAAAAAABADtvQdgHEmWJSYvbcp7f0r1StfgdKEIgGATJNiQQBDswYjN5pLsHWlHIymrKoHKZVZlXWYWQMztnbz33nvvvffee++997o7nU4n99//P1xmZAFs9s5K2smeIYCqyB8/fnwfPyJOyvGLk93PXpzsfXaydfLZye6dky367cXeHfr05AQflvTRl3f4K/7oBZr9P9DblYk4AAAA
2D3AB956FB4F6A2DA1EDC356DC18CB71	1	cxsmiles	JChemExcelOQAAAB+LCAAAAAAABADtvQdgHEmWJSYvbcp7f0r1StfgdKEIgGATJNiQQBDswYjN5pLsHWlHIymrKoHKZVZlXWYWQMztnbz33nvvvffee++997o7nU4n99//P1xmZAFs9s5K2smeIYCqyB8/fnwfPyK+/Oxk68XuycnJHv1y8tnJ6707J7sn/MnJyS79/tnJydaX/PUL+vWzk707/GP3/wGJwns7OQAAAA==
E0F347CA639B8AE2088B658114FB07DA	1	cxsmiles	JChemExcelMwAAAB+LCAAAAAAABADtvQdgHEmWJSYvbcp7f0r1StfgdKEIgGATJNiQQBDswYjN5pLsHWlHIymrKoHKZVZlXWYWQMztnbz33nvvvffee++997o7nU4n99//P1xmZAFs9s5K2smeIYCqyB8/fnwfPyJOXpycfHmy+9nJi89Otk728M+dL08+O9m7c7L12cnuHXyFP08+e0E/0GD3/wG8LNWGMwAAAA==
96543F9A6CB16097CDAAA754CE814508	1	cxsmiles	JChemExcelLgAAAB+LCAAAAAAABADtvQdgHEmWJSYvbcp7f0r1StfgdKEIgGATJNiQQBDswYjN5pLsHWlHIymrKoHKZVZlXWYWQMztnbz33nvvvffee++997o7nU4n99//P1xmZAFs9s5K2smeIYCqyB8/fnwfPyJenJzQ/3Y/Ozn57GTr9e4d/Lr15ckef7x3hz7dO/nsBf042fvsZPf/AQqtnGcuAAAA
596F340432003D2FDCF6B2973E2ED49A	1	cxsmiles	JChemExcelOAAAAB+LCAAAAAAABADtvQdgHEmWJSYvbcp7f0r1StfgdKEIgGATJNiQQBDswYjN5pLsHWlHIymrKoHKZVZlXWYWQMztnbz33nvvvffee++997o7nU4n99//P1xmZAFs9s5K2smeIYCqyB8/fnwfPyK+PPneye/57e9vvTjZ+uzLOye7n7042fvsZOuEfn52skf/38WHJy9emN9O+H+7/w/8VU+mOAAAAA==
81ACF59B96EAA450EBC2652ACD10D2C5	1	cxsmiles	JChemExcelRQAAAB+LCAAAAAAABADtvQdgHEmWJSYvbcp7f0r1StfgdKEIgGATJNiQQBDswYjN5pLsHWlHIymrKoHKZVZlXWYWQMztnbz33nvvvffee++997o7nU4n99//P1xmZAFs9s5K2smeIYCqyB8/fnwfPyJOvjzZ/ezkZOvk9dbJna3PvryD/52cfHay+4K+eHGy9xl999nJi707J1v818nWM2mwRx9w6xe7/w/cC68dRQAAAA==
3896CA63B49CFB303C6E0DFD9A6FE61C	1	cxsmiles	JChemExcelNwAAAB+LCAAAAAAABADtvQdgHEmWJSYvbcp7f0r1StfgdKEIgGATJNiQQBDswYjN5pLsHWlHIymrKoHKZVZlXWYWQMztnbz33nvvvffee++997o7nU4n99//P1xmZAFs9s5K2smeIYCqyB8/fnwfPyJOyvGXn53svjj57ORk6+TkxcneZy9OtuiPz17s3aE/8OmLe/ji5N4dfHyyRz92/x9+myS5NwAAAA==
CAB0CF8F612167EEB752A536718CD18D	1	cxsmiles	JChemExcelMAAAAB+LCAAAAAAABADtvQdgHEmWJSYvbcp7f0r1StfgdKEIgGATJNiQQBDswYjN5pLsHWlHIymrKoHKZVZlXWYWQMztnbz33nvvvffee++997o7nU4n99//P1xmZAFs9s5K2smeIYCqyB8/fnwfPyJe/PjJycnuZycnn51s0f9378gfL062Xpzs8cf36K8XJ/c+O9m789mL3f8Hl5GSGTAAAAA=
7D60D6F1FAE62F904412A24F364E5BA7	1	cxsmiles	JChemExcelNQAAAB+LCAAAAAAABADtvQdgHEmWJSYvbcp7f0r1StfgdKEIgGATJNiQQBDswYjN5pLsHWlHIymrKoHKZVZlXWYWQMztnbz33nvvvffee++997o7nU4n99//P1xmZAFs9s5K2smeIYCqyB8/fnwfPyJOvjzZ/ezkZOvFyd5nL0628OtnL/buvNg7OXmxdXLn5GTvDn1zckJffka/47eT3f8H4eF46zUAAAA=
4D21E8E67E317AD3384D4B0154F33A58	1	cxsmiles	JChemExcelLgAAAB+LCAAAAAAABADtvQdgHEmWJSYvbcp7f0r1StfgdKEIgGATJNiQQBDswYjN5pLsHWlHIymrKoHKZVZlXWYWQMztnbz33nvvvffee++997o7nU4n99//P1xmZAFs9s5K2smeIYCqyB8/fnwfPyJOvjzZ/exk68uTOyf04+TkxcnWZ1/eOXl9svfZyb2Tz168OLn32Qv6uYfvd/8fdi9xVS4AAAA=
9286D778D3BFD974B326C57E516F7CB5	1	cxsmiles	JChemExcelLwAAAB+LCAAAAAAABADtvQdgHEmWJSYvbcp7f0r1StfgdKEIgGATJNiQQBDswYjN5pLsHWlHIymrKoHKZVZlXWYWQMztnbz33nvvvffee++997o7nU4n99//P1xmZAFs9s5K2smeIYCqyB8/fnwfPyJOvjzZ/ezk5LOTrS9P7pxsvTjZ+uxL+nly5/XJ3mcvTuh/9z472Xvx2cmLe3c+O9n9fwB8tuFmLwAAAA==
F9B916D9D536C72D5DFE4AA688D8EEFA	1	cxsmiles	JChemExcelMgAAAB+LCAAAAAAABADtvQdgHEmWJSYvbcp7f0r1StfgdKEIgGATJNiQQBDswYjN5pLsHWlHIymrKoHKZVZlXWYWQMztnbz33nvvvffee++997o7nU4n99//P1xmZAFs9s5K2smeIYCqyB8/fnwfPyJOvjzZ/ezk5LOTLfr/7h38sfXlyd5nL07of1sv7tCHe3dOtj778s6Lk5MXWyd3Tv4f5Zn7JzIAAAA=
8508F9D84240296B7126DEFB7F5C9B65	1	cxsmiles	JChemExcelQgAAAB+LCAAAAAAABADtvQdgHEmWJSYvbcp7f0r1StfgdKEIgGATJNiQQBDswYjN5pLsHWlHIymrKoHKZVZlXWYWQMztnbz33nvvvffee++997o7nU4n99//P1xmZAFs9s5K2smeIYCqyB8/fnwfPyJOvjzZ/ezk5LOTLfr/7h38sfXlyR79frL14s5nL04+e7F3R5ucbHGTrc++vPNi9+TkxdbJnZOT3f8HPdSusUIAAAA=
BD352EF7D77B0509654AC12305DC3557	1	cxsmiles	JChemExcelOAAAAB+LCAAAAAAABADtvQdgHEmWJSYvbcp7f0r1StfgdKEIgGATJNiQQBDswYjN5pLsHWlHIymrKoHKZVZlXWYWQMztnbz33nvvvffee++997o7nU4n99//P1xmZAFs9s5K2smeIYCqyB8/fnwfPyJOXrze+uzLO/j/ye5nJyefnWy9ONn77AV+3PvsZP/ksxcvTvb5i3t38OPF3h36fff/AR1G5kg4AAAA
761D092067AA87604E03E256EBECB0F0	1	cxsmiles	JChemExcelTgAAAB+LCAAAAAAABADtvQdgHEmWJSYvbcp7f0r1StfgdKEIgGATJNiQQBDswYjN5pLsHWlHIymrKoHKZVZlXWYWQMztnbz33nvvvffee++997o7nU4n99//P1xmZAFs9s5K2smeIYCqyB8/fnwfPyK+PNn67Ms7J1vP7tD/no1PXrzG3/zZ7mcnJ1svTvY+e3Eiv93DD/r/Zyf37thmL07ufPZi7w5/vPv/AGg7g2BOAAAA
CD9593DFEBB51E67EDBBA15AB7E88912	1	cxsmiles	JChemExcelRQAAAB+LCAAAAAAABADtvQdgHEmWJSYvbcp7f0r1StfgdKEIgGATJNiQQBDswYjN5pLsHWlHIymrKoHKZVZlXWYWQMztnbz33nvvvffee++997o7nU4n99//P1xmZAFs9s5K2smeIYCqyB8/fnwfPyK+PNn67Ms7J1vP7tD/no1PTl7s0icvTvY+O9l68dnJydaXJyf36FP6985nJ7t7d052P6O/6Ff89uJLarP74v8B/rmyuUUAAAA=
57BC9289E15497839C9CAD4437AFB739	1	cxsmiles	JChemExcelMQAAAB+LCAAAAAAABADtvQdgHEmWJSYvbcp7f0r1StfgdKEIgGATJNiQQBDswYjN5pLsHWlHIymrKoHKZVZlXWYWQMztnbz33nvvvffee++997o7nU4n99//P1xmZAFs9s5K2smeIYCqyB8/fnwfPyJOTl7snux9dnKy9eKEfr/z2YuTrc9O9l58drJ7svvZiy/xy4s79OvJCf9v9/8BLbsOmjEAAAA=
4CFD007B6570C9C29A9EE45CB49E3B5F	1	cxsmiles	JChemExcelPgAAAB+LCAAAAAAABADtvQdgHEmWJSYvbcp7f0r1StfgdKEIgGATJNiQQBDswYjN5pLsHWlHIymrKoHKZVZlXWYWQMztnbz33nvvvffee++997o7nU4n99//P1xmZAFs9s5K2smeIYCqyB8/fnwfPyJOTl7snmx99uJk77OTrRefnZxsnbzYOrlzcu9Efp7cu/PZye7enZNd+o7/t4vfX3xJbXdf/D+MYv1hPgAAAA==
D6DA1B6780C9FEFA6B5E31879552A41C	1	cxsmiles	JChemExcelNgAAAB+LCAAAAAAABADtvQdgHEmWJSYvbcp7f0r1StfgdKEIgGATJNiQQBDswYjN5pLsHWlHIymrKoHKZVZlXWYWQMztnbz33nvvvffee++997o7nU4n99//P1xmZAFs9s5K2smeIYCqyB8/fnwfPyJOyvHJi62TOycnL062PvvyzsnuZyf0y8nWl7vy+2cvTj470d+3vryDT052/x9zMt0iNgAAAA==
5BD5699BDC59686BAE303BE2FCC8AFF1	1	cxsmiles	JChemExcelUwAAAB+LCAAAAAAABADtvQdgHEmWJSYvbcp7f0r1StfgdKEIgGATJNiQQBDswYjN5pLsHWlHIymrKoHKZVZlXWYWQMztnbz33nvvvffee++997o7nU4n99//P1xmZAFs9s5K2smeIYCqyB8/fnwfPyK+PNn67Ms7J1vP7tD/no1PXmyd3Dk5+fJk97OTk89Otuj/u3f4jy3660v9/bMXwef8x+utF3cA6rMv/x/T3K8EUwAAAA==
BD3CAFA6A8092CEE03989F948135BA59	1	cxsmiles	JChemExcelNgAAAB+LCAAAAAAABADtvQdgHEmWJSYvbcp7f0r1StfgdKEIgGATJNiQQBDswYjN5pLsHWlHIymrKoHKZVZlXWYWQMztnbz33nvvvffee++997o7nU4n99//P1xmZAFs9s5K2smeIYCqyB8/fnwfPyJOyvHJydbJna2TF3dOdj+j3z872fpyV37/7MXJZyf6+9aXd+ibk/IOPvp/ACrghcY2AAAA
DA45EC9CC596D18F69D462C83C25BED5	1	cxsmiles	JChemExcelRAAAAB+LCAAAAAAABADtvQdgHEmWJSYvbcp7f0r1StfgdKEIgGATJNiQQBDswYjN5pLsHWlHIymrKoHKZVZlXWYWQMztnbz33nvvvffee++997o7nU4n99//P1xmZAFs9s5K2smeIYCqyB8/fnwfPyK+PNn67Ms7J1vP7tD/no1PTrZO7pzsfvaCPj7Zer2L309O8OeLO5+90D+3XpzsnZx8ebJ3B9+d7P4/pN5+BEQAAAA=
E13CEAFB45985037AB41579403557D86	1	mol	JChemExcelogcAAB+LCAAAAAAABADtvQdgHEmWJSYvbcp7f0r1StfgdKEIgGATJNiQQBDswYjN5pLsHWlHIymrKoHKZVZlXWYWQMztnbz33nvvvffee++997o7nU4n99//P1xmZAFs9s5K2smeIYCqyB8/fnwfPyKSNP2ivty5v7+b7tzfebh7sLO7u7v3NLVPQi12zP9S7xd9Hj58mP7kvZ2dneSLFL+kT04/P3uRnrw5fmI+OfnyqxdvXqf37qX3HtDL9F/Y9vjNl1+YT3bTk3R3b7z34N5Bur27M76377ffw7f3xvepz+2H4/sPHuz5396Tbz/d+ZTePRjv7N97yN2dPPv8sz3TaN/v4AF+3vdh3MfXO+OH9+7tMYx7nwZdfEpf3x9/uvvpw…
9E660C3F8BD5D905F70BC9583B834C7B	1	cxsmiles	JChemExcelRgAAAB+LCAAAAAAABADtvQdgHEmWJSYvbcp7f0r1StfgdKEIgGATJNiQQBDswYjN5pLsHWlHIymrKoHKZVZlXWYWQMztnbz33nvvvffee++997o7nU4n99//P1xmZAFs9s5K2smeIYCqyB8/fnwfPyJOTrZO7tD/TnY/e3Gy9dnJ1utd/f3FHfr3sxP+82Tr2R365PXWZ1/ewf9P8AH979mdz07Q5v8B5mYLFUYAAAA=
0AC93DFE969937A1EC3F1F6C52334C7D	1	cxsmiles	JChemExcelRwAAAB+LCAAAAAAABADtvQdgHEmWJSYvbcp7f0r1StfgdKEIgGATJNiQQBDswYjN5pLsHWlHIymrKoHKZVZlXWYWQMztnbz33nvvvffee++997o7nU4n99//P1xmZAFs9s5K2smeIYCqyB8/fnwfPyJOTnY/O9l6cbL32YuTz05Otj57sXeH/qCP6P/094s7n31557V8dsL/o9/x1Wcnu3deb53c2aLvP/vy/wFNJJ7TRwAAAA==
A537BF33BCB13E104B52248F800078A3	1	cxsmiles	JChemExcelRQAAAB+LCAAAAAAABADtvQdgHEmWJSYvbcp7f0r1StfgdKEIgGATJNiQQBDswYjN5pLsHWlHIymrKoHKZVZlXWYWQMztnbz33nvvvffee++997o7nU4n99//P1xmZAFs9s5K2smeIYCqyB8/fnwfPyJenOx+9uJk67OTrde7d+j3kxP8+eLOZy/kz61nd+jP11uffXkH/z/Zk4/Q7mTv2R3+ufv/AC1jjyVFAAAA
5412D82DA9E2F1726C58350053638644	1	cxsmiles	JChemExcelLwAAAB+LCAAAAAAABADtvQdgHEmWJSYvbcp7f0r1StfgdKEIgGATJNiQQBDswYjN5pLsHWlHIymrKoHKZVZlXWYWQMztnbz33nvvvffee++997o7nU4n99//P1xmZAFs9s5K2smeIYCqyB8/fnwfPyK+PNn67Ms7J7ufnZzQ/7Y+O9nFHy9e7J3IJ3v0iXz7gv7c/X8An7XPQC8AAAA=
CFCAECC893378800C1228CD019775101	1	cxsmiles	JChemExcelNgAAAB+LCAAAAAAABADtvQdgHEmWJSYvbcp7f0r1StfgdKEIgGATJNiQQBDswYjN5pLsHWlHIymrKoHKZVZlXWYWQMztnbz33nvvvffee++997o7nU4n99//P1xmZAFs9s5K2smeIYCqyB8/fnwfPyJOXpzsfnaydbL14s5nX9452frsxYtdfHJC/9t6duezk907/OceNXp98tmLvTv0ze7/A4wkz9E2AAAA
8174B279C96D92E72726DD7F1DE3FB55	1	cxsmiles	JChemExcelLwAAAB+LCAAAAAAABADtvQdgHEmWJSYvbcp7f0r1StfgdKEIgGATJNiQQBDswYjN5pLsHWlHIymrKoHKZVZlXWYWQMztnbz33nvvvffee++997o7nU4n99//P1xmZAFs9s5K2smeIYCqyB8/fnwfPyJOTrZO7tD/Xuy++Ix+pf9e3Pnsyzufney+uHOy+9nJyR4+/uzkxd4d+nf3/wGbP5vPLwAAAA==
4CC860CB3D5431084C4FFF6D9950BE21	1	cxsmiles	JChemExcelLwAAAB+LCAAAAAAABADtvQdgHEmWJSYvbcp7f0r1StfgdKEIgGATJNiQQBDswYjN5pLsHWlHIymrKoHKZVZlXWYWQMztnbz33nvvvffee++997o7nU4n99//P1xmZAFs9s5K2smeIYCqyB8/fnwfPyJOTk62Tu682H3xGf2k/17c+ezLO5+d7L44uXOy+9nJCX38JTeh/z472f1/AHVs8eovAAAA
137BBBB68FCC264842B7B3506AFE79A4	1	cxsmiles	JChemExcelLQAAAB+LCAAAAAAABADtvQdgHEmWJSYvbcp7f0r1StfgdKEIgGATJNiQQBDswYjN5pLsHWlHIymrKoHKZVZlXWYWQMztnbz33nvvvffee++997o7nU4n99//P1xmZAFs9s5K2smeIYCqyB8/fnwfPyJOTrZO7py8ONn9jH7ZenHnsy/vnGx99uLF7h18dLJHH78++ezF3p2Tz052/x9UmTsQLQAAAA==
F51AD3CED7A1A201EC1429A4DB1B5ACE	1	cxsmiles	JChemExcelQgAAAB+LCAAAAAAABADtvQdgHEmWJSYvbcp7f0r1StfgdKEIgGATJNiQQBDswYjN5pLsHWlHIymrKoHKZVZlXWYWQMztnbz33nvvvffee++997o7nU4n99//P1xmZAFs9s5K2smeIYCqyB8/fnwfPyK+PNn67Ms7J1vP7tD/no1fyJ+7n51svbjzYuvFZye7+OPks5O9L0++PNmjv+/oB9Se/t199v8AFNqxaEIAAAA=
6946B2BCEF8874403BE49C27D7933FA2	1	cxsmiles	JChemExcelIwAAAB+LCAAAAAAABADtvQdgHEmWJSYvbcp7f0r1StfgdKEIgGATJNiQQBDswYjN5pLsHWlHIymrKoHKZVZlXWYWQMztnbz33nvvvffee++997o7nU4n99//P1xmZAFs9s5K2smeIYCqyB8/fnwfPyJOvjzZ/ezk5LOTLfr/7h3648UL/Caf0q8vdv8feNH4myMAAAA=
30E7A3B7AD5FBE0A951B8352550FFD07	1	cxsmiles	JChemExcelIwAAAB+LCAAAAAAABADtvQdgHEmWJSYvbcp7f0r1StfgdKEIgGATJNiQQBDswYjN5pLsHWlHIymrKoHKZVZlXWYWQMztnbz33nvvvffee++997o7nU4n99//P1xmZAFs9s5K2smeIYCqyB8/fnwfPyJe7J58drJ1svXZi907J7ufndBfLz47Mb+/oD93/x+bNwYBIwAAAA==
ACA03B8FCCE1088E58C015DAD2D90C26	1	cxsmiles	JChemExcelLgAAAB+LCAAAAAAABADtvQdgHEmWJSYvbcp7f0r1StfgdKEIgGATJNiQQBDswYjN5pLsHWlHIymrKoHKZVZlXWYWQMztnbz33nvvvffee++997o7nU4n99//P1xmZAFs9s5K2smeIYCqyB8/fnwfPyJOTrZOvrzz4mT3sxcnn9Efn73YvUN/nOydfHly8mLvxWcnu/jzhP+3+/8AiG5J3S4AAAA=
752A2C28CA694E807FC68495237BCD1A	1	cxsmiles	JChemExcelOgAAAB+LCAAAAAAABADtvQdgHEmWJSYvbcp7f0r1StfgdKEIgGATJNiQQBDswYjN5pLsHWlHIymrKoHKZVZlXWYWQMztnbz33nvvvffee++997o7nU4n99//P1xmZAFs9s5K2smeIYCqyB8/fnwfPyK+PNn67Ms7J1vP7tD/no1PvjzZ/ezk5LOTLfr/7h3648WLrZOtF3foL/6Btid36H8n/w9aeyl0OgAAAA==
71E148A7CFB1ECD729BF72EB641DC4F6	1	cxsmiles	JChemExcelMAAAAB+LCAAAAAAABADtvQdgHEmWJSYvbcp7f0r1StfgdKEIgGATJNiQQBDswYjN5pLsHWlHIymrKoHKZVZlXWYWQMztnbz33nvvvffee++997o7nU4n99//P1xmZAFs9s5K2smeIYCqyB8/fnwfPyK+PDnZ/ezkZO+zk62Trc9evNg7+exk9w5/Rh89u+P9+QK//z9G0/c3MAAAAA==
95A2DB4CBA7BB0094538837986376535	1	cxsmiles	JChemExcelKQAAAB+LCAAAAAAABADtvQdgHEmWJSYvbcp7f0r1StfgdKEIgGATJNiQQBDswYjN5pLsHWlHIymrKoHKZVZlXWYWQMztnbz33nvvvffee++997o7nU4n99//P1xmZAFs9s5K2smeIYCqyB8/fnwfPyKenWw9u0P/O9n97ORki/7/2cku/njxAr/xp5/xr/8PcB/hiykAAAA=
F71C2D7D94D36843346AB13967F67F82	1	cxsmiles	JChemExcelOQAAAB+LCAAAAAAABADtvQdgHEmWJSYvbcp7f0r1StfgdKEIgGATJNiQQBDswYjN5pLsHWlHIymrKoHKZVZlXWYWQMztnbz33nvvvffee++997o7nU4n99//P1xmZAFs9s5K2smeIYCqyB8/fnwfPyJOTl7svvjsZAv/vbjz2Zd3PjvZfXFy52T3s5OTz0726P9bL0726MM7J1tfmo/phd3/BwUQPEk5AAAA
F1B24E6EF4CD5AE9E9AE98A2BFF5CF83	1	cxsmiles	JChemExcelLgAAAB+LCAAAAAAABADtvQdgHEmWJSYvbcp7f0r1StfgdKEIgGATJNiQQBDswYjN5pLsHWlHIymrKoHKZVZlXWYWQMztnbz33nvvvffee++997o7nU4n99//P1xmZAFs9s5K2smeIYCqyB8/fnwfPyJOTrZO7tD/Tl7svviMfqf/Xtz57Ms7n53svrhzsvvZyclnJ3uvTz57cbL32cnu/wNg2kxcLgAAAA==
9FDBFA2FBDE9303111CB6F2CBD32A108	1	cxsmiles	JChemExcelKwAAAB+LCAAAAAAABADtvQdgHEmWJSYvbcp7f0r1StfgdKEIgGATJNiQQBDswYjN5pLsHWlHIymrKoHKZVZlXWYWQMztnbz33nvvvffee++997o7nU4n99//P1xmZAFs9s5K2smeIYCqyB8/fnwfPyJenOx+drJ1svXZixe7d/D7yWcvTj470d/36LsvT77cu4OP/h86fPXuKwAAAA==
83F5402E848B6BCCDCB263B13B990C90	1	cxsmiles	JChemExcelQgAAAB+LCAAAAAAABADtvQdgHEmWJSYvbcp7f0r1StfgdKEIgGATJNiQQBDswYjN5pLsHWlHIymrKoHKZVZlXWYWQMztnbz33nvvvffee++997o7nU4n99//P1xmZAFs9s5K2smeIYCqyB8/fnwfPyJOTl7snnx2snWy9dmL3Tsnu5+dnGy9eL312Zd38P+TPfrq2Z0TfPrszmcne/R/+kMbfvaC/rf7/wCsf2w6QgAAAA==
31AA361E30D78754CF2B7FE82020CCC3	1	cxsmiles	JChemExcelMwAAAB+LCAAAAAAABADtvQdgHEmWJSYvbcp7f0r1StfgdKEIgGATJNiQQBDswYjN5pLsHWlHIymrKoHKZVZlXWYWQMztnbz33nvvvffee++997o7nU4n99//P1xmZAFs9s5K2smeIYCqyB8/fnwfPyJe/PjJye5nJyefnWzR/3fv0B8vTrborxf8O33xwnxufv9/ADSkPk4zAAAA
31E72BBC1D7C81E22E0E0F8B9259D2CD	1	cxsmiles	JChemExcelMwAAAB+LCAAAAAAABADtvQdgHEmWJSYvbcp7f0r1StfgdKEIgGATJNiQQBDswYjN5pLsHWlHIymrKoHKZVZlXWYWQMztnbz33nvvvffee++997o7nU4n99//P1xmZAFs9s5K2smeIYCqyB8/fnwfPyJe/PjJye5nJyefnWzR/3fv0B8vTrborxf8O744+cz+/gJt/h99d3rrMwAAAA==
0182F13AD4F09C4CD5430ED78E4B1C35	1	cxsmiles	JChemExcelMwAAAB+LCAAAAAAABADtvQdgHEmWJSYvbcp7f0r1StfgdKEIgGATJNiQQBDswYjN5pLsHWlHIymrKoHKZVZlXWYWQMztnbz33nvvvffee++997o7nU4n99//P1xmZAFs9s5K2smeIYCqyB8/fnwfPyKenWw9u0P/O9n97ORki/7/2cku/7H1YuvkZI/+d+fksxfyEf2Cr/8fJTm4WDMAAAA=
B9BE4A3418BC63E2CF5D2B3803304C3E	1	cxsmiles	JChemExcelOQAAAB+LCAAAAAAABADtvQdgHEmWJSYvbcp7f0r1StfgdKEIgGATJNiQQBDswYjN5pLsHWlHIymrKoHKZVZlXWYWQMztnbz33nvvvffee++997o7nU4n99//P1xmZAFs9s5K2smeIYCqyB8/fnwfPyJOXm999uWdk93PTrZOPjuh/+3ijxcnW/TBC/6dPnxhPkeDrWd38Of/A4H2jNM5AAAA
7C7A299D7A13692687043C7B25742890	1	cxsmiles	JChemExcelPAAAAB+LCAAAAAAABADtvQdgHEmWJSYvbcp7f0r1StfgdKEIgGATJNiQQBDswYjN5pLsHWlHIymrKoHKZVZlXWYWQMztnbz33nvvvffee++997o7nU4n99//P1xmZAFs9s5K2smeIYCqyB8/fnwfPyJOyvGLk5Pdz05OPjvZov/v3qE/Xpxs0V8v+Hf64oX5/GTrSX2H/jjZ+vLOZye7/w9wNNXXPAAAAA==
CD9E33672A30BC28DE545026970A4775	1	cxsmiles	JChemExcelQQAAAB+LCAAAAAAABADtvQdgHEmWJSYvbcp7f0r1StfgdKEIgGATJNiQQBDswYjN5pLsHWlHIymrKoHKZVZlXWYWQMztnbz33nvvvffee++997o7nU4n99//P1xmZAFs9s5K2smeIYCqyB8/fnwfPyJOyvHJydbJna2Trc++vPNi94Se3Tsnu5+9oA9Otl7w7ycn9OdnJ+Z3al/e4X8+O9n9fwAGJC9HQQAAAA==
000B1BFD49ABF7BDB94BFA460C750A64	1	cxsmiles	JChemExcelNwAAAB+LCAAAAAAABADtvQdgHEmWJSYvbcp7f0r1StfgdKEIgGATJNiQQBDswYjN5pLsHWlHIymrKoHKZVZlXWYWQMztnbz33nvvvffee++997o7nU4n99//P1xmZAFs9s5K2smeIYCqyB8/fnwfPyJOyvHJydbJna2TF3dOdj97cbL12cnWi138fnJCf352Yn6nVuUd/uezk93/B8trRVk3AAAA
90A60C9B07FDDF1EE63E0AA45500337C	1	cxsmiles	JChemExcelNwAAAB+LCAAAAAAABADtvQdgHEmWJSYvbcp7f0r1StfgdKEIgGATJNiQQBDswYjN5pLsHWlHIymrKoHKZVZlXWYWQMztnbz33nvvvffee++997o7nU4n99//P1xmZAFs9s5K2smeIYCqyB8/fnwfPyJOXpzsfvbiZOuzk5PPXuzeoT9Otl58dvJi93snv+e3v7918uWdk5Otkzsn/M0JffnsDv27+/8AluS2FDcAAAA=
83C94133550E818CFFE875C0CEE73B50	1	cxsmiles	JChemExcelOQAAAB+LCAAAAAAABADtvQdgHEmWJSYvbcp7f0r1StfgdKEIgGATJNiQQBDswYjN5pLsHWlHIymrKoHKZVZlXWYWQMztnbz33nvvvffee++997o7nU4n99//P1xmZAFs9s5K2smeIYCqyB8/fnwfPyK+PNn67Ms7J7ufnZx8drJF/9/FHy/o05OtF7v6xQvzOTd6dgd//j9dIZrQOQAAAA==
4A05CBFB4225DBB1E3B19D55939E3AD7	1	cxsmiles	JChemExcelOAAAAB+LCAAAAAAABADtvQdgHEmWJSYvbcp7f0r1StfgdKEIgGATJNiQQBDswYjN5pLsHWlHIymrKoHKZVZlXWYWQMztnbz33nvvvffee++997o7nU4n99//P1xmZAFs9s5K2smeIYCqyB8/fnwfPyJOTrZO7pzsfvbiZOuzk60Xu/j9BL+ffHZCf2w9u0P/eyafotGLk5Mv73z2Yvf/ASuGgaQ4AAAA
932BC071D52D1DCD1DFF2538B459C946	1	cxsmiles	JChemExcelMgAAAB+LCAAAAAAABADtvQdgHEmWJSYvbcp7f0r1StfgdKEIgGATJNiQQBDswYjN5pLsHWlHIymrKoHKZVZlXWYWQMztnbz33nvvvffee++997o7nU4n99//P1xmZAFs9s5K2smeIYCqyB8/fnwfPyJOvjzZ/ezkZIv+/9nJ7kl5B39uvaAPXuzeOdk6uUP/O3nBn5589gJt/h+/2oVoMgAAAA==
5804CD33BDBC7EE3F95726D827C33594	1	cxsmiles	JChemExcelQAAAAB+LCAAAAAAABADtvQdgHEmWJSYvbcp7f0r1StfgdKEIgGATJNiQQBDswYjN5pLsHWlHIymrKoHKZVZlXWYWQMztnbz33nvvvffee++997o7nU4n99//P1xmZAFs9s5K2smeIYCqyB8/fnwfPyJOyvHJydbJna2TF7sneHbvnOx+9uJk67OTrRf8+8kJ/XpS3jnZ+vLOZ/brF3fo389Odv8fSJWlJUAAAAA=
893FDCD18486504909DAD7957644A538	1	cxsmiles	JChemExcelRQAAAB+LCAAAAAAABADtvQdgHEmWJSYvbcp7f0r1StfgdKEIgGATJNiQQBDswYjN5pLsHWlHIymrKoHKZVZlXWYWQMztnbz33nvvvffee++997o7nU4n99//P1xmZAFs9s5K2smeIYCqyB8/fnwfPyJOyvHJlycnL3ZPTk62Tl7gnzv0v5O9z16cbH12svViD7+fnNCfn52Y36lReedk68s7/NHJ7v8DWxgBD0UAAAA=
33EAE9DADF627379E8FABF98562C1D62	1	cxsmiles	JChemExcelRQAAAB+LCAAAAAAABADtvQdgHEmWJSYvbcp7f0r1StfgdKEIgGATJNiQQBDswYjN5pLsHWlHIymrKoHKZVZlXWYWQMztnbz33nvvvffee++997o7nU4n99//P1xmZAFs9s5K2smeIYCqyB8/fnwfPyJOyvHJydbJna0XJ1uffXnnZPezk5PPTl58drKL3/HhydaLXf38xYl+jjZbJ+Wdk60v73x2svv/AHZcj7JFAAAA
8150EB20FD658ACBE198488DB915ED0A	1	cxsmiles	JChemExcelPAAAAB+LCAAAAAAABADtvQdgHEmWJSYvbcp7f0r1StfgdKEIgGATJNiQQBDswYjN5pLsHWlHIymrKoHKZVZlXWYWQMztnbz33nvvvffee++997o7nU4n99//P1xmZAFs9s5K2smeIYCqyB8/fnwfPyJOyvHJydZnX955QT9O7tD/TnY/e0GfnGy92MXvJyf052cn5ndqVN452fryzmcnu/8PNGZ56zwAAAA=
BEBD7759BCB6B408E7FE2C277843D200	1	mol	JChemExcelNwYAAB+LCAAAAAAABADtvQdgHEmWJSYvbcp7f0r1StfgdKEIgGATJNiQQBDswYjN5pLsHWlHIymrKoHKZVZlXWYWQMztnbz33nvvvffee++997o7nU4n99//P1xmZAFs9s5K2smeIYCqyB8/fnwfPyKSNP2ivty5v7+b7ny6u7d7f29nd3/vaWqfhFrsmP+l3i/6PHz4MP3Jezs7O8kXKX5Jn5x+fvYiPXlz/MR8cvLlVy/evE73Pk33HtLL9F/Y9vjNl1+YT3bTk3R//PDg4W66/en43r1PP/Xb73nfPhgfPLh33//2Xvoi/XS8v3//frp9f3zw6c4D/9t9evfe+MG9gwN8u39vJ4B83/v2YPzgwcMA8qce5IPxvf3w2wf07qfjh…
581D9C63F2811AA918A8230724C3BDB4	1	cxsmiles	JChemExcelOQAAAB+LCAAAAAAABADtvQdgHEmWJSYvbcp7f0r1StfgdKEIgGATJNiQQBDswYjN5pLsHWlHIymrKoHKZVZlXWYWQMztnbz33nvvvffee++997o7nU4n99//P1xmZAFs9s5K2smeIYCqyB8/fnwfPyK+PNn67Ms7J7ufnZx8drJF/9/FHy/o05OtF7v6xQvzORqdbH1557OT3f8H4sI8KTkAAAA=
D4C9B02CEB0D0B9C85744C84D5405A4E	1	cxsmiles	JChemExcelRgAAAB+LCAAAAAAABADtvQdgHEmWJSYvbcp7f0r1StfgdKEIgGATJNiQQBDswYjN5pLsHWlHIymrKoHKZVZlXWYWQMztnbz33nvvvffee++997o7nU4n99//P1xmZAFs9s5K2smeIYCqyB8/fnwfPyJenOx+9uJk67OTk89e7N6hP062XuD/+P3k5MuTE/3w2R368PXWZ1/ewf9P9j6j7z472buDF092/x+mTmAoRgAAAA==
4D9820804E78143FC8A5238394555B15	1	cxsmiles	JChemExcelQAAAAB+LCAAAAAAABADtvQdgHEmWJSYvbcp7f0r1StfgdKEIgGATJNiQQBDswYjN5pLsHWlHIymrKoHKZVZlXWYWQMztnbz33nvvvffee++997o7nU4n99//P1xmZAFs9s5K2smeIYCqyB8/fnwfPyJOyvHJydbJna2TFycnu5+9OPns5PXuHf5t67OTrRf8+8kJf2F+p/blnZOtL+98drL7/wCYUxa/QAAAAA==
EA727688C07329F4CEE6C690CDF6ED26	1	cxsmiles	JChemExcelPwAAAB+LCAAAAAAABADtvQdgHEmWJSYvbcp7f0r1StfgdKEIgGATJNiQQBDswYjN5pLsHWlHIymrKoHKZVZlXWYWQMztnbz33nvvvffee++997o7nU4n99//P1xmZAFs9s5K2smeIYCqyB8/fnwfPyJOyvHJydbJna0Xr/HvZ1/eof+d7H724mTrs5OtF7v4/eSE/vzsxPxOzcs7J1vU8mT3/wHpjt/CPwAAAA==
D0D01B262936A68F27469080598BBD93	1	cxsmiles	JChemExcelQAAAAB+LCAAAAAAABADtvQdgHEmWJSYvbcp7f0r1StfgdKEIgGATJNiQQBDswYjN5pLsHWlHIymrKoHKZVZlXWYWQMztnbz33nvvvffee++997o7nU4n99//P1xmZAFs9s5K2smeIYCqyB8/fnwfPyJOyvHJydbJna2TF6/x47Mv79D/TnY/e3Gy9dnJ1otd/H5yQn9+dmJ+p/blnZMtanmy+/8AqMBCNkAAAAA=
C6FF50CD165F033E0876D7211E456F6A	1	cxsmiles	JChemExcelNQAAAB+LCAAAAAAABADtvQdgHEmWJSYvbcp7f0r1StfgdKEIgGATJNiQQBDswYjN5pLsHWlHIymrKoHKZVZlXWYWQMztnbz33nvvvffee++997o7nU4n99//P1xmZAFs9s5K2smeIYCqyB8/fnwfPyJOvjzZ/ezk5LOTLfr/7h38sfXiZOuzF7t3Xm999uUd/J++u3PCX5189gLN/h/z9uzjNQAAAA==
38B8569523EA0BEA6BCF133F9AD4DAA1	1	cxsmiles	JChemExcelMgAAAB+LCAAAAAAABADtvQdgHEmWJSYvbcp7f0r1StfgdKEIgGATJNiQQBDswYjN5pLsHWlHIymrKoHKZVZlXWYWQMztnbz33nvvvffee++997o7nU4n99//P1xmZAFs9s5K2smeIYCqyB8/fnwfPyJOyvGLk93PXpxsfXZy8tmL3Tv0x8nWi89OXuye7J6cvDg5kY9O6NNnd+jf3f8H9zbR0jIAAAA=

## Sheet: Sheet1
Publication number	Structure	Total score	Cluster	No. compounds per cluster	WT PfPKG (μM)	TQ PfPKG (μM)	Hu PKGIα (μM)	HepG2 (μM)	LE	LLE	IFI	AuroraB (μM)	LCK (μM)	PI3KD (μM)	bIn silico alerts	Solubility (µM)	No. Heavy atoms	No. Aromatic rings	ClogP	MW	AM_Perm	ChromlogD	PFI
1		22	1	23	0.0660693	>100	>100	100	0.39	5.99	50	7.94328	5.01187	50.1187	3	155, 291	25	3	1.186	338.39	91	0.83	3.83
21		22	1	23	0.00199526	>100	>100	100	0.48	5.84	2.91	31.6228	6.30957	50.1187	1	165	25	3	2.863	357.43	374	2.83	5.83
22		21	1	23	0.00851138	>100	>100	25.1189	0.39	6.11	3.87	19.9526	1.99526	50.1187	1	175	28	3	1.965	420.91	115	2.71	5.71
23		21	1	23	0.00616595	>100	>100	10	0.42	6.52	4.02	31.6228	0.630957	50.1187	2	176	27	3	1.686	406.89	148	2.12	5.12
24		21	1	23	0.0112202	>100	>100	7.94328	0.36	5.03	4.93	31.6228	2.51189	50.1187	3	142	30	4	2.917	439.96	196	3.46	7.46
25		20	1	23	0.0047863	22.6464	>100	63.0957	0.34	7.27	8.25	1	0.316228	50.1187	3	410	34	4	1.051	484.51	63	1.93	5.93
26		20	1	23	0.0506991	>100	>100	100	0.37	3.63	6.13	12.5893	10	50.1187	2	203	27	4	3.664	357.37	7	0.22	4.22
27		19	1	23	0.0803526	>100	>100	3.98107	0.37	5.58	5.03	2.51189	1.25893	31.6228	3	398, 375, 311	26	3	1.518	353.4	209	2	5
28		19	1	23	0.00184077	>100	>100	7.94328	0.44	6.98	5.73	31.6228	1.58489	50.1187	2	202	27	3	1.755	384.86	117	1.96	4.96
29		19	1	23	0.0749894	>100	>100	31.6228	0.31	4.17	2.74	31.6228	12.5893	50.1187	2	ND	31	4	2.952	433.9	112	1.96	5.96
30		19	1	23	0.0201837	>100	>100	31.6228	0.3	4.52	3.61	31.6228	3.98107	50.1187	3	249	35	3	3.175	498.07	43	1.97	4.97
31		19	1	23	0.0144544	50.1187	>100	31.6228	0.36	4.34	3.92	7.94328	10	50.1187	3	152	30	3	3.496	426.95	176	2.62	5.62
32		18	1	23	0.00169824	66.8344	>100	39.8107	0.48	6.1	10.07	31.6228	1	50.1187	3	304, 261	25	3	2.665	356.85	272	1.92	4.92
33		17	1	23	0.251189	>100	>100	100	0.32	2.94	4.09	31.6228	31.6228	50.1187	2	293	28	3	3.657	391.4	376	4.28	7.28
34		17	1	23	0.121619	>100	>100	100	0.35	2.63	3.09	7.94328	10	50.1187	2	ND	27	4	4.286	359.36	32	1.21	5.21
35		17	1	23	0.260016	>100	>100	100	0.33	3.25	3.88	25.1189	15.8489	50.1187	3	213	27	3	3.335	369.44	393	4.13	7.13
36		17	1	23	0.00785236	18.8365	>100	50.1187	0.46	4.7	14.81	31.6228	5.01187	50.1187	2	171, 249	24	3	3.403	361.27	320	2.88	5.88
37		17	1	23	0.049545	20.4174	>100	31.6228	0.35	3.5	8.59	31.6228	3.16228	50.1187	1	143	29	3	3.8	429.35	370	4.23	7.23
38		17	1	23	0.00609537	11.749	42.658	12.5893	0.42	4.67	6.06	15.8489	3.16228	25.1189	3	168	27	4	3.54	421.3	38	1.24	5.24
39		15	1	23	0.0107152	>100	>100	2.51189	0.4	4.98	5.08	31.6228	3.16228	50.1187	2	71	27	4	2.988	377.44	614	2.7	6.7
40		15	1	23	0.47863	>100	>100	100	0.35	2.29	3.36	31.6228	31.6228	50.1187	2	245	25	3	4.034	343.35	707	4.74	7.74
41		15	1	23	0.988553	>100	>100	100	0.33	3.44	3.33	31.6228	31.6228	50.1187	2	61	25	4	2.569	323.36	326	3.39	7.39
42		15	1	23	0.616595	>100	>100	100	0.34	3.85	3.03	31.6228	31.6228	50.1187	2	7	25	4	2.359	323.36	218	2.54	6.54
2		20	2	16	0.0412098	>100	>100	100	0.33	4.23	5.56	31.6228	7.94328	50.1187	2	412	31	4	3.151	441.46	501	3.97	7.97
43		20	2	16	0.0716143	7.85236	>100	100	0.47	5.29	9.09	15.8489	31.6228	50.1187	3	ND	21	3	1.852	280.29	301	1.87	4.87
44		19	2	16	0.0944061	>100	>100	100	0.42	4.91	10.2	31.6228	1.25893	50.1187	3	545	23	3	2.112	329.42	233	3.43	6.43
45		19	2	16	0.0530884	>100	>100	15.8489	0.34	7.06	8.62	1.99526	1.99526	50.1187	2	369	29	4	0.214	390.45	32	1.86	5.86
46		18	2	16	0.0229087	>100	>100	100	0.5	4.4	6.46	31.6228	19.9526	50.1187	2	59	21	3	3.235	289.26	519	3.99	6.99
47		18	2	16	0.0716143	>100	>100	100	0.41	4.12	6.62	31.6228	25.1189	50.1187	2	157	24	4	3.028	319.34	301	3.3	7.3
48		17	2	16	0.254097	>100	>100	100	0.43	5.12	9.17	25.1189	1	50.1187	2	168, 461	21	2	1.477	288.35	290	3.49	5.49
49		17	2	16	0.363078	>100	>100	100	0.34	5.25	50	19.9526	31.6228	50.1187	2	389, 622	26	3	1.19	351.41	478	2.89	5.89
50		15	2	16	0.732825	>100	>100	100	0.49	5.24	3.73	25.1189	31.6228	50.1187	1	ND	17	3	0.894	222.25	314	0.36	3.36
51		15	2	16	0.27227	>100	>100	100	0.47	4.97	3.67	31.6228	31.6228	50.1187	1	218	19	3	1.592	252.28	619	2.08	5.08
52		15	2	16	0.398107	>100	>100	100	0.34	3.88	8.25	31.6228	2.51189	50.1187	2	637	26	3	2.523	358.31	329	3.41	6.41
53		15	2	16	0.416869	>100	>100	100	0.4	3.42	14.29	31.6228	31.6228	50.1187	2	369	22	3	2.955	315.4	64	2.47	5.47
54		15	2	16	0.457088	>100	>100	100	0.35	2.71	9.59	7.94328	12.5893	50.1187	2	396, 396	25	2	3.628	344.46	490	5.93	7.93
55		15	2	16	0.20893	>100	>100	79.4328	0.42	5.13	8.82	15.8489	1.25893	50.1187	3	352	22	3	1.545	297.36	380	3.11	6.11
56		15	2	16	0.431519	>100	>100	100	0.34	3.45	8.96	31.6228	1.99526	50.1187	2	8	26	4	2.913	367.4	724	3.55	7.55
57		15	2	16	0.467735	>100	>100	100	0.36	3.11	3.6	31.6228	31.6228	50.1187	2	301	24	4	3.223	315.33	26	1.16	5.16
58		20	3	4	0.0676083	>100	>100	100	0.31	4.61	8.07	0.251189	0.501187	50.1187	2	353	32	4	2.557	478.47	233	2.1	6.1
3		19	3	4	0.0134896	19.0546	>100	50.1187	0.33	6.04	16.35	31.6228	0.251189	0.0794328	1	138, 124	33	4	1.829	479.57	367	3.25	7.25
59		18	3	4	0.0323594	>100	>100	50.1187	0.32	4.2	8.66	1.25893	2.51189	50.1187	2	442, 470	32	3	3.294	489.51	229	4.89	7.89
60		16	3	4	0.0676083	>100	>100	19.9526	0.3	4.03	11.98	31.6228	19.9526	50.1187	1	29, 81	33	3	3.136	472.55	461	4.66	7.66
61		16	3	4	0.0248313	>100	>100	25.1189	0.39	4.7	11.96	3.98107	7.94328	50.1187	2	381, 410	27	3	2.907	381.5	823	4.09	7.09
4		17	4	3	0.00169824	36.7282	14.9624	12.5893	0.5	5.46	6.78	31.6228	0.125893	50.1187	2	252	24	3	3.309	342.82	531	3.09	6.09
62		16	4	3	0.00291743	30.903	>100	12.5893	0.35	5.05	10.98	19.9526	25.1189	31.6228	3	196	33	4	3.486	463.55	269	2.98	6.98
63		15	4	3	0.162181	>100	52.4807	100	0.36	4.92	3	31.6228	31.6228	50.1187	3	1	26	3	1.873	351.41	175	1.27	4.27
5		19	5	3	0.039355	21.8776	40.2717	12.5893	0.31	4.25	3.63	12.5893	12.5893	50.1187	3	ND	33	4	3.16	446.56	229	3.73	7.73
64		15	5	3	0.0794328	35.0752	1.84077	2.51189	0.35	3.25	5.3	31.6228	19.9526	25.1189	3	176	28	4	3.854	378.44	105	3.25	7.25
65		15	5	3	0.0216272	6.45654	1.01158	12.5893	0.35	4.76	0	3.98107		1.99526	3	ND	30	4	2.902	408.47	29	2.05	6.05
6		15	6	2	0.0699842	0.188365	44.157	25.1189	0.33	4.54	8.44	0.0630957	1.99526	2.51189	1	180	30	3	2.619	448.52	127	3.41	6.41
66		15	6	2	0.0822243	0.691831	31.6228	15.8489	0.35	3.72	8.04	0.0316228	0.630957	6.30957	2	31	28	4	3.361	395.44	122	2.76	6.76
7		20	7	2	0.00988553	14.1254	>100	100	0.33	5.39	6.22	3.16228	0.398107	39.8107	3	180	33	4	2.613	443.51	324	2.64	6.64
67		15	7	2	0.109648	>100	>100	100	0.37	5.55	14.29	31.6228	10	39.8107	3	311	26	3	1.412	355.4	89	1.43	4.43
68		16	8	2	0.346737	3.58922	>100	100	0.35	5.1	1.11	31.6228	31.6228	50.1187	3	50	25	3	1.357	359.4	217	3.16	6.16
8		16	8	2	0.103514	22.1309	>100	100	0.37	5.48	1.92	31.6228	31.6228	50.1187	2	254	26	3	1.502	373.43	70	2.28	5.28
9		15	9	3	0.0266073	10	>100	5	0.37	3.93	6.56	31.6228	31.6228	50.1187	3	82	28	3	3.643	376.46	599	3.63	6.63
69		15	9	3	0.0922571	0.281838	>100	39.8107	0.39	3.62	7.55	0.00316228	10	2.51189	1	1	25	4	3.416	326.36	203	3.79	7.79
70		15	9	3	0.42658	1	9.01571	100	0.3	4.66	6.41	0.630957	31.6228	50.1187	2	352, 138	29	3	1.713	390.49	18	1.22	4.22
10		18	10	1	0.0501187	0.0248313	>100	100	0.29	4.38	7.85	31.6228	31.6228	50.1187	2	ND	34	4	2.919	484.51	77	3.28	7.28
11		16	11	1	0.0944061	1.03514	6.09537	100	0.36	4.94	5.67	0.199526	1	7.94328	1	4	27	4	2.086	359.39	86	1.94	5.94
12		15	12	1	0.323594	0.851138	13.8038	100	0.33	4.72	3.8	10	3.98107		2	ND	27	3	1.768	382.53	12	-0.36	2.64
13		17	13	1	0.00707946	1.34896	7.4131	63.0957	0.41	5.14	10.1	31.6228	1.25893	50.1187	3	418	27	4	3.009	359.43	431	2.06	6.06
14		19	14	1	0.0363078	0.473151	>100	100	0.32	2.89	2.82	31.6228	31.6228	50.1187	3	168	32	3	4.554	447.6	551	3.87	6.87
15		15	15	1	0.0216272	23.9883	45.1856	19.9526	0.44	4.86	5.63	3.98107	5.01187	10	3	ND	24	4	2.802	336.78	110	2.12	6.12
16		15	16	1	0.0901571	1.79887	22.3872	79.4328	0.39	3.55	4.24	3.98107	31.6228	50.1187	3	69	25	3	3.496	336.4	339	4.6	7.6
71		11	Con C9		0.117	0.375837	52.4807	50.1187	0.29	4.03	6.21	0.15	63	0.5		171, 196	33	3	2.899	466.6	37	2.05	5.05
