# Supplementary material for: High-throughput screening of the Plasmodium falciparum cGMP-dependent protein kinase identified a thiazole scaffold which kills erythrocytic and sexual stage parasites
Source: Sci Rep. 2019 May 7;9:7005. doi: 10.1038/s41598-019-42801-x (PMC6504873; doi:10.1038/s41598-019-42801-x)
Supplement: Supplementary file 3 — Supplementary Table 2 [file 41598_2019_42801_MOESM3_ESM.xlsx]

## Sheet: __JChemStructureSheet
Hash	StructureStringLength	StructureStringFormat	StructureString
1A7CBCCEFBF8158FEB6919CC974C09F2	1	mol	JChemExcelKAAAAB+LCAAAAAAABADtvQdgHEmWJSYvbcp7f0r1StfgdKEIgGATJNiQQBDswYjN5pLsHWlHIymrKoHKZVZlXWYWQMztnbz33nvvvffee++997o7nU4n99//P1xmZAFs9s5K2smeIYCqyB8/fnwfPyKSJNlJ08H/PXz4MP3JvZ2dnf8HChpckCgAAAA=
53A5EEE4696D66C803D359BB0B6E24CF	1	mol	JChemExcelwQgAAB+LCAAAAAAABADtvQdgHEmWJSYvbcp7f0r1StfgdKEIgGATJNiQQBDswYjN5pLsHWlHIymrKoHKZVZlXWYWQMztnbz33nvvvffee++997o7nU4n99//P1xmZAFs9s5K2smeIYCqyB8/fnwfPyKSNP2ivty5v7+b7u7tPdzd3d3b3997mtonoRY75n+p94s+Dx8+TH/y3s7OTvJFil/SJ6efn71IT94cPzGfnHz51Ys3r9P9nXT/Pr1M/4Vtj998+YX5ZDc9SXfvj+/tPPg03X4w3t27d+C/sIev7433P72/h68f3tv51P/6nry98/D+w3T74Xi38/U+vh4/uL9D394b7+zuPfC/vS/f7n9K3xKM3U93/W8/pW+p44e71PGn4…
5743E277C0CB86B4749D27CA46B1120D	1	mol	JChemExcel9AgAAB+LCAAAAAAABADtvQdgHEmWJSYvbcp7f0r1StfgdKEIgGATJNiQQBDswYjN5pLsHWlHIymrKoHKZVZlXWYWQMztnbz33nvvvffee++997o7nU4n99//P1xmZAFs9s5K2smeIYCqyB8/fnwfPyKSNP2ivty5v7+b7u7tPdzd3b13/+He09Q+CbXYMf9LvV/0efjwYfqT93Z2dpIvUvySPjn9/OxFevLm+In55OTLr168eZ1SF/uf0sv0X9j2+M2XX5hPdtOTdH988ODep+n2p+NPH96757ffk28/fbifbh+MH+w+eOB/e4++pXd27j9Itx/St3sP/W/36duD8b39B5/Ku58GkO/Lt/ceSL8HO8G7nzLk+w8f3k+37xNWBwf+t…
47263E12EBE13058075BA777EAC3D377	1	mol	JChemExceldggAAB+LCAAAAAAABADtvQdgHEmWJSYvbcp7f0r1StfgdKEIgGATJNiQQBDswYjN5pLsHWlHIymrKoHKZVZlXWYWQMztnbz33nvvvffee++997o7nU4n99//P1xmZAFs9s5K2smeIYCqyB8/fnwfPyKSNP2ivty5v7+b7u7tPdzd3d3fv7/3NLVPQi12zP9S7xd9Hj58mP7kvZ2dneSLFL+kT04/P3uRnrw5fmI+OfnyqxdvXqf3Hqb79+hl+i9se/zmyy/MJ7vpSbo33vv03l66vTd+eG/3wG+/J9/eP3iYbu+PH3665395j768N374cOfTdPv++OH9B/6X+/Tl/fGD/fv35E3/u/vy3b17B9Lnvv/lpwL14N79dHuXvvw0QOgBf…
9E7D446ED2A5AAED1EBAE08CE671971F	1	mol	JChemExcelawgAAB+LCAAAAAAABADtvQdgHEmWJSYvbcp7f0r1StfgdKEIgGATJNiQQBDswYjN5pLsHWlHIymrKoHKZVZlXWYWQMztnbz33nvvvffee++997o7nU4n99//P1xmZAFs9s5K2smeIYCqyB8/fnwfPyKSNP2ivty5v7+b7u7tPdzd3X2ws7P3NLVPQi12zP9S7xd9Hj58mP7kvZ2dneSLFL+kT04/P3uRnrw5fmI+OfnyqxdvXqf3Hqb7e/Qy/Re2PX7z5Rfmk930JN0bf3rv3n66/WC8/+nBPb/9Hn17b7z3cO8g3X44vrf/4FP/23v07f3x3v0H9/Dtg92D+/63+/Ttp+P7D3bp24Px3u5eAPk+v3vwcPdBuv3p+N7ugz3/20+53…
5966E78D6BAA9E475B57B41CC60D22F3	1	mol	JChemExcelKQgAAB+LCAAAAAAABADtvQdgHEmWJSYvbcp7f0r1StfgdKEIgGATJNiQQBDswYjN5pLsHWlHIymrKoHKZVZlXWYWQMztnbz33nvvvffee++997o7nU4n99//P1xmZAFs9s5K2smeIYCqyB8/fnwfPyKSNP2ivty5v7+b7u7tPdzd3X1w78He09Q+CbXYMf9LvV/0efjwYfqT93Z2dpIvUvySPjn9/OxFevLm+In55OTLr168eZ3eO0iplx38F7Y9fvPlF+aT3fQkfTDeebifbj8Y797bPfCb78mXDx4epNsP6dv9e/6399LX6cH44cG9h/j2wYOd4N19end3Z7x7/8Fuun1AP/cf+F/fT1/g5Yd799PtT8f3732673/7Kb18f7z/6…
5691340A94D851D433C1C8E0F62147B4	1	mol	JChemExceldAgAAB+LCAAAAAAABADtvQdgHEmWJSYvbcp7f0r1StfgdKEIgGATJNiQQBDswYjN5pLsHWlHIymrKoHKZVZlXWYWQMztnbz33nvvvffee++997o7nU4n99//P1xmZAFs9s5K2smeIYCqyB8/fnwfPyKSNP2ivty5v7+b7u7tPdzd3T3Y2dl7mtonoRY75n+p94s+Dx8+TH/y3s7OTvJFil/SJ6efn71IT94cPzGfnHz51Ys3r9N7D9P9e/Qy/Re2PX7z5Rfmk930JN0dP7i3v59u3x8fPLh/32+/p99+ej/dfjA+OLh34H97j769N97/9N6DdPuAvt31v9ynL++P93boFbz64EHw7X3+dvfh3gPu9tN9/8tPFS7RaHsfr97zv31A3…
4B7925BA1AC4ED0470979DCF33948B4A	1	mol	JChemExcelzQcAAB+LCAAAAAAABADtvQdgHEmWJSYvbcp7f0r1StfgdKEIgGATJNiQQBDswYjN5pLsHWlHIymrKoHKZVZlXWYWQMztnbz33nvvvffee++997o7nU4n99//P1xmZAFs9s5K2smeIYCqyB8/fnwfPyKSNP2ivty5v7+b7u7tPdzd3T24t7/3NLVPQi12zP9S7xd9Hj58mP7kvZ2dneSLFL+kT04/P3uRnrw5fmI+OfnyqxdvXqf3Pk3vPaSX6b+w7fGbL78wn+ymJ+n98d7+zv10e3dv/OD+gwP/hT36+gG+PuCv7xOy/tf36OuD8c6DPfp2h17+1P9yn778dPxw58F+uv1wvLtLrbxv79O3+/Ttpw/w7b29nYf+t5/ytzsH9wF5d…
DBF548907027B441ED907CD4B385A11D	1	mol	JChemExcelqAgAAB+LCAAAAAAABADtvQdgHEmWJSYvbcp7f0r1StfgdKEIgGATJNiQQBDswYjN5pLsHWlHIymrKoHKZVZlXWYWQMztnbz33nvvvffee++997o7nU4n99//P1xmZAFs9s5K2smeIYCqyB8/fnwfPyKSNP2ivty5v7+b7u7tPdzd3dvdf7j3NLVPQi12zP9S7xd9Hj58mP7kvZ2dneSLFL+kT04/P3uRnrw5fmI+OfnyqxdvXqf7O+n+Pr1M/4Vtj998+YX5ZDc9ST8df/rgYC/dfjD+9ODBA7/9nn67fz/dfjj+9OHD+/6399IX6cH43sOHD9Lt3Z3xg529T/2v9+ll+nh3/949efvBQ//r+/Q2vr63L10/+HTf//pTehvAiVDbn…
7D7479C70509BFC815A071A8CD8ABFFB	1	mol	JChemExcelDwkAAB+LCAAAAAAABADtvQdgHEmWJSYvbcp7f0r1StfgdKEIgGATJNiQQBDswYjN5pLsHWlHIymrKoHKZVZlXWYWQMztnbz33nvvvffee++997o7nU4n99//P1xmZAFs9s5K2smeIYCqyB8/fnwfPyKSNP2ivty5v7+b7u7tPdzd3dvdf7j3NLVPQi12zP9S7xd9Hj58mP7kvZ2dneSLFL+kT04/P3uRnrw5fmI+OfnyqxdvXqf7e+n+p/Qy/Re2PX7z5Rfmk930JN0dP9jfe5huPxjfu/fprt9+T769t7efbj+kb3fv+9/eo2/vjfc/fXAv3d7doa/3g6/36ev7472dew/45b39APR9/nb34e497njv3j3/208F9P19QutTgrwXv…
A5D63EA8F3C59B8B22FA581D656890F0	1	mol	JChemExcelGQgAAB+LCAAAAAAABADtvQdgHEmWJSYvbcp7f0r1StfgdKEIgGATJNiQQBDswYjN5pLsHWlHIymrKoHKZVZlXWYWQMztnbz33nvvvffee++997o7nU4n99//P1xmZAFs9s5K2smeIYCqyB8/fnwfPyKSNP2ivty5v7+b7u7tPdylf3Ye7j1N7ZNQix3zv9T7RZ+HDx+mP3lvZ2cn+SLFL+mT08/PXqQnb46fmE9OvvzqxZvX6b0HKfWyg//CtsdvvvzCfLKbfpnujh/s3X8YttxLT9J74/1PH95Ltx+Od/Z2Hvjf3qNv6a17O5+m2wfjnd2DXf/bffp2h1/bfchgzRf30xfpznhnZ+9hur27S1DvBV9/KlD3792nr/fGO/f2g04f0…
D4A749ED88747DB43DF187D2BF6D2108	1	mol	JChemExcelcAgAAB+LCAAAAAAABADtvQdgHEmWJSYvbcp7f0r1StfgdKEIgGATJNiQQBDswYjN5pLsHWlHIymrKoHKZVZlXWYWQMztnbz33nvvvffee++997o7nU4n99//P1xmZAFs9s5K2smeIYCqyB8/fnwfPyKSNP2ivty5v7+b7u7tPdylf3bu7z1N7ZNQix3zv9T7RZ+HDx+mP3lvZ2cn+SLFL+mT08/PXqQnb46fmE9OvvzqxZvX6b2H6f49epn+C9sev/nyC/PJbnqSfjr+9NOd/XT7wfjThw/2/PZ78u39Tx+k2w/HD3Z2Hvrf3ktfpAfj/Z09+nZ3h77+9J7/9T69TB/v7h3s4u1PHz4Mvr5Pb+Pr3Ye73PXBp7v+15/S2wfjew8f0…
5E0DFE8958F9271571328899B36879F1	1	mol	JChemExcelfAgAAB+LCAAAAAAABADtvQdgHEmWJSYvbcp7f0r1StfgdKEIgGATJNiQQBDswYjN5pLsHWlHIymrKoHKZVZlXWYWQMztnbz33nvvvffee++997o7nU4n99//P1xmZAFs9s5K2smeIYCqyB8/fnwfPyKSNP2ivty5v7+b7u7tPdylf+h/T1P7JNRix/wv9X7R5+HDh+lP3tvZ2Um+SPFL+uT087MX6cmb4yfmk5Mvv3rx5nV672G6f49epv/CtsdvvvzCfLKbnqQH4/2HD++l2w/Gu/ceHvjt9+Tbg/v76fbD8e7+/n3/23vp63R3Z3zv4e49fP3g0wef+l/v08u7u+P7n366l24f0NsPH/hf309f4O39nR36+tPx/b3w60/p7U/HB…
5C12AB0331645828978FE85691C86364	1	mol	JChemExceleggAAB+LCAAAAAAABADtvQdgHEmWJSYvbcp7f0r1StfgdKEIgGATJNiQQBDswYjN5pLsHWlHIymrKoHKZVZlXWYWQMztnbz33nvvvffee++997o7nU4n99//P1xmZAFs9s5K2smeIYCqyB8/fnwfPyKSNP2ivty5v7+b7u7tPdylf3Y/3Xua2iehFjvmf6n3iz4PHz5Mf/Lezs5O8kWKX9Inp5+fvUhP3hw/MZ+cfPnVizev03sP0/179DL9F7Y9fvPlF+aT3fQk3R0/uL/zIN1+ML53b3ffb78n3+7vPEy3H9K3O5/6396jb++N9x/spdu7O+N7ew/9L/fpy/vjvZ39T/nVvXsP/G/v87e7D+/d4253HgTffiqAP93ZT7c/pXd3d…
657128B6C4AD56DBC96F31D1FE8E9DFA	1	mol	JChemExcelZwcAAB+LCAAAAAAABADtvQdgHEmWJSYvbcp7f0r1StfgdKEIgGATJNiQQBDswYjN5pLsHWlHIymrKoHKZVZlXWYWQMztnbz33nvvvffee++997o7nU4n99//P1xmZAFs9s5K2smeIYCqyB8/fnwfPyKSNP2ivty5v7+b7u7d29nd3fl0Z2fvaWqfhFrsmP+l3i/6PHz4MP3Jezs7O8kXKX5Jn5x+fvYiPXlz/MR8cvLlVy/evE7v7af3HtDL9F/Y9vjNl1+YT3bTL9Pd8YN7O/fDlnvpSXpvvP9g70G6/XC8s3PP//IefYmXCPz2AX25/8D/dp++3ZG39u77X9xPX6Q79Onuw3R7d5d+OQigfipQ9/f26Ou98c7unv/tA3oZCOHdn…
93C3064CADE311A3A2AF74CF38E98AE5	1	mol	JChemExceljQgAAB+LCAAAAAAABADtvQdgHEmWJSYvbcp7f0r1StfgdKEIgGATJNiQQBDswYjN5pLsHWlHIymrKoHKZVZlXWYWQMztnbz33nvvvffee++997o7nU4n99//P1xmZAFs9s5K2smeIYCqyB8/fnwfPyKSNP2ivty5v7+b7u7d29nd3fl0d2/vaWqfhFrsmP+l3i/6PHz4MP3Jezs7O8kXKX5Jn5x+fvYiPXlz/MR8cvLlVy/evE7vPUz39+ll+i9se/zmyy/MJ7vpSbo73n/4YD/dvjfevf/gU7/9Hn17b7y3d+/TdHtvvLt/cN//9l76Zbo3fvDwU3p3Z7y3E767T+/ujA92HnZwuE9v7aTbu+MDesP/4lNFBZ3dH+8+uL/rf/tAU…
5A716609DC8DBD76E0815C80107109A4	1	mol	JChemExceldAgAAB+LCAAAAAAABADtvQdgHEmWJSYvbcp7f0r1StfgdKEIgGATJNiQQBDswYjN5pLsHWlHIymrKoHKZVZlXWYWQMztnbz33nvvvffee++997o7nU4n99//P1xmZAFs9s5K2smeIYCqyB8/fnwfPyKSNP2ivty5v7+b7u7d29nd3TnYvb/3NLVPQi12zP9S7xd9Hj58mP7kvZ2dneSLFL+kT04/P3uRnrw5fmI+OfnyqxdvXqf3Hqb79+hl+i9se/zmyy/MJ7vpSbq3Nz54sPtpuv3p+OGD3X3/hT18fW98cO/gYbp9MP70IPj2Hr69T9/ei327n75I9z6lb3fvMWgaqP/1fX15Hy/fH+/tHzzwv/7U75m+3jv41P/6AX1NMPf3d…
618B1707E4C31BF91396BC9BBB774721	1	mol	JChemExcelXQgAAB+LCAAAAAAABADtvQdgHEmWJSYvbcp7f0r1StfgdKEIgGATJNiQQBDswYjN5pLsHWlHIymrKoHKZVZlXWYWQMztnbz33nvvvffee++997o7nU4n99//P1xmZAFs9s5K2smeIYCqyB8/fnwfPyKSNP2ivty5v7+b7u7d29nd3f10f2/vaWqfhFrsmP+l3i/6PHz4MP3Jezs7O8kXKX5Jn5x+fvYiPXlz/MR8cvLlVy/evE7vHaT79+hl+i9se/zmyy/MJ7vpSbo7fnDv3l66fW+8s3Ow67ff0293dtPt++Od3YfBt/fo23vj/fuf3ku3Px3v7D146H+7T9/eH+8+PHgo7z741P/2vn678yDd3hs/fBi++6lC3iWsdunbh/f8b…
7F0BE627B2A2A0FCBCE1BC47AF3064B1	1	mol	JChemExceleQgAAB+LCAAAAAAABADtvQdgHEmWJSYvbcp7f0r1StfgdKEIgGATJNiQQBDswYjN5pLsHWlHIymrKoHKZVZlXWYWQMztnbz33nvvvffee++997o7nU4n99//P1xmZAFs9s5K2smeIYCqyB8/fnwfPyKSNP2ivty5v7+b7u7d29nd3f10f2/vaWqfhFrsmP+l3i/6PHz4MP3Jezs7O8kXKX5Jn5x+fvYiPXlz/MR8cvLlVy/evE7vPUz379HL9F/Y9vjNl1+YT3bTk3RnvLf/6V66vT9++PD+rt9+T7/de5BuPxjv7HwafHuPvt0dP/z03v10+4C+PXjgf7tP394bP9i9fyDv7t/3v70v3+58+in3e3AvePdTgXz/wcN0+x5htRe8+…
528CB0D7B82C61C04263C9972A5D9B46	1	mol	JChemExcelEAgAAB+LCAAAAAAABADtvQdgHEmWJSYvbcp7f0r1StfgdKEIgGATJNiQQBDswYjN5pLsHWlHIymrKoHKZVZlXWYWQMztnbz33nvvvffee++997o7nU4n99//P1xmZAFs9s5K2smeIYCqyB8/fnwfPyKSNP2ivty5v7+b7u7d29nd3X2482DvaWqfhFrsmP+l3i/6PHz4MP3Jezs7O8kXKX5Jn5x+fvYiPXlz/MR8cvLlVy/evE7vPUiplx38F7Y9fvPlF+aT3fTLdHf8YHdnL93eHe/c23vgt99LT9J74/29e/Tlznj34b1d/9t79C3evf9puv1wvPvg04f+t/v07Y6+RwC8b+6nL9Kd8c7OvX36em+8t79z4H/9qYC9t3Ofvr5HX…
5A0680E608AFDDCA2B910A3A34CCF9C7	1	mol	JChemExcelQggAAB+LCAAAAAAABADtvQdgHEmWJSYvbcp7f0r1StfgdKEIgGATJNiQQBDswYjN5pLsHWlHIymrKoHKZVZlXWYWQMztnbz33nvvvffee++997o7nU4n99//P1xmZAFs9s5K2smeIYCqyB8/fnwfPyKSNP2ivty5v7+b7u7d29nd3dvd2dl7mtonoRY75n+p94s+Dx8+TH/y3s7OTvJFil/SJ6efn71IT94cPzGfnHz51Ys3r9N7B+n+Hr1M/4Vtj998+YX5ZDc9SXfHD+7t30u3Px0/2L2/77ff02930+0D+vLgof/lPfry3nj//oO9dPvh+MEegfC+3adv74/3dnf13QcP/G/vy7c7gPzp+NOH9wLInyrkPYJ8n74NvnxAXx6MP…
5EC091FC2C1871F7DEE45A5C7BCFF012	1	mol	JChemExcelUwgAAB+LCAAAAAAABADtvQdgHEmWJSYvbcp7f0r1StfgdKEIgGATJNiQQBDswYjN5pLsHWlHIymrKoHKZVZlXWYWQMztnbz33nvvvffee++997o7nU4n99//P1xmZAFs9s5K2smeIYCqyB8/fnwfPyKSNP2ivty5v7+b7u7d29nd3dvb29l7mtonoRY75n+p94s+Dx8+TH/y3s7OTvJFil/SJ6efn71IT94cPzGfnHz51Ys3r9N7B+n+PXqZ/gvbHr/58gvzyW56ku6OD3Z3Hqbb++OHBwf3/fZ79O298f0HO/fS7fvjh/v39/xv79G398d7eAfv7jy853+7L9/uE+C98cM96sD78j4D3r//YD/d3qVuH+77337KSD24d//TdPvee…
5872618D274A13B5DDF2A714C16AB42A	1	mol	JChemExceljAgAAB+LCAAAAAAABADtvQdgHEmWJSYvbcp7f0r1StfgdKEIgGATJNiQQBDswYjN5pLsHWlHIymrKoHKZVZlXWYWQMztnbz33nvvvffee++997o7nU4n99//P1xmZAFs9s5K2smeIYCqyB8/fnwfPyKSNP2ivty5v7+b7u7d293d3dm9f7D3NLVPQi12zP9S7xd9Hj58mP7kvZ2dneSLFL+kT04/P3uRnrw5fmI+OfnyqxdvXqf3Hqb7+/Qy/Re2PX7z5Rfmk930JN0d7x/cf5Bu3x/v7u8/9Nvv0bf3xnv7D/bT7U/HhOsD/9t79O3++OGnB/fx7s6nnwbv7su3NLx0+9545+G9Xf/b+wx5d2/vXrq9R/0+YEzNt58KVnv37+Hd3…
2A2A887564A3F597CA07D66AD28F9A91	1	mol	JChemExcelPggAAB+LCAAAAAAABADtvQdgHEmWJSYvbcp7f0r1StfgdKEIgGATJNiQQBDswYjN5pLsHWlHIymrKoHKZVZlXWYWQMztnbz33nvvvffee++997o7nU4n99//P1xmZAFs9s5K2smeIYCqyB8/fnwfPyKSNP2ivty5v7+b7u7d293d3Xl4b2/vaWqfhFrsmP+l3i/6PHz4MP3Jezs7O8kXKX5Jn5x+fvYiPXlz/MR8cvLlVy/evE7vHaT7e/Qy/Re2PX7z5Rfmk930JL033r//YC/d3t0Z7+zt7fov7NHXu+MHew/S7Yfjnd2H9/0v79GX9MrOpwf67u6e//V++gJf7+7s09d74519Qsj7+r6A3r9H396jZgcP/W8/pZcJr08fyrt79…
EF1ABE122BBA5AE3465E7E4FC587A1B9	1	mol	JChemExcelfwcAAB+LCAAAAAAABADtvQdgHEmWJSYvbcp7f0r1StfgdKEIgGATJNiQQBDswYjN5pLsHWlHIymrKoHKZVZlXWYWQMztnbz33nvvvffee++997o7nU4n99//P1xmZAFs9s5K2smeIYCqyB8/fnwfPyKSNP2ivty5v7+b7uzu7O/u7e7s7e89Te2TUIsd87/U+0Wfhw8fpj95b2dnJ/kixS/pk9PPz16kJ2+On5hPTr786sWb1+m9/fTeAb1M/4Vtj998+YX5ZDc9SffGD+7df5hu74/v7d4/8Nvv0bf3xnv3d3bT7b3xvQc7+/6399Iv093x/fsP6dvd8d7Brv/lPr26g7fu39/71P/iPr4YP9j79FP0uL93EMD8lL7d3R8f7Ny/n…
38C9F78EB6D558EEDC3D337F603771E2	1	mol	JChemExcelrQcAAB+LCAAAAAAABADtvQdgHEmWJSYvbcp7f0r1StfgdKEIgGATJNiQQBDswYjN5pLsHWlHIymrKoHKZVZlXWYWQMztnbz33nvvvffee++997o7nU4n99//P1xmZAFs9s5K2smeIYCqyB8/fnwfPyKSNP2ivty5v7+b7uzu7O/u7e7s7e89Te2TUIsd87/U+0Wfhw8fpj95b2dnJ/kixS/pk9PPz16kJ2+On5hPTr786sWb1+m9++m9h/Qy/Re2PX7z5Rfmk930JL033jl48DDd3h/f29174Lffk28f3DtIt/fo253g23vpl+nuePfTfXp3d/xg5/6B/+0+vbuTbt8b37u396n/xX36gl47OHiALh/uC5Lm20/x7f3x7gN6iV7ev…
F03072EBFD8D023C644E6D5E4A070DEB	1	mol	JChemExcelMwgAAB+LCAAAAAAABADtvQdgHEmWJSYvbcp7f0r1StfgdKEIgGATJNiQQBDswYjN5pLsHWlHIymrKoHKZVZlXWYWQMztnbz33nvvvffee++997o7nU4n99//P1xmZAFs9s5K2smeIYCqyB8/fnwfPyKSNP2ivty5v7+b7jzY2d/9dG9n98He09Q+CbXYMf9LvV/0efjwYfqT93Z2dpIvUvySPjn9/OxFevLm+In55OTLr168eZ3ee5iiF/wXtj1+8+UX5pPd9CTdvje+/+nDe+nOeOfhw32//R6+3Rvv7D14EPn2Xvo63d4d37+/f5DSj08fPPS/3Zd3D3bu7ad74/0HD+/7395PX6Tb++Od/b29yLuf4t398f7BvT30sLu/98D/+…
1774FEEC384689EED09D97E9A60D4A3F	1	mol	JChemExcelNQgAAB+LCAAAAAAABADtvQdgHEmWJSYvbcp7f0r1StfgdKEIgGATJNiQQBDswYjN5pLsHWlHIymrKoHKZVZlXWYWQMztnbz33nvvvffee++997o7nU4n99//P1xmZAFs9s5K2smeIYCqyB8/fnwfPyKSNP2ivty5v7+b7jzY2d/9dG9n9+He09Q+CbXYMf9LvV/0efjwYfqT93Z2dpIvUvySPjn9/OxFevLm+In55OTLr168eZ3ee5iiF/wXtj1+8+UX5pPd9CTdvjfeuX//Qboz3vl0/8Bvv4dvd8f3d/c/jXx7L32Nb2kUByk1urcXfLuPd/fGeweE8N54f19wMd/eT1+g3/t7B/uRdz8VrB5++nAPPew++DT4+gG+vj++v7Nzw…
6E28CD40C23A7610E1F54204917F5CC1	1	mol	JChemExcelmAgAAB+LCAAAAAAABADtvQdgHEmWJSYvbcp7f0r1StfgdKEIgGATJNiQQBDswYjN5pLsHWlHIymrKoHKZVZlXWYWQMztnbz33nvvvffee++997o7nU4n99//P1xmZAFs9s5K2smeIYCqyB8/fnwfPyKSNP2ivty5v7+b7jzYubf76e6D+/t7T1P7JNRix/wv9X7R5+HDh+lP3tvZ2Um+SPFL+uT087MX6cmb4yfmk5Mvv3rx5nVKXezfo5fpv7Dt8ZsvvzCf7KYn6fbu+OG9/U/TnfHupwf3/PZ7+HZnfO9h9Nt76Wv6dOdg/0G6O/703t6e/+W+AN79lF7dG9/f37nvf3s/fZFu7433dz6NvPopvsSrnx6k+wR/54H/7QMCDFzu3…
F7713BFD177D1DE13BEE5B2037F1D643	1	mol	JChemExceleQcAAB+LCAAAAAAABADtvQdgHEmWJSYvbcp7f0r1StfgdKEIgGATJNiQQBDswYjN5pLsHWlHIymrKoHKZVZlXWYWQMztnbz33nvvvffee++997o7nU4n99//P1xmZAFs9s5K2smeIYCqyB8/fnwfPyKSNP2ivty5v7+b7uzu7O/u7d7b39t7mtonoRY75n+p94s+Dx8+TH/y3s7OTvJFil/SJ6efn71IT94cPzGfnHz51Ys3r9N7++m9A3qZ/gvbHr/58gvzyW56ku6Md/Y+3Uu3H4z39/fu+e339Nt799Lth/TtwX3/23v07e74wf37B+n27g6+fuB/vU9f3xvvP7y3Jy9/+qn/7X359kA7vndv1//2UwW9+yDd/pTe3d3zv32Qn…
632E7FD69FEACC90C209978B8B5C36FF	1	mol	JChemExcellwgAAB+LCAAAAAAABADtvQdgHEmWJSYvbcp7f0r1StfgdKEIgGATJNiQQBDswYjN5pLsHWlHIymrKoHKZVZlXWYWQMztnbz33nvvvffee++997o7nU4n99//P1xmZAFs9s5K2smeIYCqyB8/fnwfPyKSNP2ivty5v7+b7ny692D33u7e7u7e09Q+CbXYMf9LvV/0efjwYfqT93Z2dpIvUvySPjn9/OxFevLm+In55OTLr168eZ1SF/v36GX6L2x7/ObLL8wnu+mLdHtv/OnBzqfpvfH9e5/6zffSk3T73nj3/qf76d5458HOgf/tPXy7O364u3M/3R3vfnr/of/tfvo63d4Zf/rpfuzd+/Lu7r2H+/1uPwVOO+O9e59+mu6PHzz49…
F073A715B53D6304E468EDF4614974CC	1	mol	JChemExcel/gcAAB+LCAAAAAAABADtvQdgHEmWJSYvbcp7f0r1StfgdKEIgGATJNiQQBDswYjN5pLsHWlHIymrKoHKZVZlXWYWQMztnbz33nvvvffee++997o7nU4n99//P1xmZAFs9s5K2smeIYCqyB8/fnwfPyKSNP2ivty5v7+b7jzc+XT3wc7B/v7e09Q+CbXYMf9LvV/0efjwYfqT93Z2dpIvUvySPjn9/OxFevLm+In55OTLr168eZ3eO0j379HL9F/Y9vjNl1+YT3bTk3R7d3zv3r0H6e698c5Dv/le+sJ9uTu+f9//8h69Se/vjB8c+B/v88cPx3v7/qf3PUgH4/0H/nefAoW98aefPrjXe++B912vqwMP90/HD+/53z1kND4d737qf…
22F6939CF4429C2B22726BFFC0CE4F4D	1	mol	JChemExcelCwcAAB+LCAAAAAAABADtvQdgHEmWJSYvbcp7f0r1StfgdKEIgGATJNiQQBDswYjN5pLsHWlHIymrKoHKZVZlXWYWQMztnbz33nvvvffee++997o7nU4n99//P1xmZAFs9s5K2smeIYCqyB8/fnwfPyKSNP2ivty5v7+b7tzf3dl9sPPp/qd7T1P7JNRix/wv9X7R5+HDh+lP3tvZ2Um+SPFL+uT087MX6cmb4yfmk5Mvv3rx5nV6by+99ym9TP+FbY/ffPmF+WQ3PUn3xg/39z9Nt/fGBwc7D/32e963++P9vfDbe+mLlD7debiHbw8efnrgf7tP794f39vd30+3740/vR++ez99bd/do5/3/S8/JcCfjg/2H+7GXn1AgHfHD3bu0…

## Sheet: Sheet2
Publication number	Structure	WT PfPKG (μM)	TQ PfPKG (μM)	HuPKGIα (μM)	WT P.falciparum 48h (μM)	WT P.falciparum 72h (μM)	TQ P.falciparum 48h (μM)	TQ P.falciparum 72h (μM)	HepG2 (μM)	Solubility (µM)	AuroraB (μM)	LCK (μM)
72		0.000609537	0.141254	>1	0.254316	0.197707	0.593224	0.529404	2.51189	N/Aa	N/Aa	0.794328
73		0.000922571	>1	>1	0.116873	0.105685	0.453048	0.440298	1.99526	N/Aa	0.1	0.794328
74		0.00054325	0.467735	>1	0.137981	0.105404	0.626138	0.607171	1.25893	25	N/Aa	0.794328
75		0.000630957	>1	>1	0.391729	0.350977	0.542809	0.50507	1	48	N/Aa	0.794328
76		0.00110917	>1	>1	0.335258	0.240563	0.530677	0.604703	1	30	N/Aa	0.794328
77		0.000484172	>1	>1	0.448389	0.441404	0.53103	0.543612	1.25893	190	N/Aa	0.794328
78		0.000912011	>1	>1	0.277833	0.206616	0.465423	0.545604	1.25893	N/Aa	N/Aa	0.794328
79		0.000630957	>1	>1	0.269544	0.252843	0.261276	0.229182	1.99526	49	N/Aa	0.794328
80		0.000901571	>1	>1	0.215398	0.175505	0.314944	0.2691	0.794328	32	N/Aa	0.794328
81		0.000749894	>1	>1	0.0620753	0.0610476	0.187349	0.215434	0.125893	35	N/Aa	0.00199526
82		0.000367282	>1	>1	0.21801	0.232183	0.268901	0.233132	1.25893	24	N/Aa	0.794328
83		0.00074131	>1	>1	0.46656	0.430092	0.580659	0.613183	1.25893	78	0.251189	0.794328
84		0.000568853	>1	>1	0.668265	0.592635	1.10848	1.11418	5.01187	35	N/Aa	0.794328
85		0.000188365	0.260016	>1	0.116484	0.0766785	0.351571	0.328054	0.0501187	1	0.00794328	N/Aa
86		0.000537032	>1	>1	0.284039	0.215085	0.757829	0.72549	1.58489	31	N/Aa	0.794328
87		0.000653131	>1	>1	0.414093	0.298883	0.514715	0.480503	1	1	N/Aa	N/Aa
88		0.000794328	>1	>1	0.101555	0.083899	0.771353	0.68965	1	N/Aa	0.0251189	0.01
89		0.000822243	>1	>1	0.0903675	0.0811936	0.418047	0.361486	N/Aa	N/Aa	0.794328	0.0158489
90		0.000616595	>1	>1	0.0962677	0.0851625	0.554748	0.644521	N/Aa	N/Aa	0.0501187	0.01
91		0.00102329	>1	>1	0.213108	0.226351	0.458896	0.383749	1.25893	25	0.199526	0.794328
92		0.0005188	>1	>1	0.260738	0.203771	0.51433	0.626475	0.501187	1	0.0630957	0.794328
93		0.000716143	>1	>1	0.296642	0.221555	1.14618	1.32999	0.501187	1	0.0501187	0.794328
94		0.00104713	>1	>1	>5	>5	>5	>5	6.30957	102	0.316228	0.794328
17		0.000933254	>1	>1	0.183996	0.135045	>5	>5	79.4328	73	N/Aa	0.794328
18		0.000812831	0.5	>1	0.187911	0.167142	>5	>5	50.1187	142	N/Aa	0.794328
95		0.00112202	>1	>1	0.292823	0.444011	0.356012	0.411889	0.0630957	14	0.0158489	0.794328
96		0.000860994	>1	>1	0.219138	0.23038	0.373947	0.536716	0.0125893	4, 11	0.0501187	0.794328
97		0.000588844	>1	>1	0.697512	0.888238	>5	>5	12.5893	5	1.58489	0.794328
19		0.00109648	>1	>1	3.39626	2.94355	>5	>5	39.8107	116, 439, 460	N/Aa	0.794328
98		0.001	>1	>1	0.194918	0.326933	0.958513	1.19901	3.98107	N/Aa	N/Aa	N/Aa
99		0.00060256	0.416869	>1	0.169687	0.152845	0.414629	0.44724	3.98107	24	N/Aa	N/Aa
100		0.000901571	>1	>1	0.271104	0.284129	1.10384	1.43012	1.58489	23, 26	N/Aa	N/Aa
