# Supplementary material for: High-throughput screening of the Plasmodium falciparum cGMP-dependent protein kinase identified a thiazole scaffold which kills erythrocytic and sexual stage parasites
Source: Sci Rep. 2019 May 7;9:7005. doi: 10.1038/s41598-019-42801-x (PMC6504873; doi:10.1038/s41598-019-42801-x)
Supplement: Supplementary file 4 — Supplementary Table 5 [file 41598_2019_42801_MOESM4_ESM.xls]

## Sheet: Table1
Supplementary Table 5 MS/MS data for profiling of GSK2308463A on Kinobeads in Plasmodium falciparum extract (human proteins quantified by MS/MS are also shown): 10 samples were analyzed in parallel (TMT 10-plex) to generate values for the affinity of the beads to the bound proteins (“depletion” values, 4 samples) and to generate IC50 values (6 samples) in a single experiment. Samples 1 and 2 repr…
		Abbreviations: SSM; number of spectrum-to-sequence matches, UPM; unique peptide matches, NA; not available, NBF; nonbound fraction
							relative abundance
Experiment ID	UniProt ID	Protein Name	Mascot Score	SSM	UPM	SSM used for quantification	1: Vehicle control (n=1)	2: Vehicle control (n=2)	3: Binding of NBF to fresh beads (n=1)	4: Binding of NBF to fresh beads (n=2)	5: Compound competition 20 uM Compound 17	6: Compound competition 6.67 uM Compound 17	7: Compound competition 2.22 uM Compound 17	8: Compound competition 0.74 uM Compound 17	9: Compound competition 0.25 uM Compound 17	10: Compound competition 0.08 uM Compound 17	Hill	IC50	pIC50	"Depletion" factor
X032181	Q8I5A6	PF3D7_1231400, PFL1515c	288	9	5	5	1	0.823938	0.589349	0.739449	0.00607	0.021312	0.003414	0.002534	0.022902	0.049058	1	0.0823	7.0846	1.373
X032181	Q8I719	PF14_0346, PF3D7_1436600, PKG	2025	91	32	50	1	0.893165	0.671668	0.714708	0.012299	0.010677	0.012372	0.010757	0.011994	0.016382	1	0.0823	7.0846	1.366
X032181	P62344	CDPK1, CPK1, PFB0815w	918	38	23	28	1	1.09295	0.692074	0.697428	0.014725	0.014235	0.01209	0.013751	0.021986	0.066823	1	0.0823	7.0846	1.506
X032181	Q8I5D5	PF3D7_1228300, PFL1370w	574	20	13	16	1	1.00488	0.296159	0.321753	0.056177	0.096905	0.20402	0.342529	0.62137	0.774757	0.83	0.39	6.40894	3.245
X032181	Q8IBS5	CDPK4, CPK4, PF07_0072	1273	85	25	60	1	0.98896	0.659611	0.682405	0.197972	0.362373	0.603385	0.755449	0.873224	0.989162	0.96	2.1	5.67778	1.482
X032181	Q8I2P8	PF3D7_0926100	1040	53	23	35	1	0.886354	0.446037	0.524089	0.359963	0.582581	0.681907	0.760443	0.834795	0.90475	0.57	3.7	5.4318	1.944
X032181	C6KSZ6	PF3D7_0615500	397	11	6	6	1	0.898898	0.652861	0.703824	0.370343	0.531044	0.712415	0.784245	0.882863	0.874066	0.63	3.8	5.42022	1.4
X032181	Q8I5E3	PF3D7_1227500, PFL1330c, cyc-2	793	24	14	15	1	0.919631	0.69784	0.807696	0.463338	0.564435	0.793784	0.800453	0.914506	0.913357	0.61	6.5	5.18709	1.275
X032181	O14976	GAK	109	2	2	2	1	1.19641	0.323544	0.36659	0.427328	0.681827	0.743365	0.822209	1.01337	1.00898	0.77	7.5	5.12494	3.183
X032181	Q8IHZ9	CK1, PF11_0377	1147	103	17	56	1	1.02046	0.895298	0.805574	0.367847	0.728639	0.86762	0.940703	1.00793	0.987936	1.41	9.1	5.04096	1.188
X032181	Q14C86	GAPEX5, GAPVD1, KIAA1521, RAP6	2250	80	41	56	1	1.03909	0.804307	0.794292	0.419734	0.697868	0.925267	0.9674	1.05489	1.06514	1.43	9.8	5.00877	1.276
X032181	Q96L94	SNX22	372	19	8	8	1	0.948626	0.755592	0.813704	0.464661	0.654323	0.909982	0.911635	1.08083	1.01453	1.14	9.8	5.00877	1.242
X032181	P24941	CDK2, CDKN2	100	6	3	3	1	1.2207	0.616735	0.680993	0.573237	0.597102	0.796183	0.854595	0.99689	1.03059	0.67	11	4.95861	1.711
X032181	Q8I2W4	PF3D7_0918900	1033	29	17	17	1	0.960989	0.948888	0.943638	0.481599	0.715347	0.849274	0.948174	0.981305	0.952873	0.96	11	4.95861	1.036
X032181	P48729	CSNK1A1	348	14	6	8	1	1.00802	0.99483	0.90101	0.461431	0.807734	0.927794	0.9982	1.0122	1.06384	1.6	13	4.88606	1.059
X032181	Q8IIE7	PF11_0227, PF3D7_1121900	1128	65	21	39	1	0.958908	0.540539	0.573595	0.545848	0.827866	0.938818	0.937652	1.043	1.00931	1.31	17	4.76955	1.758
X032181	A0A143ZWS9	PF3D7_0810700	55	2	2	2	1	0.950534	0.994985	1.06808	0.915141	0.700097	0.871348	0.824778	0.824899	0.927773	1	≥ 20.00	≤ 4.70	0.945
X032181	Q8I3T9	PF3D7_0516900	517	14	10	11	1	0.951415	0.929914	0.93762	0.865383	1.02083	0.898241	0.952482	0.950572	0.881152	1	≥ 20.00	≤ 4.70	1.045
X032181	Q8I3T1	PF3D7_0517700	331	11	8	8	1	1.04372	1.04466	1.02508	0.950131	1.03422	0.986488	1.04897	0.963298	1.03774	1	≥ 20.00	≤ 4.70	0.987
X032181	Q8I3T5	PF3D7_0517300	464	17	11	12	1	1.05254	1.02015	0.932123	0.834292	0.972866	0.987302	0.951854	1.00835	1.00528	1	≥ 20.00	≤ 4.70	1.051
X032181	O77395	PF3D7_0316800	210	6	5	6	1	0.912649	0.775328	1.01083	0.887717	0.670188	0.848985	1.22801	0.723411	0.718817	1	≥ 20.00	≤ 4.70	1.071
X032181	Q8I254	PF3D7_0108800	81	2	2	2	1	0.924549	0.844648	1.22247	1.0311	0.960061	0.922815	1.00639	0.92812	1.10252	NA	≥ 20.00	≤ 4.70	0.931
X032181	Q8I250	PF3D7_0109400	86	2	2	2	1	1.01829	1.4203	1.51475	1.24122	1.01968	1.22163	0.984146	1.09808	0.946244	NA	≥ 20.00	≤ 4.70	0.688
X032181	Q8I259	PF3D7_0108300	195	10	6	6	1	0.986004	0.970765	1.0889	1.01293	1.08937	1.00971	1.03706	0.992927	1.01339	1	≥ 20.00	≤ 4.70	0.964
X032181	Q8ILV0	ABCk2, PF14_0143	58	5	2	2	1	0.968099	1.06295	1.21903	1.04373	0.957053	0.919292	0.967387	0.854886	0.938187	NA	≥ 20.00	≤ 4.70	0.862
X032181	Q8ILV2	PF14_0141, PF3D7_1414300	198	10	6	6	1	0.932623	0.988412	0.975254	0.880177	0.94351	0.881221	0.915486	0.911426	0.911413	1	≥ 20.00	≤ 4.70	0.984
X032181	Q8ILV5	PF14_0138, PF3D7_1414000	93	3	3	3	1	0.899349	1.06368	1.22743	1.03461	0.80045	0.97393	0.929571	0.856215	1.00241	1.95	≥ 20.00	≤ 4.70	0.829
X032181	O77396	PF3D7_0317000	189	5	2	2	1	0.930752	0.999926	1.0647	0.87696	0.898837	0.900844	0.942761	0.831572	0.917558	1	≥ 20.00	≤ 4.70	0.935
X032181	Q8IAW5	PF3D7_0813000	177	8	3	5	1	1.00946	0.85119	0.887859	0.980569	1.1509	1.01179	1.02697	0.962883	0.987212	1	≥ 20.00	≤ 4.70	1.155
X032181	O97260	PF3D7_0314700	44	2	2	2	1	1.11588	1.13698	1.21058	1.02198	1.0031	1.06851	0.860688	0.970482	0.992573	NA	≥ 20.00	≤ 4.70	0.901
X032181	O97266	PF3D7_0315100	69	5	3	3	1	0.912625	0.95894	0.963329	0.885613	0.903937	0.973777	0.915293	0.930314	0.818165	1	≥ 20.00	≤ 4.70	0.995
X032181	Q8IL37	PF14_0412, PF3D7_1443400	41	3	2	2	1	1.18007	1.11678	1.49453	1.1666	1.01158	0.907463	0.930149	0.875768	1.12392	NA	≥ 20.00	≤ 4.70	0.835
X032181	Q8IL34	PF14_0415, PF3D7_1443700	100	2	2	2	1	0.903289	0.921705	0.939121	0.903321	0.910567	0.914004	0.896967	0.944819	1.10187	1	≥ 20.00	≤ 4.70	1.023
X032181	Q8I1N8	PF3D7_0420100	796	31	17	21	1	1.03955	0.911971	0.789941	0.95813	1.13411	1.06594	1.0728	1.03844	1.0338	1.44	≥ 20.00	≤ 4.70	1.198
X032181	Q8IJS8	PF10_0114, PF3D7_1011700	140	4	3	3	1	0.851472	1.03928	1.28712	0.918368	0.894923	0.975931	0.801206	0.87007	0.830722	1.22	≥ 20.00	≤ 4.70	0.796
X032181	Q8IJS1	PF10_0121, PF3D7_1012400	333	12	6	6	1	1.15893	1.37525	1.27241	1.18289	1.10137	1.08134	1.15493	1.11529	1.15734	NA	≥ 20.00	≤ 4.70	0.815
X032181	Q8IJS0	PF10_0122, PF3D7_1012500	48	2	2	2	1	0.900914	1.06515	1.34743	1.0307	0.857999	0.906203	0.96923	0.832526	0.761736	NA	≥ 20.00	≤ 4.70	0.788
X032181	Q8IJS3	PF10_0119, PF3D7_1012200	144	8	4	5	1	0.825503	0.966616	1.29406	1.0995	0.927252	1.16073	1.04322	0.923134	0.963181	1	≥ 20.00	≤ 4.70	0.808
X032181	Q8IJS7	PF10_0115, PF3D7_1011800	1645	51	31	31	1	0.91182	0.966304	0.977776	0.994062	1.0209	1.00484	1.01686	0.992324	0.984256	NA	≥ 20.00	≤ 4.70	0.983
X032181	Q8I4U7	PF3D7_1248700, PFL2335w	121	5	3	3	1	1.18975	1.04905	1.19089	1.19738	1.08818	1.15373	1.04116	1.13485	1.12515	NA	≥ 20.00	≤ 4.70	0.978
X032181	Q8IDZ8	PF3D7_1333000	169	5	2	2	1	0.948505	0.955104	1.10699	0.901873	0.843819	0.879822	0.933902	0.783869	0.901741	1	≥ 20.00	≤ 4.70	0.945
X032181	Q8IDZ9	PF3D7_1332900	373	14	9	10	1	1.05872	1.10755	1.14619	1.01907	1.03166	0.931886	1.00473	0.860546	0.943794	NA	≥ 20.00	≤ 4.70	0.913
X032181	Q8IDZ0	PF3D7_1333800	64	3	2	2	1	0.958419	0.922343	1.17702	0.979348	0.702544	1.02296	0.93758	0.78112	0.875466	1	≥ 20.00	≤ 4.70	0.933
X032181	Q8IDZ2	PF3D7_1333600	126	4	3	3	1	0.97241	1.04865	1.09758	0.755728	0.966442	1.07016	1.06439	1.10004	1.15534	2.44	≥ 20.00	≤ 4.70	0.919
X032181	Q8IKS3	PF14_0529, PF3D7_1455500	176	8	5	5	1	1.03196	0.998028	1.12853	1.06128	0.927426	1.03955	1.05086	1.006	1.05565	NA	≥ 20.00	≤ 4.70	0.956
X032181	Q8IKS4	PF14_0528, PF3D7_1455400	150	3	3	3	1	0.969608	1.02543	1.09377	0.856942	0.925677	0.822267	1.06453	0.972154	1.13992	1.09	≥ 20.00	≤ 4.70	0.929
X032181	Q8I2D9	PF3D7_0113900	90	4	2	2	1	0.810328	0.845432	1.11984	1.1519	0.755834	0.799221	0.844765	0.881025	0.960088	1	≥ 20.00	≤ 4.70	0.921
X032181	Q76NM6	PF13_0065, vapA	684	20	13	13	1	1.01533	1.12253	1.16626	1.06423	1.01059	1.08961	1.10876	0.997112	1.13887	1	≥ 20.00	≤ 4.70	0.881
X032181	Q7KQM4	PF14_0076	134	4	2	2	1	0.887773	0.982797	1.18565	0.917532	0.741226	0.861188	1.02974	0.774071	0.952628	1	≥ 20.00	≤ 4.70	0.871
X032181	Q7KQM0	PF14_0378, TPI	524	9	7	7	1	1.02046	1.15375	1.23314	1.08384	0.926007	0.961401	0.999152	0.941232	0.921442	1	≥ 20.00	≤ 4.70	0.846
X032181	Q8IM73	PF14_0018, PF3D7_1401600	208	5	4	4	1	1.04173	1.01323	1.03069	0.829836	0.801004	0.829986	0.744639	0.735368	0.738953	NA	≥ 20.00	≤ 4.70	0.999
X032181	Q8IM71	PF14_0020, PF3D7_1401800	103	4	3	3	1	1.04913	1.00293	1.07242	1.01654	1.17505	1.03565	1.19168	1.09019	1.1419	NA	≥ 20.00	≤ 4.70	0.987
X032181	C6KSL9	PF3D7_0601900	129	3	2	2	1	1.04509	1.00273	1.14451	1.65266	1.47598	0.907275	1.09283	0.971939	1.11195	NA	≥ 20.00	≤ 4.70	0.952
X032181	C6KT34	PF3D7_0619400	1153	30	21	22	1	0.964936	1.04308	1.11606	1.01562	0.897012	0.907838	0.95215	0.84659	0.913653	NA	≥ 20.00	≤ 4.70	0.91
X032181	Q8I490	PF3D7_0501000	92	4	2	2	1	0.846215	0.911741	1.07713	0.996461	0.789545	1.0451	0.870904	0.899468	0.849139	1	≥ 20.00	≤ 4.70	0.928
X032181	Q8I492	PF3D7_0500800	1646	62	36	37	1	0.925288	1.03859	1.12211	1.07497	1.04749	1.02065	1.00932	0.995445	1.05262	NA	≥ 20.00	≤ 4.70	0.891
X032181	Q8IHP7	PF11_0482, PF3D7_1147300	83	5	2	2	1	1.20128	1.16845	1.11094	1.07708	1.08896	1.14954	1.0803	0.923064	1.03122	NA	≥ 20.00	≤ 4.70	0.966
X032181	Q8IHP1	PF11_0488, PF3D7_1148000	61	2	2	2	1	1.26866	1.07899	1.15462	1.05273	1.07065	1.13702	1.24416	1.045	1.08324	NA	≥ 20.00	≤ 4.70	1.016
X032181	C6KSW6	PF3D7_0612200	88	5	3	3	1	1.00554	0.888701	0.966991	0.780327	0.953753	0.805752	0.776485	0.799472	0.800197	1	≥ 20.00	≤ 4.70	1.081
X032181	C6KSW5	PF3D7_0612100	162	6	4	4	1	0.978667	0.941668	1.11316	0.953638	0.984526	0.927905	1.06363	0.967427	1.06147	1	≥ 20.00	≤ 4.70	0.963
X032181	P27362	PFI1105w, PGK	1016	33	17	21	1	1.10579	1.31698	1.36722	1.15275	0.978605	1.05198	1.11253	1.01294	1.02239	1	≥ 20.00	≤ 4.70	0.785
X032181	Q8IIV9	PF11_0054, PF3D7_1104300	67	3	2	2	1	1.00621	1.03181	1.11484	1.0349	0.989106	1.06638	0.983731	0.978589	1.06015	1	≥ 20.00	≤ 4.70	0.935
X032181	Q8IIV8	PF11_0055, PF3D7_1104400	307	15	9	10	1	1.03147	1.16171	1.22576	0.999573	0.91007	0.949595	1.00282	0.917062	0.991027	1	≥ 20.00	≤ 4.70	0.851
X032181	Q8IIV1	PF11_0062, PF3D7_1105100	349	14	6	8	1	0.81396	0.871782	1.01541	0.914715	0.857442	0.912386	0.872203	0.938993	0.885653	0.55	≥ 20.00	≤ 4.70	0.961
X032181	Q8IIV2	PF11_0061, PF3D7_1105000	263	8	5	7	1	0.86661	0.989319	0.898084	0.83512	0.825635	0.809483	0.79745	1.01476	0.929684	1	≥ 20.00	≤ 4.70	0.989
X032181	O77317	PF3D7_0303200	72	4	2	2	1	1.2023	0.964738	0.953506	0.946293	0.791717	0.883029	0.991446	0.863806	0.984128	0.52	≥ 20.00	≤ 4.70	1.148
X032181	O77310	PF3D7_0302500	1140	29	18	18	1	0.910522	0.956413	0.979561	0.815702	0.849604	0.867193	0.889493	0.845009	0.929909	1	≥ 20.00	≤ 4.70	0.987
X032181	O77312	PF3D7_0302900	912	30	18	19	1	1.03003	1.06333	1.37005	1.03744	1.05931	1.03297	1.28212	1.06693	1.30121	1	≥ 20.00	≤ 4.70	0.834
X032181	C0H4U4	PF3D7_0813300	283	10	5	5	1	0.996006	1.02118	1.19702	1.09754	1.0593	1.01227	0.999291	1.07231	1.02351	NA	≥ 20.00	≤ 4.70	0.9
X032181	Q8ILN8	PF14_0205, PF3D7_1421200	300	7	6	7	1	0.854042	0.889481	0.916979	0.988186	0.84736	0.930199	0.988991	0.970206	0.937016	1	≥ 20.00	≤ 4.70	1.026
X032181	Q8ID63	PF3D7_1364400	118	6	2	2	1	1.05594	0.931735	1.18101	0.936558	0.969657	1.08715	1.14785	1.03548	1.0896	1	≥ 20.00	≤ 4.70	0.973
X032181	Q8I510	PF3D7_1241900, PFL2015w	82	4	2	2	1	0.9574	1.08412	0.980582	0.886506	0.880451	0.956878	0.832314	0.897536	1.11899	NA	≥ 20.00	≤ 4.70	0.948
X032181	Q8I512	PF3D7_1241700, PFL2005w	147	4	4	4	1	1.10629	1.01997	1.12118	1.0215	1.05195	1.12752	1.14425	1.09719	1.13448	NA	≥ 20.00	≤ 4.70	0.984
X032181	Q8IB66	PF3D7_0823200	245	9	4	4	1	0.838109	0.929401	1.03331	0.941737	0.904824	0.855443	0.996935	0.850324	0.878884	1.76	≥ 20.00	≤ 4.70	0.937
X032181	Q8IB67	PF3D7_0823300	121	5	3	3	1	0.837428	0.801259	0.821046	0.767475	0.802296	0.949335	0.773172	0.81679	0.919459	1	≥ 20.00	≤ 4.70	1.133
X032181	Q8IB63	PF3D7_0822900	82	3	2	2	1	1.19868	1.41027	1.21583	0.876479	0.945433	0.830977	1.24276	1.09628	1.12932	1	≥ 20.00	≤ 4.70	0.837
X032181	Q8IB60	PF3D7_0822600, pfsec23	1088	30	21	22	1	0.918511	0.899379	0.915931	1.00513	1.06326	1.03035	0.98875	1.14286	1.13067	1	≥ 20.00	≤ 4.70	1.057
X032181	Q8IDB7	PF3D7_1359400	325	12	7	7	1	0.98025	1.04948	1.15601	1.03903	0.921884	0.989797	1.00514	0.942021	0.935077	1	≥ 20.00	≤ 4.70	0.898
X032181	Q8IDB0	PF3D7_1358800	265	9	6	6	1	0.865247	0.953129	1.00115	0.943402	0.828891	0.901594	0.845737	0.939362	0.875077	0.61	≥ 20.00	≤ 4.70	0.954
X032181	Q8IDB8	PF3D7_1358700	226	8	7	7	1	1.06683	1.01539	0.906914	0.95154	0.965107	0.980045	0.894217	1.10964	1.16971	1	≥ 20.00	≤ 4.70	1.075
X032181	Q8IKK4	PF14_0601, PF3D7_1463200	295	6	5	5	1	0.98912	1.05787	1.14629	0.9616	0.993625	1.11111	1.04731	1.01749	1.11348	1	≥ 20.00	≤ 4.70	0.902
X032181	Q8IKK7	GAPDH, PF14_0598, PF3D7_1462800	910	35	16	25	1	0.968225	1.11159	1.14546	0.940356	0.863861	0.866073	0.931286	0.835608	0.866208	1	≥ 20.00	≤ 4.70	0.872
X032181	Q8IEL1	PF3D7_1310400	223	8	4	4	1	0.967251	0.820677	0.794126	1.10432	1.19098	1.23461	1.15262	1.06906	1.27782	NA	≥ 20.00	≤ 4.70	1.218
X032181	Q8I305	PF3D7_0914700	214	6	4	4	1	0.960347	1.06064	1.30657	1.01471	1.11332	0.902734	1.32557	1.06231	1.40313	NA	≥ 20.00	≤ 4.70	0.828
X032181	Q8I302	PF3D7_0915000	106	3	3	3	1	1.02963	0.939683	1.04706	0.776192	0.719683	0.756757	0.748245	0.71566	0.741488	1	≥ 20.00	≤ 4.70	1.022
X032181	C0H4Y6	PF3D7_0827900	483	13	11	12	1	0.990952	1.12114	1.19972	1.04045	0.863657	0.908349	0.968174	0.874349	0.911712	1	≥ 20.00	≤ 4.70	0.858
X032181	Q8I2Y5	PF3D7_0916700	278	9	5	5	1	1.04484	1.09516	1.33598	1.03707	0.906946	1.01182	0.993836	0.865642	0.875779	NA	≥ 20.00	≤ 4.70	0.841
X032181	Q8I5H9	PF3D7_1223800, PFL1145w	56	3	2	2	1	1.10417	1.3111	1.11631	0.960092	0.971542	1.15824	1.07314	1.20244	1.32526	NA	≥ 20.00	≤ 4.70	0.867
X032181	Q8I5H2	PF3D7_1224500, PFL1180w	87	2	2	2	1	1.01217	0.966615	1.26811	0.916795	0.91684	0.903712	0.906335	0.842378	0.926553	1	≥ 20.00	≤ 4.70	0.9
X032181	Q8I5H7	PF3D7_1224000, PFL1155w	212	6	3	3	1	1.06263	1.02619	1.06584	1.04078	1.0732	1.04014	1.07792	1.03037	1.15798	NA	≥ 20.00	≤ 4.70	0.986
X032181	P16157	ANK, ANK1	1288	37	23	23	1	0.963057	0.998955	1.06573	1.05604	0.979955	0.980105	0.974218	0.970263	0.971901	1	≥ 20.00	≤ 4.70	0.951
X032181	Q8IHX6	PF11_0400, PF3D7_1138800	77	3	3	3	1	0.927363	1.00878	1.16494	0.951455	0.974283	1.0346	1.07263	1.11615	1.08306	1	≥ 20.00	≤ 4.70	0.887
X032181	Q8IC42	PF3D7_0702500	89	3	3	3	1	0.853082	0.873932	1.10299	0.878381	0.94102	0.886912	0.896972	0.880426	0.889741	1	≥ 20.00	≤ 4.70	0.937
X032181	Q8IK20	PF10_0020, PF3D7_1001600	69	4	2	2	1	1.00633	1.61913	2.93567	1.00639	1.1937	1.32366	1.55441	1.04021	1.29119	1	≥ 20.00	≤ 4.70	0.44
X032181	Q8I3K0	PF3D7_0526500	85	3	2	2	1	1.07744	0.939607	1.10304	1.11849	1.02091	1.17052	1.13295	1.0678	1.2512	NA	≥ 20.00	≤ 4.70	1.017
X032181	Q8I3K7	PF3D7_0525800	152	7	4	4	1	0.925781	0.978481	1.1587	1.02546	1.0427	1.07498	1.07513	0.987286	0.950494	NA	≥ 20.00	≤ 4.70	0.901
X032181	Q8ILF0	PF14_0294, PF3D7_1431500, PfMAP1	873	26	20	20	1	0.983031	0.85362	0.81258	1.00807	1.1698	1.14638	1.09362	1.00934	1.05856	NA	≥ 20.00	≤ 4.70	1.19
X032181	C6KTA7	PF3D7_0627100	221	9	3	3	1	1.02322	0.865099	0.895199	0.94597	0.863401	0.969787	0.967224	0.952849	1.00023	0.76	≥ 20.00	≤ 4.70	1.149
X032181	C6KTA4	PF3D7_0626800	904	24	18	22	1	0.899353	1.00304	0.992577	0.839728	0.795093	0.796692	0.865914	0.739748	0.874718	1	≥ 20.00	≤ 4.70	0.952
X032181	Q8IL88	PF14_0359, PF3D7_1437900	316	13	10	10	1	0.972363	1.04002	1.00885	0.913686	0.973879	0.983011	0.973003	0.971779	1.00953	1.89	≥ 20.00	≤ 4.70	0.963
X032181	Q8IL80	PF14_0368, PF3D7_1438900, TPx1	284	8	6	7	1	1.04765	1.18409	1.03401	0.983913	1.05992	1.08937	1.04951	1.07732	1.0522	1	≥ 20.00	≤ 4.70	0.923
X032181	Q8II57	PF11_0317, PF3D7_1130700	351	16	6	6	1	1.00798	0.934293	0.972732	0.703134	0.768478	0.85269	0.852466	0.919443	0.957039	1	≥ 20.00	≤ 4.70	1.053
X032181	Q8IJC7	PF10_0271, PF3D7_1027700.1	215	7	5	5	1	0.912605	0.813585	1.10261	1.02442	0.910872	0.97762	0.912773	0.996362	0.914387	1	≥ 20.00	≤ 4.70	0.998
X032181	Q8IDJ8	PF3D7_1350100	414	18	10	10	1	0.953685	1.00467	1.07519	0.948821	0.919052	0.912543	0.921398	0.872252	0.959697	1	≥ 20.00	≤ 4.70	0.939
X032181	Q8IDJ4	PF3D7_1350500	154	3	3	3	1	1.09811	0.967511	0.870567	1.08924	1.26312	1.03789	1.11271	1.15728	1.16395	NA	≥ 20.00	≤ 4.70	1.141
X032181	Q8IKC9	PF14_0676, PF3D7_1470900	133	6	4	4	1	1.06041	1.23	1.03954	0.990621	1.06318	0.851085	0.929788	0.906466	1.05069	1	≥ 20.00	≤ 4.70	0.908
X032181	Q8IKC5	PF14_0681, PF3D7_1471400	167	5	4	4	1	1.04064	0.984373	0.956134	0.91178	0.945201	0.873687	0.922506	0.749127	0.835556	1	≥ 20.00	≤ 4.70	1.052
X032181	P32119	NKEFB, PRDX2, TDPX1	385	16	7	10	1	0.937056	1.053	1.22095	1.07053	1.01242	1.08845	1.07753	0.982234	0.98994	NA	≥ 20.00	≤ 4.70	0.852
X032181	Q8IE41	PF3D7_1328000	1132	34	20	21	1	1.04053	0.732795	0.747525	1.02652	1.10582	1.10403	1.1106	1.13071	1.11371	NA	≥ 20.00	≤ 4.70	1.378
X032181	C0H530	PF3D7_0910100	675	20	15	15	1	1.21136	1.2298	1.35689	1.08686	1.20356	1.02997	1.43527	1.2321	1.58564	1	≥ 20.00	≤ 4.70	0.855
X032181	Q8I388	PF3D7_0906100	139	4	2	2	1	1.13617	0.871946	1.15174	1.56345	1.0347	0.982965	0.899725	0.920535	1.01911	1	≥ 20.00	≤ 4.70	1.056
X032181	C0H4A6	PF3D7_0415900	233	9	6	6	1	1.01349	1.15051	1.0795	0.719824	1.01118	0.780111	0.87021	0.956911	0.900356	1	≥ 20.00	≤ 4.70	0.903
X032181	C0H4A7	PF3D7_0416400	183	6	4	4	1	0.895975	0.934963	1.24747	0.905897	0.955685	0.916611	0.956155	0.919106	0.896502	NA	≥ 20.00	≤ 4.70	0.869
X032181	Q8IDW4	PF3D7_1336800	262	10	6	6	1	1.00532	1.06552	1.25515	1.12651	0.898947	1.02592	1.05804	0.997766	1.06108	NA	≥ 20.00	≤ 4.70	0.864
X032181	Q8IDW1	PF3D7_1337100	649	41	14	27	1	0.998887	0.107918	0.102331	0.857171	0.944238	0.905404	0.902015	0.878966	0.906876	1	≥ 20.00	≤ 4.70	9.507
X032181	Q8I1Q9	PF3D7_0417800	787	33	18	25	1	0.913345	0.812343	0.822701	0.918888	1.16386	1.04189	1.00084	0.951748	1.0425	NA	≥ 20.00	≤ 4.70	1.17
X032181	Q8I1Q0	PF3D7_0418700	79	2	2	2	1	1.21162	0.941764	1.16356	1.14931	1.1118	0.997608	1.08143	1.04221	1.12925	NA	≥ 20.00	≤ 4.70	1.05
X032181	Q8I1Q5	PF3D7_0418200	216	7	4	4	1	1.05183	1.16279	1.1814	1.07625	1.09791	1.11022	1.20976	1.09452	1.27027	NA	≥ 20.00	≤ 4.70	0.875
X032181	Q8I2Q0	PF3D7_0925900	399	13	7	9	1	0.935586	1.08833	0.901444	1.02625	1.20154	0.929648	1.05987	1.24987	1.18501	1	≥ 20.00	≤ 4.70	0.973
X032181	Q8I5P3	PF3D7_1216400, PFL0790w	68	2	2	2	1	1.09729	0.962469	1.29391	1.06193	1.08844	1.11822	1.11646	1.08181	1.11865	NA	≥ 20.00	≤ 4.70	0.929
X032181	Q8I5P5	PF3D7_1216200, PFL0780w	196	7	4	4	1	0.948991	1.08899	1.03372	0.878203	0.860789	0.929999	0.861354	0.842308	0.845095	NA	≥ 20.00	≤ 4.70	0.918
X032181	Q7K6B1	PF3D7_0817500	361	11	7	9	1	0.79127	0.817325	1.04103	1.05303	0.845611	1.02151	0.885741	0.927294	0.931346	1	≥ 20.00	≤ 4.70	0.964
X032181	Q7K6B0	PF3D7_0807300	255	6	5	5	1	1.1396	1.19298	1.23299	1.0195	1.04135	0.957798	1.0801	0.910312	1.07102	NA	≥ 20.00	≤ 4.70	0.882
X032181	Q8IIF4	PF11_0220, PF3D7_1121300, TKL-2	1294	52	31	34	1	0.949379	0.638829	0.639717	0.921567	0.990112	1.02779	0.962246	0.98724	1.01667	1	≥ 20.00	≤ 4.70	1.525
X032181	Q8IIF6	PF11_0218, PF3D7_1121100	270	12	4	4	1	0.930337	0.89184	0.939681	0.925838	0.992864	1.12926	1.04392	0.876229	0.918817	1	≥ 20.00	≤ 4.70	1.054
X032181	Q8I3X2	PF3D7_0513500	82	3	2	2	1	0.889179	0.992668	1.08839	1.04693	0.805153	0.89763	0.7959	0.889177	0.934772	1	≥ 20.00	≤ 4.70	0.908
X032181	Q8I461	PF3D7_0504000	107	5	3	3	1	0.989128	0.888084	1.01455	0.99634	0.974885	0.922116	1.01571	0.938384	0.952044	1	≥ 20.00	≤ 4.70	1.045
X032181	Q8I463	PF3D7_0503800	109	5	2	2	1	1.00139	0.971555	1.00379	0.993513	0.957191	0.983172	1.03014	1.10178	1.08753	1	≥ 20.00	≤ 4.70	1.013
X032181	Q8I467	PFE0165w	95	3	2	2	1	0.775398	0.793655	0.945758	0.778869	0.7229	0.68556	0.714607	0.704116	0.754082	1	≥ 20.00	≤ 4.70	1.021
X032181	Q6LFH8	OAT, PFF0435w	958	24	17	18	1	0.996136	1.08846	1.05366	0.968722	0.89388	0.893057	0.934988	0.86619	0.879143	1	≥ 20.00	≤ 4.70	0.932
X032181	C0H5B1	PF3D7_1312900	207	10	6	6	1	1.07334	1.11973	1.23763	1.08091	1.09789	1.1008	1.0578	1.09215	1.07578	NA	≥ 20.00	≤ 4.70	0.88
X032181	C0H5B3	PF3D7_1313800	243	13	3	3	1	0.928268	0.929619	1.02669	0.919013	1.00855	0.928769	0.948921	0.971612	0.972898	1	≥ 20.00	≤ 4.70	0.986
X032181	Q8ICR0	CDPK2, CPK2, MAL6P1.108, PFF0520w	1264	57	28	45	1	1.02417	0.43926	0.416745	0.959217	1.03968	1.01784	1.02755	1.04083	1.0364	1	≥ 20.00	≤ 4.70	2.365
X032181	Q8I4S1	PF3D7_1251300, PFL2465c, TMK	156	4	4	4	1	1.29204	1.27727	1.42752	1.17671	1.17373	1.02717	1.16919	0.974249	1.04814	NA	≥ 20.00	≤ 4.70	0.847
X032181	Q8I266	PF3D7_0107500	414	14	5	5	1	1.06345	1.07138	1.23419	1.05876	1.14767	0.989868	1.1726	1.17761	1.27573	NA	≥ 20.00	≤ 4.70	0.895
X032181	Q8I261	PF3D7_0108000	102	3	2	3	1	1.0258	1.07781	1.09	0.923224	0.934835	0.863578	0.991017	0.93546	0.874606	1.62	≥ 20.00	≤ 4.70	0.934
X032181	P26447	CAPL, MTS1, S100A4	95	2	2	2	1	0.977527	0.978153	1.5411	2.87598	0.920824	1.18581	0.932431	1.09495	0.961961	1	≥ 20.00	≤ 4.70	0.785
X032181	Q8IAR7	PF3D7_0807900	145	7	3	3	1	0.936702	1.04742	1.17612	0.949127	0.898409	0.973173	1.0579	0.90125	0.923733	1	≥ 20.00	≤ 4.70	0.871
X032181	Q8IAR6	PF3D7_0807800	207	11	6	6	1	1.03079	0.844376	0.935363	1.02703	0.909996	1.04851	0.928039	0.878169	0.877779	1	≥ 20.00	≤ 4.70	1.141
X032181	C6S3F0	PF11_0121, PF3D7_1111500	108	3	3	3	1	1.04699	1.13677	1.46294	1.63888	1.07235	1.19833	1.07874	1.09118	1.09098	NA	≥ 20.00	≤ 4.70	0.787
X032181	O97250	PF3D7_0307200	319	11	7	8	1	0.976205	1.10434	1.07717	0.936703	1.08244	0.936227	0.998251	1.03225	0.947923	1	≥ 20.00	≤ 4.70	0.906
X032181	O97256	PF3D7_0308500	134	4	3	4	1	1.10646	1.2201	1.14633	1.20989	1.14872	1.14342	1.1139	0.962655	0.984552	NA	≥ 20.00	≤ 4.70	0.89
X032181	O97255	PF3D7_0307700	54	3	2	2	1	1.22859	1.02635	1.25498	1.21717	1.26481	1.04394	1.23009	1.16117	1.11423	NA	≥ 20.00	≤ 4.70	0.977
X032181	Q8IL02	PF14_0448, PF3D7_1447000	554	16	13	13	1	0.892589	0.90701	0.852122	0.795021	0.787331	0.691932	0.694763	0.811759	0.771004	1	≥ 20.00	≤ 4.70	1.076
X032181	Q8IL06	PF14_0444	432	14	8	8	1	0.992772	1.08637	1.1994	0.912231	0.929696	1.13814	1.13433	1.02195	1.08147	1	≥ 20.00	≤ 4.70	0.872
X032181	Q8IL08	PF14_0442, PF3D7_1446500	149	7	3	3	1	1.12938	0.959889	1.00966	0.815706	0.910313	0.987495	1.06427	1.0081	1.06441	1	≥ 20.00	≤ 4.70	1.081
X032181	O96210	PF3D7_0212900, PFB0585w	340	7	6	6	1	0.992813	1.01798	1.06505	1.18045	1.10294	1.16783	1.09662	0.987974	1.07563	NA	≥ 20.00	≤ 4.70	0.957
X032181	O96212	PF3D7_0213100, PFB0595w	333	8	6	6	1	0.946517	0.917724	1.26675	0.95385	0.824962	1.02074	1.30245	0.873418	0.906392	1	≥ 20.00	≤ 4.70	0.891
X032181	Q8IJT1	PF10_0111, PF3D7_1011400	107	3	2	2	1	1.16609	0.998795	1.05059	0.929032	0.904034	0.956267	0.998554	0.837571	0.985794	1	≥ 20.00	≤ 4.70	1.057
X032181	Q8IJT8	PF10_0104, PF3D7_1010700	187	7	4	4	1	0.976274	1.0466	1.23713	0.955567	0.908442	1.02728	1.03532	0.944411	0.970996	1	≥ 20.00	≤ 4.70	0.865
X032181	Q8IJT9	PF10_0103, PF3D7_1010600	253	8	6	7	1	1.01258	0.993898	1.09858	0.914403	0.978119	1.01987	0.968405	0.950926	0.92853	1	≥ 20.00	≤ 4.70	0.962
X032181	Q8I5X8	PF3D7_1206700, PFL0335c	69	3	2	2	1	1.31079	1.07753	1.25711	1.03128	1.08992	1.01614	1.07703	1.03961	1.03878	NA	≥ 20.00	≤ 4.70	0.99
X032181	Q8I5X7	PF3D7_1206800, PFL0340w	129	7	4	4	1	1.21626	1.40695	1.44872	1.19146	1.17419	1.1852	1.34689	1.18744	1.53602	NA	≥ 20.00	≤ 4.70	0.776
X032181	Q8I5X5	PF3D7_1207000, PFL0350c	313	11	7	7	1	0.940406	0.8214	0.928597	1.04359	0.964168	0.904896	0.910295	0.944989	0.871164	NA	≥ 20.00	≤ 4.70	1.109
X032181	Q8IEG8	PF3D7_1314700	70	2	2	2	1	1.0583	0.808766	1.03084	1.33833	0.96379	0.968311	0.815289	1.01766	1.07648	NA	≥ 20.00	≤ 4.70	1.119
X032181	Q8I2I2	PF3D7_0933600	128	4	4	4	1	0.961216	0.974027	1.10823	0.9925	1.00984	0.89342	0.957575	0.90466	1.09129	NA	≥ 20.00	≤ 4.70	0.942
X032181	C0H4T0	PF3D7_0808100	152	5	3	3	1	1.08454	0.939624	1.13146	0.982205	1.03318	1.01446	1.07327	0.976449	1.13408	NA	≥ 20.00	≤ 4.70	1.006
X032181	Q8I5C6	PF3D7_1229300, PFL1415w	619	23	16	16	1	1.05551	1.07108	1.32241	1.11603	1.00614	0.977693	1.24868	1.07617	1.34587	NA	≥ 20.00	≤ 4.70	0.859
X032181	Q8I5C5	MIF, PF3D7_1229400, PFL1420w	271	7	5	5	1	0.886479	0.949269	1.17923	1.1223	1.09193	1.06727	0.997685	1.00578	0.963641	NA	≥ 20.00	≤ 4.70	0.886
X032181	C0H5J9	PF3D7_1361800	733	26	20	20	1	1.10095	1.03113	1.13387	1.04254	1.00261	0.956241	1.11885	0.985677	1.17612	NA	≥ 20.00	≤ 4.70	0.97
X032181	C0H5J5	PF3D7_1360900.1	250	6	4	4	1	0.890302	0.99228	1.04027	1.04658	0.9958	1.00646	1.08497	1.00829	0.955359	0.66	≥ 20.00	≤ 4.70	0.93
X032181	C0H5J2	PF3D7_1359600	849	35	15	17	1	0.882507	0.862287	0.781962	0.908401	1.0943	0.862575	0.944172	0.98332	0.992842	NA	≥ 20.00	≤ 4.70	1.145
X032181	Q8IBH7	PF3D7_0728000	249	8	4	4	1	1.18671	1.17049	1.2037	1.05279	1.06105	1.05498	0.994325	1.02159	0.970511	NA	≥ 20.00	≤ 4.70	0.921
X032181	C6KSR5	PF3D7_0606700	334	13	10	10	1	0.994583	1.00614	1.16971	1.00905	1.0644	1.006	1.03709	1.02397	1.12478	1	≥ 20.00	≤ 4.70	0.917
X032181	C6KSR4	PF3D7_0606600	152	6	3	3	1	1.26987	1.222	1.13534	1.44829	1.30748	1.37628	1.13271	1.13056	1.1977	NA	≥ 20.00	≤ 4.70	0.963
X032181	C6KSR8	PF3D7_0607000	452	16	8	9	1	1.04471	0.960569	1.10978	1.12933	0.949651	0.981118	0.921763	0.960955	0.963525	1	≥ 20.00	≤ 4.70	0.988
X032181	Q8IIQ0	PF11_0118, PF3D7_1111200	51	2	2	2	1	1.39454	1.06607	1.02079	0.95355	0.93712	1.09111	1.00124	0.994589	1.16046	NA	≥ 20.00	≤ 4.70	1.147
X032181	Q8IIQ7	PF11_0111, PF3D7_1110400	579	23	13	13	1	1.18364	0.946746	1.12949	1.02547	1.03858	1.01698	1.05433	0.981265	0.995898	NA	≥ 20.00	≤ 4.70	1.052
X032181	Q8I2V6	PF3D7_0919700	184	4	4	4	1	1.06956	0.996993	1.01328	1.09961	0.819552	0.811832	0.947338	0.846032	0.853424	1	≥ 20.00	≤ 4.70	1.029
X032181	Q8IK93	PF14_0713, PF3D7_1474500	50	3	2	2	1	1.26741	1.06666	1.28137	1.22388	0.878176	1.02727	0.913088	1.02735	0.988744	1	≥ 20.00	≤ 4.70	0.966
X032181	Q8IK90	PF14_0716, PF3D7_1474800	283	7	5	5	1	0.892266	0.913463	0.89308	0.753379	0.850891	0.887706	0.784148	0.802792	0.887413	1	≥ 20.00	≤ 4.70	1.047
X032181	Q8IK91	PF14_0715, PF3D7_1474700	747	26	17	17	1	1.06761	0.981268	0.942554	0.967841	1.06071	1.05448	0.988917	1.19489	1.08466	NA	≥ 20.00	≤ 4.70	1.075
X032181	Q8ILS0	PF14_0174, PF3D7_1417500	167	7	4	4	1	1.15875	1.03306	0.946018	0.969171	1.11784	1.04664	1.06051	1.15414	1.03188	NA	≥ 20.00	≤ 4.70	1.091
X032181	Q8ILS7	PF14_0167, PF3D7_1416900	194	6	4	4	1	0.769438	0.63788	1.18038	1.06193	0.655886	0.768591	0.762036	0.756683	0.784912	NA	≥ 20.00	≤ 4.70	0.973
X032181	Q8ILS4	PF14_0170, PF3D7_1417200	123	6	4	4	1	1.06286	0.999683	1.12415	1.07166	0.986651	1.08369	1.06686	0.949935	1.02577	NA	≥ 20.00	≤ 4.70	0.971
X032181	Q8I546	PF3D7_1237700, PFL1825w	128	3	2	2	1	0.877004	0.917913	1.23551	0.903089	0.806674	0.780758	1.01548	0.933889	1.10084	0.63	≥ 20.00	≤ 4.70	0.872
X032181	P11166	GLUT1, SLC2A1	259	7	7	7	1	0.96374	1.05936	1.21466	1.01223	1.01349	0.949841	1.14392	1.0495	1.16651	1	≥ 20.00	≤ 4.70	0.864
X032181	Q8I551	PF3D7_1237200, PFL1800w	106	3	2	2	1	1.18621	1.00145	1.02401	1.12851	0.997998	1.07178	0.991566	1.0877	1.15972	0.54	≥ 20.00	≤ 4.70	1.079
X032181	Q8IAM0	PF3D7_0802000	814	30	18	18	1	1.09856	1.01141	1.01267	0.943548	1.06476	1.06928	1.05475	1.07596	1.06395	1	≥ 20.00	≤ 4.70	1.037
X032181	Q8IAM2	PF3D7_0802200	372	12	9	9	1	0.897544	1.08299	1.27929	1.11755	0.906725	0.945826	0.987279	0.880245	0.88983	1	≥ 20.00	≤ 4.70	0.803
X032181	Q8IJ74	PF10_0325, PF3D7_1033400	181	7	5	6	1	1.17775	1.15237	1.38942	1.19712	0.996984	1.06204	1.09556	0.978844	1.01412	NA	≥ 20.00	≤ 4.70	0.857
X032181	O96165	PF3D7_0207800, PFB0350c, SERA-3	450	18	9	9	1	1.12595	0.952935	1.00491	1.00643	0.914631	1.03603	1.03617	1.00017	1.00827	0.53	≥ 20.00	≤ 4.70	1.086
X032181	Q8IDG9	PF3D7_1353100	178	5	4	4	1	1.18939	1.14357	1.42852	1.13348	1.03959	1.0492	1.08942	1.03673	1.14812	NA	≥ 20.00	≤ 4.70	0.851
X032181	Q8IDG3	PF3D7_1353800	208	8	5	5	1	0.910931	1.04987	1.03431	0.899727	0.917353	0.922029	0.895336	0.864767	0.87641	NA	≥ 20.00	≤ 4.70	0.917
X032181	Q8IDG2	PF3D7_1353900	243	6	4	4	1	1.04191	0.995574	0.995387	0.966566	0.865773	1.0026	0.856954	0.839988	0.837694	NA	≥ 20.00	≤ 4.70	1.026
X032181	Q8IKV8	PF14_0493, PF3D7_1451800	482	12	10	10	1	0.987172	0.947301	1.15345	0.95086	0.955521	0.889734	1.0577	0.908038	1.05654	1	≥ 20.00	≤ 4.70	0.946
X032181	Q8IKV6	PF14_0495, PF3D7_1452000, PfRON2	1291	39	28	29	1	0.994967	0.946614	0.938038	1.01732	1.0527	1.02392	1.03458	1.0683	1.042	NA	≥ 20.00	≤ 4.70	1.059
X032181	Q8I2A1	PF3D7_0103900	70	2	2	2	1	0.949133	1.01228	1.11929	1.00309	0.917471	0.952354	1.04025	0.926119	1.11554	NA	≥ 20.00	≤ 4.70	0.914
X032181	Q8IM23	PF14_0068, PF3D7_1407100	133	5	4	4	1	1.00636	1.05215	1.17079	1.07805	1.00559	1.04189	1.12636	0.937956	0.885516	NA	≥ 20.00	≤ 4.70	0.903
X032181	Q8IM27	PF14_0064, PF3D7_1406700	78	2	2	2	1	1.18345	1.09571	1.12688	1.06392	1.23237	1.06437	1.1243	1.0934	1.13793	NA	≥ 20.00	≤ 4.70	0.982
X032181	Q8I5K4	PF3D7_1220900, PFL1005c	188	6	4	4	1	1.12383	1.07885	1.26214	1.03391	0.979007	1.04953	1.08548	0.966065	1.01778	1	≥ 20.00	≤ 4.70	0.907
X032181	A0A146M1U1	PF3D7_0803600.1	91	2	2	2	1	0.921045	0.824977	0.964917	0.836375	0.915405	0.833888	0.822032	0.897839	0.800701	NA	≥ 20.00	≤ 4.70	1.073
X032181	C6KSZ7	PF3D7_0615600	316	16	8	9	1	1.15541	1.32514	1.4527	1.19282	1.09061	1.07703	1.31203	1.10813	1.66334	1	≥ 20.00	≤ 4.70	0.776
X032181	Q8IHU1	PF11_0436, PF3D7_1142400	188	4	4	4	1	0.930835	0.896877	0.914488	0.992379	0.927366	0.863432	0.901877	0.896676	0.988862	1	≥ 20.00	≤ 4.70	1.066
X032181	Q8IHU0	PF11_0437, PF3D7_1142500	171	6	4	4	1	0.813635	0.874072	0.965959	1.0311	0.956139	0.901966	0.995841	1.01302	0.982036	NA	≥ 20.00	≤ 4.70	0.986
X032181	Q8IHU4	PF11_0433, PF3D7_1142100	146	7	2	2	1	1.03693	0.92396	1.15345	1.13429	0.915376	1.0453	1.14946	0.901204	0.971321	NA	≥ 20.00	≤ 4.70	0.981
X032181	O77369	PF3D7_0318900	122	5	2	2	1	1.09794	0.995956	1.26059	1.13549	0.992999	1.12678	1.21267	0.991549	1.11377	1	≥ 20.00	≤ 4.70	0.93
X032181	O77364	PF3D7_0312800	214	5	4	4	1	1.0323	0.861685	0.74591	0.99114	1.30211	0.960163	0.959561	1.16325	1.06581	1.29	≥ 20.00	≤ 4.70	1.264
X032181	O77360	PF3D7_0310500	171	6	4	4	1	0.959954	0.92438	0.99143	0.975188	0.985655	1.04985	0.979145	1.01922	0.948612	1	≥ 20.00	≤ 4.70	1.023
X032181	O77363	PF3D7_0313000	96	4	3	3	1	0.845011	0.88729	1.10662	1.0965	1.08642	1.00802	1.08246	1.03057	1.01004	NA	≥ 20.00	≤ 4.70	0.925
X032181	Q8IK15	PF10_0025, PF3D7_1002100	142	4	2	2	1	0.958873	0.882495	0.892482	0.798831	0.914864	1.0315	0.976276	0.985656	1.09388	1.29	≥ 20.00	≤ 4.70	1.104
X032181	Q8IK12	PF10_0028, PF3D7_1002400.1	256	8	6	6	1	0.943371	1.00275	1.01304	0.994648	1.11123	0.985869	0.976717	1.00379	0.972996	1	≥ 20.00	≤ 4.70	0.964
X032181	Q8I3F1	PF3D7_0532300	370	11	11	11	1	0.923333	1.02528	1.10375	0.980634	0.915928	0.998212	0.921443	0.913668	0.896035	1	≥ 20.00	≤ 4.70	0.903
X032181	Q8I3F0	PF3D7_0532400	110	3	3	3	1	0.862337	0.844522	1.05181	1.06022	1.12719	1.02167	1.05612	0.850316	0.897698	NA	≥ 20.00	≤ 4.70	0.982
X032181	Q8ILK3	PF14_0240, PF3D7_1426000	310	15	8	9	1	0.911234	0.953577	0.906744	0.952031	0.956774	0.942114	0.91845	0.981792	0.955588	1	≥ 20.00	≤ 4.70	1.027
X032181	Q8ILK2	PF14_0241, PF3D7_1426100	133	9	2	2	1	1.10696	1.0494	1.19222	1.11344	1.00019	0.959116	0.924875	0.969762	0.903257	NA	≥ 20.00	≤ 4.70	0.94
X032181	Q8ILK1	PF14_0242, PF3D7_1426200	88	4	2	2	1	1.08821	1.05528	1.1423	0.934901	0.934706	0.869086	1.02764	0.841425	0.840869	1	≥ 20.00	≤ 4.70	0.95
X032181	C6KTB3	PF3D7_0627700	736	21	15	15	1	1.10571	1.14289	1.41567	1.13125	1.1345	1.01195	1.40636	1.16893	1.46951	1	≥ 20.00	≤ 4.70	0.823
X032181	C6KTB8	PF3D7_0628200	211	13	4	4	1	1.10595	0.865026	1.10478	1.20898	1.01804	1.03947	1.16978	1.10627	1.08447	NA	≥ 20.00	≤ 4.70	1.069
X032181	C6KTB9	PF3D7_0628300.1	93	4	3	3	1	1.15122	1.24105	1.18772	1.06626	1.32979	0.998493	1.25476	1.27491	1.52334	1.16	≥ 20.00	≤ 4.70	0.886
X032181	Q8ID31	PF3D7_1367700	131	8	3	3	1	1.07841	1.16297	1.15945	0.902392	0.857728	0.852963	0.984492	0.799258	0.804625	NA	≥ 20.00	≤ 4.70	0.895
X032181	Q8ID39	MAL13P1.336	124	4	4	4	1	1.00208	1.03199	1.1007	1.10803	0.972683	1.07077	1.06682	1.13868	0.988281	NA	≥ 20.00	≤ 4.70	0.939
X032181	Q8ID38	PF3D7_1367000	141	4	4	4	1	0.775698	0.817493	1.08619	1.07884	0.71981	1.07253	0.81582	0.981767	0.875412	NA	≥ 20.00	≤ 4.70	0.933
X032181	P16083	NMOR2, NQO2	502	16	10	12	1	0.944139	0.40129	0.399521	0.711231	0.874912	0.880462	0.907306	0.917724	0.898626	1	≥ 20.00	≤ 4.70	2.428
X032181	Q8IIG6	PF11_0208, PF3D7_1120100	462	18	9	14	1	1.058	1.2297	1.35024	1.18832	0.984343	1.03839	1.07623	0.959729	0.959096	NA	≥ 20.00	≤ 4.70	0.798
X032181	Q8IB31	PF3D7_0819600	86	3	2	2	1	0.877932	1.04297	1.07975	0.998688	0.944041	0.878729	0.932536	0.914091	0.972413	1	≥ 20.00	≤ 4.70	0.885
X032181	Q8II05	PF11_0370, PF3D7_1135900	122	5	3	3	1	0.883421	1.08795	1.23064	0.92964	1.01697	0.947726	0.964402	0.936609	0.988476	NA	≥ 20.00	≤ 4.70	0.812
X032181	Q8II01	PF11_0374, PF3D7_1136300, TSN	340	11	6	6	1	0.866509	0.853079	1.13788	0.808106	0.810683	0.841123	0.841812	0.755556	0.821111	1	≥ 20.00	≤ 4.70	0.937
X032181	Q8II00	PF11_0375, PF3D7_1136400	55	2	2	2	1	0.866562	0.854688	0.992607	0.841883	0.975312	0.958756	1.07899	0.998815	1.00206	1.4	≥ 20.00	≤ 4.70	1.01
X032181	O97285	PF3D7_0320800	110	4	4	4	1	0.988944	1.14348	1.26071	0.908864	1.11838	1.02606	1.1867	1.06211	1.07384	1	≥ 20.00	≤ 4.70	0.827
X032181	O97284	PF3D7_0320500	158	5	4	4	1	0.98382	1.07589	0.993937	1.06978	0.989539	1.04969	1.04486	0.898003	0.971851	NA	≥ 20.00	≤ 4.70	0.958
X032181	O97282	PF3D7_0320300	172	5	2	2	1	0.910618	1.10855	1.12606	0.865879	0.86414	0.906418	0.937727	0.821255	0.923543	0.58	≥ 20.00	≤ 4.70	0.855
X032181	Q8IDM0	PF3D7_1347900	109	5	3	3	1	1.31928	1.44917	1.45844	1.17453	1.09314	1.45339	1.43595	1.36148	1.39725	NA	≥ 20.00	≤ 4.70	0.798
X032181	Q8IJD0	PF10_0268, PF3D7_1027300	477	18	10	10	1	1.07982	1.11329	1.1422	1.0234	1.19399	1.00195	1.05953	1.11274	1.0351	NA	≥ 20.00	≤ 4.70	0.922
X032181	Q8IKN7	PF14_0567, PF3D7_1459400	141	4	2	2	1	0.883765	0.917952	0.868952	0.867598	0.652824	0.927965	0.806416	0.744544	0.834637	1	≥ 20.00	≤ 4.70	1.054
X032181	Q8IKN5	PF14_0569, PF3D7_1459600	60	3	2	2	1	0.956616	0.940228	1.02269	0.931195	0.793096	1.05959	0.908089	0.916841	0.915151	1	≥ 20.00	≤ 4.70	0.997
X032181	Q8IE76	PF3D7_1324100	340	9	5	5	1	0.973758	1.04869	1.05328	1.09122	1.17824	1.15523	1.09687	1.0759	0.989344	NA	≥ 20.00	≤ 4.70	0.939
X032181	Q8I374	PF3D7_0907700	526	22	12	14	1	0.976156	0.848847	0.916624	1.07461	1.04049	1.12279	1.09015	1.17401	1.08507	NA	≥ 20.00	≤ 4.70	1.119
X032181	Q8I377	PF3D7_0907400	199	10	5	5	1	1.11213	1.23407	1.26778	1.20405	1.1562	1.18725	1.21752	1.0254	1.24978	NA	≥ 20.00	≤ 4.70	0.844
X032181	Q8IDT0	PF3D7_1340600	78	3	2	2	1	0.876968	0.785618	1.10861	1.06674	0.747265	0.895256	1.00086	0.979951	0.910739	0.5	≥ 20.00	≤ 4.70	0.991
X032181	Q7K6A8	PF3D7_0512600	260	9	6	6	1	1.02943	1.12631	1.17574	1.02863	0.948889	1.03413	0.996625	0.904413	0.913455	NA	≥ 20.00	≤ 4.70	0.882
X032181	Q7K6A9	PF3D7_0803800	240	6	5	5	1	0.877192	1.03178	1.07675	0.853057	0.790621	0.818957	0.935688	0.773521	0.842804	1	≥ 20.00	≤ 4.70	0.89
X032181	Q7K6A4	PF3D7_0922200	922	28	14	20	1	0.957814	1.08694	1.12035	1.02494	0.950778	1.02904	1.0279	0.914639	0.956262	NA	≥ 20.00	≤ 4.70	0.887
X032181	Q7K6A5	PF3D7_0523000	123	6	3	3	1	1.02346	0.910689	1.07986	0.959375	1.01627	0.922669	1.03178	0.92459	0.995297	NA	≥ 20.00	≤ 4.70	1.017
X032181	Q7K6A0	PF3D7_0934800	996	118	22	85	1	1.04321	0.967639	0.9402	0.643124	1.03393	1.08064	1.09545	1.05078	1.04481	1	≥ 20.00	≤ 4.70	1.071
X032181	Q8I2R0	PF3D7_0924700	107	5	2	2	1	1.26609	1.17517	1.16897	1.0716	1.10275	1.22063	0.993283	1.103	1.15225	NA	≥ 20.00	≤ 4.70	0.967
X032181	Q8I2R8	PF3D7_0923900	251	5	4	4	1	0.871772	1.0025	0.909041	0.832679	0.849333	0.869721	0.928707	0.839407	0.841409	0.57	≥ 20.00	≤ 4.70	0.979
X032181	Q8I5S8	PF3D7_1212400, PFL0615w	72	2	2	2	1	1.1699	1.17322	1.18567	0.974764	1.159	1.2814	1.18406	1.01456	1.04351	1.15	≥ 20.00	≤ 4.70	0.92
X032181	Q8I5S3	PF3D7_1213200, PFL0640w	134	5	3	3	1	0.835415	0.969638	0.908205	0.81169	0.900698	0.763865	0.807245	0.88379	0.822	1	≥ 20.00	≤ 4.70	0.977
X032181	Q8I5S6	PF3D7_1212700, PFL0625c	77	3	3	3	1	1.04109	1.03346	1.06259	0.989124	1.04472	0.958102	1.00661	0.99552	1.01914	1	≥ 20.00	≤ 4.70	0.974
X032181	Q8I5S7	PF3D7_1212500, PFL0620c	146	7	5	5	1	0.952817	0.991211	1.07203	0.950787	0.895204	0.921252	0.979766	0.841272	1.04417	1	≥ 20.00	≤ 4.70	0.946
X032181	A0A143ZZT8	PF3D7_0715300	793	30	14	23	1	0.997422	0.59463	0.602642	0.994023	1.08685	1.06331	1.03597	0.997347	1.03976	1	≥ 20.00	≤ 4.70	1.668
X032181	Q8I6S4	PF3D7_0804800	53	3	2	2	1	1.09902	1.12582	1.04625	1.05147	1.10218	1.14069	1.0079	0.941958	0.989513	NA	≥ 20.00	≤ 4.70	0.966
X032181	Q8I6V3	PF14_0077, PF3D7_1408000	214	7	3	3	1	1.07184	1.08493	1.21303	1.02394	0.935337	1.0378	1.44204	0.991925	1.62659	1	≥ 20.00	≤ 4.70	0.902
X032181	C0H5G7	PF3D7_1343900	133	4	3	3	1	1.09896	1.07273	1.33712	0.996992	0.959405	0.823009	0.811907	0.949815	0.783002	1	≥ 20.00	≤ 4.70	0.871
X032181	Q8ILC9	PF14_0315, PF3D7_1433400	88	8	3	3	1	0.900697	0.929751	1.13297	0.945583	0.910164	0.868159	0.921803	0.772905	0.846888	1	≥ 20.00	≤ 4.70	0.921
X032181	Q8ILC1	PF14_0324	668	21	18	18	1	0.929731	1.00504	1.11163	0.998727	0.800775	0.857657	0.886143	0.824115	0.884894	1	≥ 20.00	≤ 4.70	0.912
X032181	Q8I3N0	PF3D7_0523400	71	3	2	2	1	0.961257	1.10202	1.28872	1.19749	1.09394	0.846523	0.958515	0.977144	1.11227	NA	≥ 20.00	≤ 4.70	0.82
X032181	Q8ILX3	PF14_0120, PF3D7_1412100	225	12	3	3	1	0.94771	0.904856	1.036	1.02638	1.01163	1.0121	0.982351	0.896087	0.956301	NA	≥ 20.00	≤ 4.70	1.004
X032181	Q8ILX1	PF14_0122, PF3D7_1412300	132	3	3	3	1	0.881199	1.01869	1.40997	1.24574	0.925691	1.00026	0.929527	1.02614	0.941958	1	≥ 20.00	≤ 4.70	0.775
X032181	Q8IL57	PF14_0392, PF3D7_1441300	1111	37	21	27	1	0.984131	0.396498	0.38514	0.917265	0.970317	0.988248	0.981553	0.968151	0.977865	2.06	≥ 20.00	≤ 4.70	2.538
X032181	Q8IL56	PF14_0393, PF3D7_1441400	222	7	3	3	1	1.1926	0.978517	1.17991	1.03552	1.18705	1.05163	1.20782	1.00027	1.08208	NA	≥ 20.00	≤ 4.70	1.016
X032181	Q8II87	PF11_0287, PF3D7_1127600	222	5	4	4	1	1.00721	1.1282	1.26831	1.12922	0.980348	0.981594	1.03113	0.923157	0.899732	NA	≥ 20.00	≤ 4.70	0.838
X032181	Q8II83	PF11_0291, PF3D7_1128000.1	88	5	2	2	1	1.12226	0.912815	1.06551	0.821288	0.812525	1.05193	1.00617	0.910087	0.935388	NA	≥ 20.00	≤ 4.70	1.073
X032181	Q8II82	PF11_0292, PF3D7_1128100	113	5	3	3	1	1.05617	0.911405	1.11675	1.35345	0.991142	1.02298	0.829232	0.971761	0.936486	NA	≥ 20.00	≤ 4.70	1.014
X032181	Q8I531	ApiAP2, PF3D7_1239200, PFL1900w	120	6	2	2	1	0.827509	0.948218	1.59825	0.968275	1.04246	1.09966	1.1074	0.965655	1.0071	1.48	≥ 20.00	≤ 4.70	0.718
X032181	C0H586	PF3D7_0933200	189	5	5	5	1	0.87836	0.986886	1.20977	1.05475	0.846806	0.977736	0.943793	0.891274	0.890734	1	≥ 20.00	≤ 4.70	0.855
X032181	O96260	PF3D7_0218000, PFB0840w	67	4	2	2	1	0.95051	0.997238	1.11407	0.897373	1.0045	1.0741	1.02245	0.931937	1.11627	1	≥ 20.00	≤ 4.70	0.924
X032181	O96265	PF3D7_0218500, PFB0865w	81	2	2	2	1	0.88221	0.796358	0.835593	0.906341	0.810165	0.815254	0.773922	0.810781	0.810002	1	≥ 20.00	≤ 4.70	1.153
X032181	Q8I669	PF3D7_0202200, PFB0106c	245	8	3	3	1	1.0862	1.09807	1.10152	0.967496	0.951657	1.06123	1.07848	1.00785	1.17689	NA	≥ 20.00	≤ 4.70	0.948
X032181	C0H4L6	PF3D7_0706500	611	21	15	15	1	0.951279	0.987901	1.09531	1.02963	1.06515	1.00568	1.05527	1.02027	1.12483	1	≥ 20.00	≤ 4.70	0.937
X032181	C0H4L5	PF3D7_0706400	45	2	2	2	1	1.37919	1.42604	1.1833	1.14017	1.27173	1.22421	1.3054	1.30961	1.35132	NA	≥ 20.00	≤ 4.70	0.912
X032181	C0H4L1	PF3D7_0706000	733	25	18	19	1	1.14829	1.239	1.57777	1.14426	1.26879	1.05955	1.4827	1.27483	1.61495	NA	≥ 20.00	≤ 4.70	0.763
X032181	Q8I1T2	PF3D7_0415500	109	2	2	2	1	0.915937	1.12367	1.13099	1.07202	0.930192	1.02736	0.991963	0.920215	1.04309	NA	≥ 20.00	≤ 4.70	0.85
X032181	Q8I1T4	PF3D7_0415300	904	28	17	18	1	0.978154	0.79875	0.765042	1.0664	1.20474	1.20541	1.0978	1.03988	1.18159	NA	≥ 20.00	≤ 4.70	1.265
X032181	Q8I2J3	PF3D7_0932300	278	8	7	7	1	1.09592	1.15077	1.02469	0.998878	1.02444	1.01496	0.938042	1.00881	0.997755	NA	≥ 20.00	≤ 4.70	0.963
X032181	Q8I2J4	PFI1565w, Pfn	194	6	4	4	1	0.949273	1.09458	1.26268	1.08416	0.870308	0.994471	1.06604	0.928324	0.867589	NA	≥ 20.00	≤ 4.70	0.827
X032181	C0H4W3	PF08_0048	131	7	4	4	1	0.959041	1.00719	1.08833	0.981736	0.995639	1.08524	0.997632	0.95373	1.00443	1	≥ 20.00	≤ 4.70	0.935
X032181	Q8IJ28	PF10_0372, PF3D7_1038000.1	141	8	3	5	1	0.970615	0.947461	1.19514	1.11054	0.979741	1.02847	1.11431	1.06775	1.17458	NA	≥ 20.00	≤ 4.70	0.92
X032181	Q8I5F4	PF3D7_1226300, PFL1270w	624	14	12	12	1	1.10463	1.18343	1.27834	1.04448	0.908654	1.02191	1.02103	0.919606	0.95358	1	≥ 20.00	≤ 4.70	0.855
X032181	Q8I5F9	PF3D7_1225800, PFL1245w	332	10	8	8	1	0.985715	1.01267	1.09276	0.856034	0.882407	0.897304	0.960175	0.886383	0.882374	0.78	≥ 20.00	≤ 4.70	0.943
X032181	Q8IBP8	PF3D7_0720400	149	5	4	4	1	1.0174	0.893392	1.08532	0.971663	0.869318	0.886221	0.960025	0.814821	0.910105	1	≥ 20.00	≤ 4.70	1.02
X032181	Q8IBP0	PF3D7_0721100	221	11	5	5	1	0.858085	1.00026	1.23084	1.04574	0.924353	1.05444	0.93743	0.909781	0.938128	1	≥ 20.00	≤ 4.70	0.833
X032181	Q8III3	PF11_0191, PF3D7_1118500	265	8	7	7	1	1.02258	1.02358	1.02799	0.929135	1.01502	0.969672	1.01138	1.04122	0.996061	1	≥ 20.00	≤ 4.70	0.986
X032181	Q8III5	PF11_0189, PF3D7_1118300	563	15	9	9	1	1.00013	0.995976	1.05517	0.913684	0.958538	1.01388	0.950491	0.906942	0.932908	NA	≥ 20.00	≤ 4.70	0.975
X032181	Q8I433	PF3D7_0506900	80	2	2	2	1	1.0118	1.00238	1.09556	1.16476	0.945228	1.07553	1.07648	0.95899	1.00751	1	≥ 20.00	≤ 4.70	0.959
X032181	Q8I434	PF3D7_0506800	62	3	2	2	1	0.980332	1.01948	1.10738	0.832955	0.909365	0.941299	0.942318	0.827839	1.05791	0.93	≥ 20.00	≤ 4.70	0.931
X032181	Q8IBM9	PF3D7_0722400	563	15	12	12	1	0.973775	1.08316	1.18823	1.01056	0.89968	0.962046	0.994831	0.834635	0.836218	NA	≥ 20.00	≤ 4.70	0.869
X032181	Q8I0W9	PF3D7_0511200	218	9	6	6	1	1.11191	1.02517	1.10908	0.996488	1.11395	1.03182	1.08816	1.04051	1.13869	NA	≥ 20.00	≤ 4.70	0.99
X032181	Q8I0W8	PF3D7_0513600	298	11	6	6	1	1.07557	0.987071	1.21169	0.98852	0.982574	0.953441	1.08364	0.973995	1.01964	1	≥ 20.00	≤ 4.70	0.944
X032181	Q8I3V1	PF3D7_0515700	103	3	3	3	1	1.12972	1.01039	1.41593	1.05595	1.12212	0.903989	1.31164	1.08224	1.47513	NA	≥ 20.00	≤ 4.70	0.878
X032181	Q8I3V8	PF3D7_0515000	557	22	9	9	1	1.01096	0.947421	1.02527	1.08503	1.13859	1.18817	1.14749	0.965912	0.977175	NA	≥ 20.00	≤ 4.70	1.019
X032181	Q8I4X3	PF3D7_1245900, PFL2200w	103	4	3	3	1	0.880377	1.06169	1.27552	1.04456	0.928901	0.936552	1.09893	0.926897	1.0262	NA	≥ 20.00	≤ 4.70	0.805
X032181	Q8I4X0	PFL2215w	1026	35	15	20	1	0.997031	1.13868	1.23176	1.04518	1.13295	1.03089	1.2249	1.07407	1.23509	NA	≥ 20.00	≤ 4.70	0.842
X032181	P46468	PF07_0047	384	15	10	10	1	0.943366	0.954834	1.09493	1.21799	1.12262	1.09318	1.05415	1.06774	1.07882	NA	≥ 20.00	≤ 4.70	0.948
X032181	Q9NRV9	HBP, HEBP1	278	8	8	8	1	0.879945	0.852483	0.857079	1.07122	1.14938	0.946501	0.962849	1.08046	1.01339	1	≥ 20.00	≤ 4.70	1.1
X032181	Q8I231	PF3D7_0111500	168	6	4	4	1	0.978479	1.05692	1.20178	1.13677	1.00328	0.984048	1.04014	0.908453	0.972212	NA	≥ 20.00	≤ 4.70	0.876
X032181	P10599	TRDX, TRX, TRX1, TXN	148	3	3	3	1	0.790836	1.98198	11.208	0.65646	0.694567	1.47675	1.28306	0.727753	0.929842	NA	≥ 20.00	≤ 4.70	0.136
X032181	Q8ILP3	PF14_0201, PF3D7_1420700, Pf113	375	15	8	8	1	0.994719	0.953952	1.05377	1.00759	0.888535	0.990159	0.94239	0.940859	0.933877	1	≥ 20.00	≤ 4.70	0.994
X032181	Q8ILP4	PF14_0200, PF3D7_1420600	110	3	3	3	1	0.898629	0.900243	1.1435	0.808724	0.710434	0.885267	1.04129	0.748379	0.864209	1	≥ 20.00	≤ 4.70	0.929
X032181	Q8ILP8	PF14_0196, PF3D7_1420200	215	9	5	5	1	1.11071	1.08044	1.36595	1.08901	1.24204	0.931721	1.29535	1.11513	1.42582	NA	≥ 20.00	≤ 4.70	0.863
X032181	Q8IAU1	PF3D7_0810600	101	5	2	2	1	1.03907	0.87264	1.08947	0.952526	0.78026	0.981032	0.911758	0.865336	0.980158	1	≥ 20.00	≤ 4.70	1.039
X032181	Q8IAU3	PF3D7_0810800	119	4	3	3	1	0.946689	1.13982	1.03782	1.03502	0.979791	0.959011	0.904242	0.826713	0.925426	NA	≥ 20.00	≤ 4.70	0.894
X032181	Q8I576	PF3D7_1234600, PFL1670c	94	5	3	3	1	1.07591	0.871097	1.14807	1.07017	1.11567	0.995572	1.07285	1.08994	1.33505	NA	≥ 20.00	≤ 4.70	1.028
X032181	Q8I574	PF3D7_1234800, PFL1680w	423	16	11	11	1	1.13711	0.975954	1.03914	0.962431	1.01679	1.02049	1.06461	1.03487	1.08344	1	≥ 20.00	≤ 4.70	1.061
X032181	Q8I517	PF3D7_1241200, PFL1980c	99	5	3	3	1	1.29162	1.05841	1.22683	1.05774	1.06535	1.08983	1.4024	1.26261	1.25002	NA	≥ 20.00	≤ 4.70	1.003
X032181	O96153	PF3D7_0205900, PFB0260w	534	16	11	11	1	0.997463	1.06528	1.09552	1.00631	1.03103	0.989561	1.05742	0.975457	1.06275	1	≥ 20.00	≤ 4.70	0.924
X032181	Q8IIW0	PF11_0053, PF3D7_1104200	475	18	12	12	1	1.02261	0.969663	1.04053	1.10139	0.995523	0.987166	1.00849	0.975803	1.01867	1	≥ 20.00	≤ 4.70	1.006
X032181	Q8IJQ1	PF10_0141, PF3D7_1014400	257	7	6	6	1	0.897827	0.765927	0.793649	0.598526	0.783906	0.927739	0.908951	1.01574	0.993824	0.9	≥ 20.00	≤ 4.70	1.217
X032181	Q8IJQ4	PF10_0138, PF3D7_1014100	133	6	3	3	1	1.08636	0.971092	1.17573	1.14437	1.03286	0.998456	1.17937	1.00433	0.988061	1	≥ 20.00	≤ 4.70	0.972
X032181	Q8IJQ9	PF10_0133, PF3D7_1013600	385	15	6	6	1	1.08218	1.05211	1.11573	1.03655	1.0855	1.02735	1.11998	1.03203	1.12115	NA	≥ 20.00	≤ 4.70	0.96
X032181	P69905	HBA1, HBA2	457	27	7	18	1	0.924991	0.983385	1.32642	1.18352	0.865698	0.996482	0.946545	0.973282	1.01647	1	≥ 20.00	≤ 4.70	0.833
X032181	Q8IKU1	PF14_0510, PF3D7_1453700, SBA1	107	5	4	4	1	0.913979	0.960845	1.08948	0.852905	0.728627	0.891849	0.947586	0.923453	0.921364	1	≥ 20.00	≤ 4.70	0.934
X032181	Q7KQK3	PF3D7_1211400, PFL0565w	78	3	2	2	1	0.962178	0.829471	0.836957	0.751818	0.84396	0.959672	0.904758	0.926729	0.919278	1	≥ 20.00	≤ 4.70	1.177
X032181	Q7KQK0	PF3D7_1223100, PFL1110c, PKAr	1917	196	36	124	1	1.09449	1.00265	0.92455	0.715351	1.10169	1.16554	1.13329	1.16804	1.15011	1	≥ 20.00	≤ 4.70	1.087
X032181	Q7KQK6	PF11_0183, PF3D7_1117700	574	15	8	9	1	1.09575	1.14387	1.22204	1.03398	0.922059	0.95657	1.02407	0.855863	0.838083	NA	≥ 20.00	≤ 4.70	0.886
X032181	Q7KQK5	AMA1, PF11_0344, PF3D7_1133400	275	8	5	5	1	1.11122	0.923628	0.882677	0.931796	0.996238	1.06712	1.01755	0.977969	0.98232	1	≥ 20.00	≤ 4.70	1.169
X032181	Q8IM53	PF14_0038, PF3D7_1404100	107	4	2	2	1	0.947298	1.0274	1.66205	1.69464	0.788884	1.07676	1.04254	1.02553	0.987455	1	≥ 20.00	≤ 4.70	0.724
X032181	Q8IM55	PF14_0036, PF3D7_1403900	210	7	4	4	1	1.05229	1.15291	1.12281	0.925311	1.01344	0.99745	1.02236	0.916496	0.998693	2.03	≥ 20.00	≤ 4.70	0.902
X032181	Q8I5N9	PF3D7_1216900, PFL0815w	146	5	3	3	1	1.20124	1.14632	1.33411	1.28364	1.1427	1.21751	1.20079	1.09699	1.26919	NA	≥ 20.00	≤ 4.70	0.887
X032181	Q8IBU2	PF3D7_0715800	115	5	3	3	1	1.00265	1.02309	1.24126	1.124	1.06731	1.03339	1.25425	1.1372	1.41109	1	≥ 20.00	≤ 4.70	0.884
X032181	C6KT13	PF3D7_0617200	501	16	11	11	1	0.931718	0.98929	1.30526	1.02907	0.790006	0.98452	0.989214	0.912017	0.896908	0.74	≥ 20.00	≤ 4.70	0.842
X032181	C6KT12	PF3D7_0617100	80	4	3	3	1	1.13107	1.1797	0.991708	1.20085	1.31987	0.955087	1.29012	1.19864	1.52171	NA	≥ 20.00	≤ 4.70	0.981
X032181	Q8IHR4	PF11_0465, PF3D7_1145400, dyn1	351	12	10	10	1	1.11038	1.06515	1.06683	0.931446	1.02112	1.1214	1.02679	1.07056	1.03448	1	≥ 20.00	≤ 4.70	0.99
X032181	Q8IHR5	PF11_0464, PF3D7_1145200	1139	40	25	31	1	1.10346	0.745008	0.659131	0.979644	1.06854	1.0555	1.02889	1.09748	1.10239	1	≥ 20.00	≤ 4.70	1.498
X032181	Q8IHR6	PF11_0463, PF3D7_1145100	521	14	11	11	1	1.01881	1.14664	1.31228	1.10267	1.07559	1.17887	1.19936	1.11472	1.28842	NA	≥ 20.00	≤ 4.70	0.821
X032181	Q8IHR8	PF11_0461, PF3D7_1144900, Rab6	167	4	4	4	1	1.35465	1.007	1.15894	0.957439	0.841746	0.900269	0.90061	0.847281	0.968233	1	≥ 20.00	≤ 4.70	1.087
X032181	Q8IIT1	PF11_0084, PF3D7_1107200	58	2	2	2	1	0.74975	0.87495	1.12003	0.890426	0.828447	0.912464	0.896868	1.03867	0.929419	0.65	≥ 20.00	≤ 4.70	0.877
X032181	Q8IIT6	PF11_0078, PF3D7_1106700	87	4	2	2	1	0.845299	0.993715	0.85182	1.16765	1.0658	1.09242	0.916385	1.03286	0.999377	NA	≥ 20.00	≤ 4.70	1
X032181	Q8IL22	PF14_0428, PF3D7_1445100	93	5	4	4	1	0.944358	1.05287	1.01181	0.997541	0.931144	0.899825	0.89807	0.840537	0.903524	1	≥ 20.00	≤ 4.70	0.942
X032181	O77330	PF3D7_0309500	180	9	6	6	1	0.95953	0.970046	1.75064	0.85187	0.910318	0.984259	1.03784	0.872532	1.01675	1.04	≥ 20.00	≤ 4.70	0.72
X032181	O97336	PF3D7_0301700	91	2	2	2	1	0.97595	0.845033	1.09776	0.943555	1.03624	1.19136	1.19779	1.0026	1.30076	NA	≥ 20.00	≤ 4.70	1.017
X032181	Q8ILH0	PF14_0273, PF3D7_1429400	190	7	5	5	1	0.969306	1.08199	1.2926	1.13901	1.18529	1.1023	1.1133	1.01565	1.09991	NA	≥ 20.00	≤ 4.70	0.829
X032181	Q9TY96	PF3D7_0207500, PFB0335c, SERA-6	297	10	9	9	1	0.94954	1.04621	1.14453	0.963362	0.839333	0.889572	0.877847	0.848011	0.898569	1	≥ 20.00	≤ 4.70	0.89
X032181	Q9TY94	PF3D7_0209800, PFB0445c, UAP56	462	13	7	7	1	1.0775	1.23818	1.27713	1.08647	1.0667	1.02379	1.09883	0.967994	1.01645	NA	≥ 20.00	≤ 4.70	0.826
X032181	Q9TY95	PFB0340c, SERA	1168	31	20	21	1	0.942279	0.96591	1.08899	1.02908	0.925178	0.988211	0.956052	0.992301	0.978768	NA	≥ 20.00	≤ 4.70	0.945
X032181	Q9TY99	PF3D7_0202000, PFB0100c	755	21	16	17	1	1.04818	0.879563	0.869835	0.800349	0.904353	0.892842	0.837473	0.757601	0.805144	NA	≥ 20.00	≤ 4.70	1.171
X032181	Q8IB48	PF3D7_0821400	158	5	3	3	1	0.915402	0.956293	1.12	0.937829	0.881177	0.852948	0.928058	0.803658	0.974147	1	≥ 20.00	≤ 4.70	0.923
X032181	Q8IB40	PF3D7_0820500	158	4	3	3	1	1.07457	1.06705	1.31712	1.11811	1.07337	1.06911	1.06461	1.0988	1.20915	NA	≥ 20.00	≤ 4.70	0.87
X032181	Q8IB44	PF3D7_0821000	584	19	11	12	1	1.0605	1.08655	1.12174	0.993779	1.09239	0.983689	1.18983	1.07854	1.29592	NA	≥ 20.00	≤ 4.70	0.933
X032181	Q8IKM7	PF14_0577, PF3D7_1460500	79	5	2	2	1	0.958967	1.17364	1.16606	0.926719	0.864032	1.14114	1.0022	0.990662	0.955913	NA	≥ 20.00	≤ 4.70	0.837
X032181	Q8IKM5	PF14_0579, PF3D7_1460700	354	10	10	10	1	0.892586	0.952749	0.946552	1.00554	0.976426	0.976059	0.973575	0.972193	0.948588	1	≥ 20.00	≤ 4.70	0.996
X032181	Q9U0K8	PF3D7_0407800	832	31	18	18	1	1.01654	1.05606	1.06499	0.675972	1.04498	1.15699	1.10666	1.11668	1.0888	1	≥ 20.00	≤ 4.70	0.951
X032181	C0H553	PF3D7_0923200	112	4	3	3	1	1.16426	1.27694	1.18026	1.04391	1.1131	0.976044	1.22996	1.20259	0.983411	2.18	≥ 20.00	≤ 4.70	0.881
X032181	Q8I328	PF3D7_0912400	109	4	2	2	1	0.977499	0.75177	0.865953	0.773802	0.893628	0.862619	0.973089	0.868282	1.07169	1	≥ 20.00	≤ 4.70	1.222
X032181	Q8I323	PF3D7_0912900	197	5	5	5	1	1.04144	1.1911	1.14033	1.10692	1.15162	1.06513	1.06954	1.11562	1.16094	NA	≥ 20.00	≤ 4.70	0.876
X032181	Q8I320	PF3D7_0913200	371	10	7	7	1	0.942668	1.10347	1.14681	1.00283	0.897041	0.922868	0.903823	0.920887	0.900301	1	≥ 20.00	≤ 4.70	0.863
X032181	C0H5H0	PF3D7_1344200	349	14	10	11	1	0.986898	1.05158	1.13407	0.995919	0.831771	0.864008	0.915817	0.80461	0.92838	1	≥ 20.00	≤ 4.70	0.909
X032181	C0H5H6	PF3D7_1346400	142	8	4	4	1	1.10439	0.804159	0.868068	1.1018	1.09535	1.24914	1.20573	1.07607	1.04211	NA	≥ 20.00	≤ 4.70	1.258
X032181	Q8IEU2	PF3D7_1302100	331	10	5	5	1	0.976687	1.13502	1.3721	1.19999	0.883719	1.0183	1.01641	0.975529	0.967067	1	≥ 20.00	≤ 4.70	0.788
X032181	Q8I2W2	PF3D7_0919100	168	6	3	3	1	1.01552	1.05739	1.14934	0.95997	0.886005	0.89435	1.04088	0.955044	1.09933	1	≥ 20.00	≤ 4.70	0.913
X032181	Q8I5V9	PF3D7_1208900, PFL0445w	513	19	13	13	1	1.05855	0.956659	1.02614	0.998493	1.06221	1.06365	1.03123	1.01414	0.968493	NA	≥ 20.00	≤ 4.70	1.038
X032181	Q8IHZ8	PF11_0378, PF3D7_1136600	385	9	6	6	1	1.10087	1.03387	1.02943	0.702244	0.962916	1.17925	1.23679	1.21997	1.20895	1	≥ 20.00	≤ 4.70	1.018
X032181	Q8IHZ2	PF11_0384, PF3D7_1137300	355	16	7	9	1	1.0077	1.07492	1.44682	1.11818	1.1495	0.977611	1.31594	1.05382	1.47014	NA	≥ 20.00	≤ 4.70	0.796
X032181	A0A143ZXE1	PF3D7_0529400.1	206	8	4	4	1	1.26558	1.58311	1.48355	1.05227	1.20186	1.30778	1.32308	1.522	1.44516	NA	≥ 20.00	≤ 4.70	0.739
X032181	C0H5D7	PF3D7_1326400	96	5	2	2	1	0.877816	0.817472	0.889412	0.75786	0.843509	0.900773	0.905055	0.87004	0.797056	1	≥ 20.00	≤ 4.70	1.1
X032181	C0H5D3	PF3D7_1324700	103	3	2	2	1	1.18878	1.34393	1.27554	1.14513	1.04417	1.03285	1.77024	1.04663	1.04017	1	≥ 20.00	≤ 4.70	0.836
X032181	Q8N4C8	B55, MAP4K6, MINK, MINK1, YSK2, ZC3	126	6	2	2	1	0.843218	0.735343	0.809583	0.840123	1.15591	1.25815	1.11789	0.918244	1.15273	1	≥ 20.00	≤ 4.70	1.193
X032181	Q8I4U5	PF3D7_1248900, PFL2345c	702	20	12	12	1	0.960227	1.06234	1.1669	0.980036	0.985157	1.0291	1.07012	0.984364	0.991472	1	≥ 20.00	≤ 4.70	0.879
X032181	Q8ID85	PF3D7_1362200	587	16	7	7	1	1.19742	1.00817	0.98937	0.89417	0.987601	0.952187	0.948958	0.863169	0.879177	1	≥ 20.00	≤ 4.70	1.1
X032181	C6KSY4	PF3D7_0614300	251	10	5	5	1	1.02917	1.00522	1.18179	1.00388	1.13657	1.01841	1.27976	1.13643	1.21423	1	≥ 20.00	≤ 4.70	0.928
X032181	Q8IFP1	PF3D7_0422500	220	11	3	3	1	1.11535	0.870422	0.931947	0.925463	0.839704	0.901207	0.805225	0.835611	0.840597	NA	≥ 20.00	≤ 4.70	1.174
X032181	Q8IAX8	PF3D7_0814200	352	13	8	9	1	0.818324	0.921409	1.01141	0.926277	0.978118	0.873451	0.906674	0.88364	0.892943	NA	≥ 20.00	≤ 4.70	0.941
X032181	Q8IAX5	PF3D7_0813900	231	7	6	7	1	0.841263	0.825366	0.916088	0.897824	0.833788	0.8855	0.904055	0.883232	0.877116	0.52	≥ 20.00	≤ 4.70	1.057
X032181	Q8IJA0	PF10_0298, PF3D7_1030500	164	6	3	3	1	0.837065	1.00067	1.01465	0.695697	0.811071	0.864765	1.02662	0.82231	0.964036	0.72	≥ 20.00	≤ 4.70	0.912
X032181	Q8IJA4	PF10_0294, PF3D7_1030100	164	6	2	2	1	1.10008	0.703562	0.75784	0.889113	0.983441	1.05342	0.93986	0.854664	0.948365	NA	≥ 20.00	≤ 4.70	1.437
X032181	Q8IJA9	PF10_0289, PF3D7_1029600	540	20	12	18	1	1.06763	1.18722	1.30181	1.18525	0.975947	1.04402	1.14332	0.971641	1.01116	NA	≥ 20.00	≤ 4.70	0.831
X032181	Q8IKE8	PF14_0657, PF3D7_1468900	82	3	2	2	1	0.888861	1.04563	1.03386	0.826159	0.846585	0.919167	0.912111	0.888778	0.991139	0.54	≥ 20.00	≤ 4.70	0.908
X032181	Q8I2G2	PF3D7_0935800	914	29	24	24	1	0.972224	1.04462	1.08625	0.945559	1.02453	0.937495	1.02061	0.99239	1.04961	1	≥ 20.00	≤ 4.70	0.926
X032181	B9ZSI3	PF3D7_0106000	56	3	2	3	1	1.001	0.959924	0.987557	0.902752	0.784161	0.972737	0.865244	0.828439	0.836315	1	≥ 20.00	≤ 4.70	1.027
X032181	B9ZSI9	PF3D7_0111400	102	3	3	3	1	0.991455	0.992471	1.59802	0.875364	0.861099	0.971852	1.03798	0.969604	0.991	0.95	≥ 20.00	≤ 4.70	0.769
X032181	Q8IDQ9	PF3D7_1343000	694	29	11	19	1	1.0571	1.21195	1.3628	1.11856	0.967818	1.05535	1.11954	0.925986	0.940398	NA	≥ 20.00	≤ 4.70	0.799
X032181	Q8IDQ6	PF3D7_1343300	118	3	3	3	1	0.924464	0.965422	1.40059	1.02881	1.16573	1.04027	1.00262	0.878108	1.00866	NA	≥ 20.00	≤ 4.70	0.813
X032181	Q8IKX4	PF14_0477, PF3D7_1450100	202	5	4	4	1	1.1316	0.962878	0.992105	0.810418	0.932169	0.926573	0.940134	0.890128	0.896699	0.74	≥ 20.00	≤ 4.70	1.09
X032181	Q8IKX2	PF14_0479, PF3D7_1450400	63	2	2	2	1	0.931323	0.861231	1.08526	0.912589	1.01524	0.998358	1.21579	0.967095	1.231	1	≥ 20.00	≤ 4.70	0.992
X032181	Q8I6T2	PF3D7_1345700	364	12	7	7	1	1.27375	1.20299	1.14408	1.22927	1.22001	1.22989	1.14874	1.05054	1.08749	NA	≥ 20.00	≤ 4.70	0.969
X032181	Q8I6T3	PF3D7_1328100	133	4	3	3	1	0.830287	0.912083	1.02919	0.783109	0.82536	0.809428	0.790628	0.734569	0.760385	1	≥ 20.00	≤ 4.70	0.943
X032181	Q8IJ77	PF10_0322, PF3D7_1033100	135	7	3	3	1	1.12618	0.969757	1.07063	1.67373	1.09767	1.01147	1.00292	0.950783	0.95549	NA	≥ 20.00	≤ 4.70	1.042
X032181	Q8IJ76	PF10_0323, PF3D7_1033200	399	9	6	6	1	0.921207	0.894126	1.02303	0.921673	0.96479	0.942662	0.926501	0.960017	0.989142	1	≥ 20.00	≤ 4.70	1.002
X032181	Q8IJ72	PF10_0328, PF3D7_1033700	124	5	3	3	1	1.01367	1.09853	1.35429	1.10211	1.17031	1.25623	1.15371	1.08712	1.17422	NA	≥ 20.00	≤ 4.70	0.821
X032181	Q8IID2	PF11_0242, PF3D7_1123100	1643	61	37	40	1	0.97139	1.04343	1.00174	1.02921	1.08661	1.09914	1.081	1.14731	1.13113	NA	≥ 20.00	≤ 4.70	0.964
X032181	Q8IID5	PF11_0239, PF3D7_1122800	561	21	11	11	1	1.11157	0.786126	0.737073	1.09113	1.12709	1.1062	1.09364	1.04723	1.06908	NA	≥ 20.00	≤ 4.70	1.386
X032181	Q8IC16	PF3D7_0705400	692	20	13	13	1	1.06282	0.998185	1.12011	1.00738	1.02611	1.06887	0.998113	0.991525	1.02312	1	≥ 20.00	≤ 4.70	0.974
X032181	Q8IC15	PF3D7_0705500	113	8	2	2	1	1.07169	0.771267	0.927508	1.03619	0.851442	1.155	0.966488	0.852868	0.919368	NA	≥ 20.00	≤ 4.70	1.22
X032181	Q8I402	PF3D7_0510200	112	3	2	2	1	1.14333	1.12809	1.25	1.11221	0.893143	1.10382	0.966876	0.94187	0.787063	NA	≥ 20.00	≤ 4.70	0.901
X032181	Q8I1Y0	PF41, PFD0240c	113	3	3	3	1	0.853043	0.877703	1.07397	0.970504	0.895648	1.02528	1.05121	0.817342	0.83427	NA	≥ 20.00	≤ 4.70	0.949
X032181	C0H5L6	PF3D7_1369400	748	34	15	15	1	1.0116	0.972666	1.15413	1.01049	1.0621	0.982843	1.08495	1.02142	1.13229	NA	≥ 20.00	≤ 4.70	0.946
X032181	Q8IBN7	PF3D7_0721400	190	5	4	4	1	1.05486	1.17745	1.24696	1.06353	0.970141	1.04766	1.006	0.933533	0.951609	NA	≥ 20.00	≤ 4.70	0.848
X032181	Q8IBN5	PF3D7_0721600	169	5	2	2	1	1.26558	0.992189	1.00172	1.08762	1.11602	1.21016	1.23843	1.26999	1.27013	NA	≥ 20.00	≤ 4.70	1.136
X032181	Q8IBN1	PF3D7_0722200	526	19	14	14	1	0.798177	0.930905	1.00566	1.05641	0.920237	0.99089	0.925809	0.935004	0.984812	1	≥ 20.00	≤ 4.70	0.929
X032181	Q8I3U1	PF3D7_0516700	165	7	4	4	1	1.09466	0.959678	0.915543	0.938652	1.27618	1.1024	0.995492	0.963268	0.919783	1	≥ 20.00	≤ 4.70	1.117
X032181	Q8I3U6	PF3D7_0516200	308	10	6	7	1	0.991312	1.02127	1.24601	0.999686	0.960862	1.06333	1.21275	0.969684	0.951924	1	≥ 20.00	≤ 4.70	0.878
X032181	O77384	PFC0760c	471	19	10	10	1	1.05412	0.99594	1.02271	1.01354	1.04872	1.14175	0.985157	0.977131	0.967582	1	≥ 20.00	≤ 4.70	1.018
X032181	O77385	PF3D7_0317200	1096	38	25	25	1	0.971973	1.04363	0.990372	1.04014	1.17111	1.11105	1.07187	1.06988	1.06224	NA	≥ 20.00	≤ 4.70	0.97
X032181	O77381	PF3D7_0317600	425	12	8	8	1	0.924927	0.948708	0.851921	0.7745	1.02015	0.805595	0.847694	0.910116	0.961993	1	≥ 20.00	≤ 4.70	1.069
X032181	O77388	PF3D7_0316700	92	2	2	2	1	1.13945	1.13361	1.30565	1.12081	1.17288	1.0286	1.29457	1.18646	1.46587	1	≥ 20.00	≤ 4.70	0.877
X032181	P11277	SPTB, SPTB1	3871	103	71	78	1	0.933252	0.969486	1.0138	1.03066	1.00873	0.991782	0.999404	0.978944	0.993444	1	≥ 20.00	≤ 4.70	0.975
X032181	Q8I240	PF3D7_0110500	54	4	2	2	1	1.09795	1.05199	1.1499	1.01151	0.873744	1.07226	0.985239	0.963109	0.928091	1	≥ 20.00	≤ 4.70	0.953
X032181	Q8I246	PF3D7_0109800	85	2	2	2	1	0.976727	1.08933	1.0915	0.92871	0.977945	0.96404	0.811661	0.861892	0.891686	1.56	≥ 20.00	≤ 4.70	0.906
X032181	P00441	SOD1	226	10	6	6	1	0.916427	1.08759	1.56726	1.09868	0.896102	0.965593	0.99681	0.92851	0.942296	1	≥ 20.00	≤ 4.70	0.722
X032181	Q8ILU2	PF14_0152, PF3D7_1415400	102	6	2	2	1	1.11083	0.941767	1.26876	1.02178	1.06748	1.07831	1.05598	1.05633	1.01923	NA	≥ 20.00	≤ 4.70	0.955
X032181	Q8I5H4	PF3D7_1224300, PFL1170w	1120	33	22	24	1	0.932105	1.01066	1.03285	0.985284	1.03582	1.00563	1.009	1.0055	0.99738	NA	≥ 20.00	≤ 4.70	0.945
X032181	Q8IAP4	PF3D7_0804900	70	2	2	2	1	0.985415	0.969739	1.25124	1.0509	0.9745	1.06225	1.08875	0.936561	1.03384	NA	≥ 20.00	≤ 4.70	0.894
X032181	Q8IL28	PF14_0421, PF3D7_1444300	253	12	7	9	1	1.17455	1.2198	1.25097	0.981373	0.943645	0.960207	0.915265	0.969282	0.972989	1	≥ 20.00	≤ 4.70	0.88
X032181	Q8IAK9	PF3D7_0801000	101	4	2	2	1	0.871322	0.952633	1.07777	0.829491	0.979451	1.02467	0.979075	0.940721	1.01032	1	≥ 20.00	≤ 4.70	0.922
X032181	Q8IJI9	PF10_0208	216	8	7	7	1	1.1071	0.994336	1.20925	0.893113	0.906894	0.771355	0.947296	0.796308	0.946759	1	≥ 20.00	≤ 4.70	0.956
X032181	Q8IJI0	PF10_0217, PF3D7_1022400	209	9	4	5	1	1.04526	0.978805	0.936986	0.893036	1.09938	0.994442	0.948117	0.989582	1.04394	1	≥ 20.00	≤ 4.70	1.068
X032181	Q8IJI7	PF10_0210, PF3D7_1021600	226	7	4	4	1	0.928365	1.08695	1.21995	1.22435	0.935179	1.08189	0.88955	0.904032	0.854465	NA	≥ 20.00	≤ 4.70	0.836
X032181	A0A143ZVW7	PF3D7_0704300	117	8	3	3	1	1.01405	0.982305	1.11335	0.934525	0.886984	0.913323	0.94685	0.883953	0.869738	NA	≥ 20.00	≤ 4.70	0.961
X032181	Q8IJ60	PF10_0340, PF3D7_1034900	320	13	7	7	1	0.926443	0.961235	1.06473	0.801307	0.82548	0.85378	0.835098	0.744841	0.84783	1	≥ 20.00	≤ 4.70	0.951
X032181	O96184	PFB0455w, RPL37A	153	7	3	3	1	0.841179	0.869367	0.84035	0.782417	0.736001	0.819904	0.827458	0.900871	0.849995	1	≥ 20.00	≤ 4.70	1.077
X032181	Q8IJR8	PF10_0124, PF3D7_1012700	1874	57	36	38	1	1.05671	0.950002	1.00076	0.567366	0.961271	1.17947	1.13584	1.16364	1.14185	1	≥ 20.00	≤ 4.70	1.054
X032181	Q8IJR9	PF10_0123, PF3D7_1012600	200	5	3	3	1	0.900319	1.11235	1.06226	0.880098	0.826498	0.919339	0.984782	0.815271	0.852483	0.56	≥ 20.00	≤ 4.70	0.874
X032181	Q8IJR6	PF10_0126, PF3D7_1012900	72	3	2	2	1	0.905239	0.879954	0.925092	0.771103	1.00991	0.960284	0.749202	0.922967	1.17775	1	≥ 20.00	≤ 4.70	1.056
X032181	Q8IDY0	PF3D7_1334800	131	3	3	3	1	0.888953	0.916062	1.24501	0.998068	0.930648	1.07584	0.925718	0.885625	0.853679	NA	≥ 20.00	≤ 4.70	0.874
X032181	Q8IKP1	PF14_0563, PF3D7_1459000	51	3	2	2	1	0.905988	0.963616	1.11668	0.935991	1.03124	1.11755	0.916184	1.08992	1.08895	0.79	≥ 20.00	≤ 4.70	0.916
X032181	Q8IEE5	PF3D7_1317100	647	18	14	14	1	0.962166	0.891808	0.97484	0.883463	0.960488	0.936431	0.946228	0.934939	0.991384	1	≥ 20.00	≤ 4.70	1.051
X032181	Q8IEE9	PF3D7_1316600	164	6	2	2	1	1.04008	0.844249	1.26468	0.949058	0.969134	1.06653	0.975146	0.860153	1.06812	2.04	≥ 20.00	≤ 4.70	0.967
X032181	Q8I2G1	PF3D7_0935900	413	14	10	10	1	1.08273	1.06066	1.18667	0.894679	0.877328	0.862712	0.884094	0.874861	0.894971	NA	≥ 20.00	≤ 4.70	0.927
X032181	Q76NL8	PF3D7_1360800	380	15	8	8	1	1.01683	1.0845	1.26239	1.0657	0.915267	0.891431	1.02188	0.901691	0.939979	1	≥ 20.00	≤ 4.70	0.859
X032181	C0H4R8	PF3D7_0805700	940	48	22	27	1	0.945557	0.865943	0.832987	0.67751	0.827074	0.861244	0.896228	0.900515	0.850474	1	≥ 20.00	≤ 4.70	1.145
X032181	C0H4R1	PF3D7_0802600	81	3	3	3	1	0.936374	0.919346	0.989465	0.944299	0.821245	0.966814	0.869346	0.967023	0.919786	1	≥ 20.00	≤ 4.70	1.014
X032181	Q8I5A9	PF3D7_1231100, PFL1500w, Rab2	237	5	5	5	1	1.03253	1.08725	1.18106	0.993624	1.01698	0.94216	1.08704	0.985059	1.11815	1	≥ 20.00	≤ 4.70	0.896
X032181	Q8IIL0	PF11_0162, PF3D7_1115400	239	10	6	7	1	0.858112	0.926774	0.913806	0.961792	0.936697	0.877011	1.02077	0.9693	0.863178	NA	≥ 20.00	≤ 4.70	1.01
X032181	Q8IIL7	PF11_0154, PF3D7_1114500	550	20	12	17	1	0.957518	0.298614	0.345526	0.921486	0.909622	0.907626	0.864385	0.933733	0.944511	1	≥ 20.00	≤ 4.70	3.039
X032181	Q8IIL5	PF11_0156, PF3D7_1114700	1096	53	25	31	1	1.08923	0.444134	0.403874	0.854696	1.02443	1.02796	1.00406	1.03208	1.02552	1	≥ 20.00	≤ 4.70	2.464
X032181	C6KT27	PF3D7_0618700	107	4	2	2	1	0.924948	0.602707	0.586675	0.77673	0.679437	0.789283	0.707257	0.715162	0.725818	1	≥ 20.00	≤ 4.70	1.618
X032181	C6KT25	PF3D7_0618500	85	3	2	2	1	1.107	1.03751	1.34964	1.02636	0.878893	0.980562	1.06613	0.951609	0.901205	1	≥ 20.00	≤ 4.70	0.883
X032181	C6KT22	PF3D7_0618200	78	2	2	2	1	0.80549	0.94885	0.927997	0.889666	0.824934	0.844019	0.75163	0.768353	0.761625	NA	≥ 20.00	≤ 4.70	0.962
X032181	C6KT23	PF3D7_0618300	229	8	6	8	1	1.0236	0.961554	0.934596	0.901628	0.988792	0.902156	0.902671	0.898001	0.90466	1	≥ 20.00	≤ 4.70	1.067
X032181	C6KT20	PF3D7_0618000	64	3	2	2	1	0.932701	0.76014	1.13897	1.32355	0.92807	0.895393	1.09251	0.757173	0.79796	NA	≥ 20.00	≤ 4.70	1.018
X032181	Q8I484	PF3D7_0501600	495	14	12	12	1	1.06714	1.15341	1.13256	0.910794	0.93892	0.898633	0.88808	0.868313	0.865038	1	≥ 20.00	≤ 4.70	0.904
X032181	Q8I485	PF3D7_0501500	395	12	10	10	1	1.07044	1.17038	1.14134	1.06669	1.10099	1.03534	1.05193	0.999397	0.951381	NA	≥ 20.00	≤ 4.70	0.896
X032181	Q8I488	PF3D7_0501200	421	15	9	10	1	0.970508	1.03742	1.22906	1.05814	1.00643	1.0417	1.04909	1.0207	1.11968	1	≥ 20.00	≤ 4.70	0.869
X032181	C6KSP9	PF3D7_0605100	489	13	8	8	1	1.14507	1.1397	1.14487	1.0924	1.04844	1.05708	1.02771	1.02545	1.02941	NA	≥ 20.00	≤ 4.70	0.939
X032181	C6KSP3	PF3D7_0604500	377	20	8	8	1	0.981594	0.869419	1.03524	0.900982	0.967893	0.984885	0.945508	0.947258	0.944657	1	≥ 20.00	≤ 4.70	1.04
X032181	Q8IIW1	PF11_0052, PF3D7_1104100, Syn13	84	3	2	2	1	1.09969	1.09157	1.47977	1.26651	1.20205	1.25224	1.14851	1.07273	1.03665	NA	≥ 20.00	≤ 4.70	0.817
X032181	Q8IIW6	PF11_0047, PF3D7_1103600	198	8	5	5	1	0.997852	0.990525	0.982476	0.970235	0.974774	0.949538	1.06018	0.895186	0.976589	1.02	≥ 20.00	≤ 4.70	1.013
X032181	Q8IIW4	PF11_0049, PF3D7_1103800	285	14	5	5	1	1.02997	1.00372	1.12844	0.957949	0.908254	1.01241	0.940576	0.93509	0.97224	1	≥ 20.00	≤ 4.70	0.952
X032181	Q8IIW5	PF11_0048, PF3D7_1103700	557	34	11	19	1	1.01575	1.02419	0.965096	1.01238	1.04618	1.11311	1.05171	1.12838	1.11469	NA	≥ 20.00	≤ 4.70	1.013
X032181	Q8IL58	PF14_0391, PF3D7_1441200	197	6	5	5	1	1.11197	0.974677	1.0003	1.07969	0.891008	1.07685	0.922428	1.10232	1.02839	1	≥ 20.00	≤ 4.70	1.069
X032181	O77306	PF3D7_0302100	500	17	11	11	1	1.0503	1.01913	1.03226	0.749363	1.05702	1.0861	1.02662	1.07662	1.08663	1	≥ 20.00	≤ 4.70	0.999
X032181	Q8ILM5	PF14_0218, PF3D7_1422800	197	8	3	3	1	1.17213	1.04019	1.03321	1.01866	1.17509	1.20164	1.2815	1.07296	1.12601	NA	≥ 20.00	≤ 4.70	1.048
X032181	C0H469	PF3D7_0310300	97	4	2	2	1	0.974729	1.03822	1.10563	1.08967	1.27644	1.14572	1.01945	1.04566	1.17399	NA	≥ 20.00	≤ 4.70	0.921
X032181	Q8ID51	PF3D7_1365800	120	3	3	3	1	0.908726	0.998131	1.26581	0.844044	0.854732	1.09976	1.04002	0.959841	1.03756	1	≥ 20.00	≤ 4.70	0.843
X032181	Q8ID59	PF3D7_1364800	65	3	2	2	1	0.916467	0.91568	0.897531	0.925334	0.965805	0.910741	0.927378	0.971817	0.997046	1.31	≥ 20.00	≤ 4.70	1.057
X032181	Q8I526	PF3D7_1239700, PFL1925w	692	17	13	13	1	1.06296	0.988611	0.994544	0.990481	1.03561	1.0669	1.05513	1.00469	1.05944	1	≥ 20.00	≤ 4.70	1.04
X032181	Q8IJZ7	PF10_0043, PF3D7_1004000	356	14	10	11	1	0.901456	0.956696	0.911717	0.928684	0.942185	0.946118	0.954444	0.983932	0.931287	1	≥ 20.00	≤ 4.70	1.018
X032181	Q8IJZ4	PF10_0046, PF3D7_1004300	48	2	2	2	1	0.922285	1.02784	1.07916	1.11162	0.913767	1.00516	1.02224	0.973711	0.986581	1	≥ 20.00	≤ 4.70	0.912
X032181	Q8IJZ9	PF10_0041, PF3D7_1003800	211	9	4	4	1	0.902586	0.905067	0.991561	0.864061	1.07828	1.03355	0.969451	0.938169	0.998808	1	≥ 20.00	≤ 4.70	1.003
X032181	Q8IKH3	PF14_0632, PF3D7_1466300	808	23	13	13	1	1.07686	1.14447	1.05628	1.06595	1.1242	1.03695	1.14109	1.10768	1.13507	NA	≥ 20.00	≤ 4.70	0.944
X032181	Q8IEM3	PF3D7_1309100	274	9	5	5	1	0.822656	0.807852	0.847008	0.697479	0.745103	0.728341	0.6787	0.810878	0.774437	1	≥ 20.00	≤ 4.70	1.101
X032181	Q8I316	PF3D7_0913600	188	10	4	4	1	0.992048	1.01803	1.07654	1.03634	1.11389	1.02677	1.10164	0.976976	1.16755	1.41	≥ 20.00	≤ 4.70	0.951
X032181	C0H4Z7	PF3D7_0831400	219	6	5	5	1	1.03943	0.973795	1.01868	0.954273	0.886934	0.968786	1.01563	0.889094	0.860057	NA	≥ 20.00	≤ 4.70	1.024
X032181	Q8IM09	PF14_0084, PF3D7_1408700	136	7	2	2	1	1.33795	1.06671	0.878261	1.39498	1.18028	1.14197	1.11058	1.30689	1.16634	NA	≥ 20.00	≤ 4.70	1.202
X032181	Q8IM03	PF14_0090, PF3D7_1409300	92	3	3	3	1	0.960475	0.985242	1.22992	0.935891	0.910478	1.00564	0.957652	0.840151	0.953986	1.66	≥ 20.00	≤ 4.70	0.885
X032181	Q8IKF0	H45, PF14_0655, PF3D7_1468700	720	16	12	13	1	1.01991	1.17508	1.18727	0.967496	0.925847	0.968176	1.05087	0.928234	1.00954	1	≥ 20.00	≤ 4.70	0.855
X032181	Q8I1Z8	PF3D7_0403200	217	6	5	5	1	1.27649	0.996076	1.17078	0.867733	1.32839	0.949182	1.06308	1.41316	1.25317	1	≥ 20.00	≤ 4.70	1.051
X032181	Q8I2X4	PF3D7_0917900	1289	45	29	36	1	0.977066	0.991361	1.03237	0.925766	0.871899	0.964126	0.973882	0.926978	0.944325	1	≥ 20.00	≤ 4.70	0.977
X032181	Q8I2X0	PF3D7_0918300	155	6	4	4	1	1.1761	0.961088	1.14619	1.10991	1.11682	1.12691	1.22364	1.07771	1.29713	NA	≥ 20.00	≤ 4.70	1.033
X032181	Q8I2X3	PF3D7_0918000	184	5	3	3	1	0.869259	1.09217	1.18924	0.920456	0.825571	0.867458	1.09434	0.820921	1.09196	1	≥ 20.00	≤ 4.70	0.819
X032181	Q8I5I3	PF3D7_1223400, PFL1125w	91	5	2	2	1	1.06102	0.904902	0.98516	0.989672	0.836871	0.930482	0.889637	1.00925	0.850409	1	≥ 20.00	≤ 4.70	1.09
X032181	C6KSX2	PF3D7_0612900	136	6	3	3	1	1.07532	1.0227	1.05279	1.08537	1.09012	1.01921	0.947343	1.01675	1.00505	NA	≥ 20.00	≤ 4.70	1
X032181	C6KSX9	PF3D7_0613700	88	4	3	3	1	0.951888	0.863721	1.11364	0.876189	0.745582	0.842196	0.989218	0.755456	0.853829	1	≥ 20.00	≤ 4.70	0.987
X032181	Q8IHW4	PF11_0412, PF3D7_1140100	118	3	3	3	1	0.8515	1.00642	1.40547	0.96006	0.884537	1.06181	0.935229	0.936928	1.00151	1	≥ 20.00	≤ 4.70	0.768
X032181	Q8IHW8	PF11_0408, PF3D7_1139800	74	4	2	2	1	1.3206	1.0435	1.08917	1.07031	0.942676	0.963978	1.10739	0.937828	0.951481	1.57	≥ 20.00	≤ 4.70	1.088
X032181	Q6ZMA7	PF3D7_0406200	112	5	3	3	1	0.742139	0.856639	1.31525	1.02071	0.66408	0.876553	0.875837	0.895158	0.888785	1	≥ 20.00	≤ 4.70	0.802
X032181	Q6ZMA8	PF3D7_0406100	295	9	6	6	1	1.01479	1.13827	1.17544	1.05285	1.08639	0.971171	1.08503	1.01268	0.988966	NA	≥ 20.00	≤ 4.70	0.871
X032181	Q8ILE3	PF14_0301, PF3D7_1432100	265	9	7	7	1	1.06108	1.13649	1.40078	1.02657	0.99296	0.779793	1.17138	1.02108	1.20508	1	≥ 20.00	≤ 4.70	0.812
X032181	P02730	AE1, DI, EPB3, SLC4A1	358	10	9	9	1	1.10056	1.06539	1.0529	0.919525	0.95188	0.9551	0.987917	0.864692	1.06089	1	≥ 20.00	≤ 4.70	0.992
X032181	Q8IDE1	PF3D7_1356100	135	7	4	4	1	0.845945	0.979559	1.13992	1.01391	0.991485	0.990267	0.961719	0.932628	0.98335	NA	≥ 20.00	≤ 4.70	0.871
X032181	Q8I344	PF3D7_0910800	149	6	3	3	1	1.12861	1.07156	1.14581	1.05511	1.06106	1.08795	1.11599	1.10482	1.32713	1	≥ 20.00	≤ 4.70	0.96
X032181	Q8II61	PF11_0313, PF3D7_1130200	699	20	10	13	1	1.02222	1.13681	1.00011	1.04473	1.18465	1.11428	1.13133	1.17482	1.12123	NA	≥ 20.00	≤ 4.70	0.946
X032181	Q8II60	PF11_0314, PF3D7_1130400	338	8	6	6	1	0.938613	1.05497	1.10635	0.97743	1.10721	1.02431	1.07	1.09637	1.13652	1	≥ 20.00	≤ 4.70	0.897
X032181	Q8II62	PF11_0312, PF3D7_1130100	258	11	7	9	1	0.924118	0.874416	0.946795	0.846249	0.717748	0.822071	0.783275	0.784154	0.732809	1	≥ 20.00	≤ 4.70	1.057
X032181	Q8IDI5	PF3D7_1351400	254	10	8	9	1	1.00943	1.05799	1.04153	0.837613	0.953734	0.911215	0.978119	1.05647	0.957832	0.94	≥ 20.00	≤ 4.70	0.957
X032181	Q8IDI8	PF3D7_1351100	83	3	2	2	1	1.05078	1.17003	1.36452	1.19011	1.0316	1.02112	1.12208	0.898736	0.982272	NA	≥ 20.00	≤ 4.70	0.809
X032181	Q9U0N4	PF3D7_0112200	401	16	8	8	1	1.10361	1.00562	1.16922	1.06444	1.05039	0.990224	1.10588	1.05259	1.27509	NA	≥ 20.00	≤ 4.70	0.967
X032181	Q8IE50	PF3D7_1329100	677	24	14	14	1	0.94004	0.984435	1.05568	0.95105	0.915965	0.925733	0.969788	0.91431	0.999786	1	≥ 20.00	≤ 4.70	0.951
X032181	C0H524	PF3D7_0908000	220	7	6	6	1	1.04929	0.979826	1.25747	1.17345	1.18853	1.00063	1.2604	1.09303	1.2854	NA	≥ 20.00	≤ 4.70	0.916
X032181	C0H529	PF3D7_0909800	66	3	2	2	1	1.0937	1.0776	1.03454	0.845263	0.951148	1.04087	0.929088	0.903224	0.976495	1.44	≥ 20.00	≤ 4.70	0.991
X032181	Q8I395	PF3D7_0905400	1133	33	23	26	1	0.950231	1.02126	1.04212	0.912724	0.958566	0.901903	0.929048	0.918195	0.996807	1	≥ 20.00	≤ 4.70	0.945
X032181	Q8I390	PF3D7_0905900	133	5	3	3	1	0.947175	1.05399	1.15668	1.01317	1.0895	1.02465	1.11746	1.02661	1.1376	NA	≥ 20.00	≤ 4.70	0.881
X032181	C0H4B1	PF3D7_0417500.1	113	4	4	4	1	1.18283	1.10904	1.04312	1.00346	0.974919	1.01614	1.04649	0.863864	1.16889	1	≥ 20.00	≤ 4.70	1.014
X032181	Q08210	PFF0160c	55	3	2	2	1	0.978581	0.756789	0.959068	0.94058	0.868598	0.7427	0.950404	0.695961	0.972308	1	≥ 20.00	≤ 4.70	1.153
X032181	Q8IDV0	PF3D7_1338300	577	17	13	14	1	0.968188	1.00571	0.989183	0.759473	0.827064	0.8437	0.881666	0.776995	0.814809	1	≥ 20.00	≤ 4.70	0.987
X032181	Q8IDV1	PF3D7_1338200	329	11	8	9	1	0.891603	1.01792	0.954515	0.979144	0.983726	0.94427	0.971802	1.02466	0.941765	1	≥ 20.00	≤ 4.70	0.959
X032181	Q8IDV2	PF3D7_1338100	301	14	8	8	1	0.926774	1.09705	1.10679	1.01188	1.05297	0.998041	1.0736	0.994462	1.09212	1	≥ 20.00	≤ 4.70	0.874
X032181	Q8I1R5	PF3D7_0417300	238	10	5	5	1	1.04301	1.15007	0.993294	0.88847	0.782629	0.932682	0.848902	0.853872	0.87269	1	≥ 20.00	≤ 4.70	0.953
X032181	Q8I1R6	PF3D7_0417200	150	5	4	4	1	1.06654	1.15038	1.09579	1.08357	1.07134	1.01627	1.01138	0.878641	0.996033	NA	≥ 20.00	≤ 4.70	0.92
X032181	Q8IEP9	PF3D7_1306600	225	6	6	6	1	1.16779	1.23124	1.38901	1.13295	1.20823	1.13875	1.39631	1.15607	1.46557	NA	≥ 20.00	≤ 4.70	0.827
X032181	Q8I2P2	PF3D7_0926700	229	10	5	5	1	0.990394	1.04829	1.14533	1.0382	0.974913	1.0488	1.06586	0.857251	0.959017	NA	≥ 20.00	≤ 4.70	0.907
X032181	O77390	PF3D7_0316500	242	7	5	5	1	1.02883	1.07364	1.11179	0.846287	0.917155	1.0827	1.09885	1.13475	1.13296	1.65	≥ 20.00	≤ 4.70	0.928
X032181	Q8IIG8	PF11_0206, PF3D7_1119900	81	3	2	2	1	1.17213	0.966822	1.13036	1.09862	0.990382	1.11235	1.04287	0.998599	0.962997	NA	≥ 20.00	≤ 4.70	1.036
X032181	Q8IIG7	PF11_0207	233	9	3	3	1	1.0674	0.963126	1.13856	1.02717	1.0026	1.08034	1.05091	1.06292	1.01368	NA	≥ 20.00	≤ 4.70	0.984
X032181	Q8I451	PF3D7_0505100	275	13	7	7	1	1.07836	1.0211	1.21717	0.973514	1.02686	0.911912	0.986934	0.931615	0.981752	NA	≥ 20.00	≤ 4.70	0.929
X032181	C0H5A0	PF3D7_1305300	397	14	8	8	1	1.05799	1.01218	1.16881	1.07406	1.15144	1.08304	1.16225	1.10657	1.22295	NA	≥ 20.00	≤ 4.70	0.944
X032181	Q8ILT0	PF14_0164, PF3D7_1416500	300	9	6	6	1	1.02625	1.12281	1.11154	0.937529	0.854189	0.804708	0.977707	0.862729	0.885755	1	≥ 20.00	≤ 4.70	0.907
X032181	Q8I4R5	PF3D7_1252100, PFL2505c	2140	62	42	42	1	0.95861	1.02201	1.0174	0.989937	1.05194	1.00882	1.05491	1.02903	1.04071	1	≥ 20.00	≤ 4.70	0.96
X032181	Q8I291	PF3D7_0104800	226	7	4	4	1	0.901405	1.03642	1.32007	0.986001	1.08766	0.902549	1.26815	1.0796	1.51295	NA	≥ 20.00	≤ 4.70	0.807
X032181	Q8I295	PF3D7_0104400	88	3	2	2	1	1.189	1.00629	1.04039	1.11813	0.940866	0.947549	0.72708	0.70593	0.87912	NA	≥ 20.00	≤ 4.70	1.07
X032181	Q8I298	PF3D7_0104200	261	8	2	2	1	1.0531	1.0868	1.18046	0.926453	0.871352	0.851549	0.894762	0.769671	1.02324	1	≥ 20.00	≤ 4.70	0.906
X032181	Q8ILZ7	PF14_0096, PF3D7_1409800	110	3	3	3	1	0.932096	0.97968	1.2132	1.139	1.0471	0.969477	0.987056	1.03185	1.09913	NA	≥ 20.00	≤ 4.70	0.881
X032181	Q8ILZ1	PF14_0102, PF3D7_1410400	1646	45	30	33	1	1.02136	1.12023	1.11787	0.961363	1.00258	0.944876	0.933789	0.8957	0.871794	NA	≥ 20.00	≤ 4.70	0.903
X032181	Q8ILZ3	PF14_0100, PF3D7_1410200	260	10	4	4	1	1.12036	1.00373	0.999875	1.53633	0.926127	0.844565	0.775223	0.832107	0.816446	1	≥ 20.00	≤ 4.70	1.058
X032181	Q8ILZ9	PF14_0094, PF3D7_1409600	193	9	3	3	1	1.02011	0.978777	1.15724	0.829152	0.998786	0.957708	1.02839	0.96414	0.984351	1	≥ 20.00	≤ 4.70	0.946
X032181	Q8IAS1	PF3D7_0808300	82	5	3	3	1	0.977922	0.895588	1.12714	0.968785	0.957586	0.913297	0.985226	0.985755	0.947245	1	≥ 20.00	≤ 4.70	0.978
X032181	O97227	PF3D7_0303700	65	2	2	2	1	1.1831	0.953992	1.33482	1.05526	0.981089	1.07739	1.07748	0.858377	0.958957	NA	≥ 20.00	≤ 4.70	0.954
X032181	O97225	PF3D7_0303500	116	7	2	2	1	1.07261	0.821051	1.03406	0.832898	0.905635	0.887758	0.908283	0.795511	1.0336	1	≥ 20.00	≤ 4.70	1.117
X032181	O97224	PF3D7_0303400	85	2	2	2	1	0.921924	0.949828	1.13136	0.951622	0.998227	0.868456	1.02325	0.975852	1.14984	1	≥ 20.00	≤ 4.70	0.923
X032181	Q8IL71	PF14_0377, PF3D7_1439800	206	7	4	4	1	0.96205	0.980544	1.15965	0.913279	0.982496	0.950332	1.09547	0.887639	1.09764	1	≥ 20.00	≤ 4.70	0.917
X032181	Q8IJJ2	PF10_0205, PF3D7_1021100	387	13	11	11	1	1.02872	1.07051	1.32849	1.04628	1.06625	0.945691	1.29419	1.08158	1.36066	NA	≥ 20.00	≤ 4.70	0.846
X032181	O96203	PF3D7_0212300, PFB0550w	438	13	8	8	1	1.11611	1.04226	1.13537	1.10761	0.958864	1.03004	1.03978	0.907949	1.01656	NA	≥ 20.00	≤ 4.70	0.972
X032181	Q8IJW3	PF10_0078, PF3D7_1008000	627	20	13	13	1	1.12412	1.08779	1.05432	1.07031	1.08443	1.15524	1.10286	1.19227	1.16055	NA	≥ 20.00	≤ 4.70	0.992
X032181	Q8IJW2	PF10_0079, PF3D7_1008100	111	8	3	3	1	1.05763	1.4944	1.28839	0.91507	1.01491	1.07763	1.12421	1.18531	1.12993	1	≥ 20.00	≤ 4.70	0.739
X032181	Q8I5Y9	PF3D7_1205600, PFL0280c	198	6	4	4	1	1.16496	1.15272	1.16602	1.02199	0.985628	1.06262	1.02464	0.913404	0.983821	NA	≥ 20.00	≤ 4.70	0.934
X032181	C0H4U5	PF3D7_0813400	175	8	5	6	1	1.02879	1.03072	1.09143	0.945826	0.852651	0.915625	0.966632	0.977462	1.05875	0.75	≥ 20.00	≤ 4.70	0.956
X032181	Q8I5D4	PF3D7_1228400, PFL1375w	1262	44	30	33	1	0.937221	0.70558	0.701392	0.991563	1.09007	1.10539	1.00081	0.935249	1.05595	NA	≥ 20.00	≤ 4.70	1.377
X032181	C0H491	PF3D7_0406500	425	16	9	9	1	0.984546	1.00325	1.06951	1.10229	1.03653	1.0213	0.998644	0.993877	0.99942	NA	≥ 20.00	≤ 4.70	0.957
X032181	Q8IC43	PF3D7_0702400	233	6	5	6	1	0.885626	0.873686	0.913149	0.987591	0.829845	0.935451	1.07543	0.970024	1.18238	1	≥ 20.00	≤ 4.70	1.055
X032181	O97240	PF3D7_0305600	145	5	4	4	1	0.906522	1.00113	1.03793	0.956709	0.971489	0.948168	0.972995	0.918641	0.879911	1	≥ 20.00	≤ 4.70	0.935
X032181	O97247	PF3D7_0306800	436	14	8	8	1	0.975443	0.902083	0.950335	0.966504	0.863159	0.881693	0.848336	0.790416	0.847283	1	≥ 20.00	≤ 4.70	1.066
X032181	C0H5I7	PF3D7_1357800	438	15	9	9	1	0.942617	1.07749	1.12038	0.974391	1.03586	0.946248	1.03738	0.900647	1.00648	NA	≥ 20.00	≤ 4.70	0.884
X032181	Q8IBK8	PF3D7_0724400	124	3	3	3	1	0.82104	0.873242	1.10085	0.913413	0.672063	0.803517	0.768235	0.778111	0.81714	1	≥ 20.00	≤ 4.70	0.922
X032181	C6KSS2	PF3D7_0607400	127	4	3	3	1	1.09482	1.08763	1.16446	0.964192	1.24091	0.826149	1.10617	1.01335	1.26609	1	≥ 20.00	≤ 4.70	0.93
X032181	Q8IIR7	PF11_0098, PF3D7_1108600	590	18	11	13	1	0.944585	1.10149	1.2365	1.03422	0.831326	0.930735	0.919705	0.834776	0.833832	1	≥ 20.00	≤ 4.70	0.832
X032181	Q8IIR0	PF11_0108, PF3D7_1110200	150	7	3	3	1	1.06961	0.909868	1.20919	0.915439	0.883592	0.974514	0.967393	0.997863	0.937121	1	≥ 20.00	≤ 4.70	0.977
X032181	Q8IIR9	PF11_0096, PF3D7_1108400	1056	112	20	77	1	1.05456	1.16071	1.08627	1.14203	1.14479	1.22669	1.17981	1.30683	1.19289	NA	≥ 20.00	≤ 4.70	0.914
X032181	Q8I3X4	PF3D7_0513300	676	54	13	33	1	1.01231	1.14409	1.06953	1.09733	1.08976	1.10394	1.10222	1.21718	1.18727	NA	≥ 20.00	≤ 4.70	0.909
X032181	Q8I4Z4	PF3D7_1243600, PFL2095w	135	2	2	2	1	1.01216	0.806605	1.22583	0.778495	0.730956	0.731809	0.685482	0.738805	0.715145	1	≥ 20.00	≤ 4.70	0.99
X032181	Q8I4Z2	PF3D7_1243800, PFL2105c	252	8	4	5	1	0.999168	0.77474	0.807583	1.05684	1.26925	1.19759	1.07448	1.02403	1.19792	NA	≥ 20.00	≤ 4.70	1.263
X032181	Q8ILR7	PF14_0177, PF3D7_1417800	346	10	8	8	1	0.851258	0.869339	1.0457	0.809823	0.819035	0.927465	0.876683	0.82302	0.929518	1	≥ 20.00	≤ 4.70	0.967
X032181	Q8ILR0	PF14_0184, PF3D7_1419000	65	3	2	2	1	1.05621	0.912715	1.01289	1.04613	0.946697	0.927246	1.10942	0.94219	1.08887	NA	≥ 20.00	≤ 4.70	1.068
X032181	Q8IFM0	PF3D7_0424600	164	9	2	2	1	0.820458	0.850117	0.830793	0.784459	0.765494	0.803496	0.741214	0.696816	0.794699	1	≥ 20.00	≤ 4.70	1.083
X032181	Q8IL87	PF14_0360, PF3D7_1438000	125	5	3	3	1	1.13934	0.975256	1.23551	0.961249	1.08598	0.940721	1.05223	0.979791	0.925309	1	≥ 20.00	≤ 4.70	0.968
X032181	Q8I559	PF3D7_1236400, PFL1760w	92	4	2	2	1	1.13502	1.08615	1.15348	1.03527	1.15899	1.0436	1.18188	1.1051	1.20778	NA	≥ 20.00	≤ 4.70	0.953
X032181	P25311	AZGP1, ZAG, ZNGP1	159	5	4	4	1	0.84711	2.06347	6.03202	0.706536	0.825216	1.1855	1.10123	0.824961	1.00108	1.6	≥ 20.00	≤ 4.70	0.228
X032181	Q8IAN2	PF3D7_0803200	136	5	2	2	1	1.1216	1.02679	2.22776	0.915815	0.966704	1.15632	1.15047	0.966671	1.06211	1	≥ 20.00	≤ 4.70	0.652
X032181	Q8IAN7	PF3D7_0803700	176	7	4	4	1	1.11831	1.07393	0.978747	1.04723	1.07711	1.22309	1.13608	1.10481	1.09583	NA	≥ 20.00	≤ 4.70	1.032
X032181	Q8IDF6	Adss, PF13_0287	224	9	6	6	1	1.11894	1.2056	1.31106	1.0906	1.02093	1.02626	1.13106	0.924677	1.03369	NA	≥ 20.00	≤ 4.70	0.842
X032181	Q8IKW5	PF14_0486, PF3D7_1451100	1205	38	24	26	1	0.957334	1.07938	1.15412	0.929587	0.867908	0.878887	0.942528	0.817721	0.877141	1	≥ 20.00	≤ 4.70	0.876
X032181	P00352	ALDC, ALDH1, ALDH1A1, PUMB1	706	22	12	14	1	0.942847	0.931153	0.929239	0.978538	1.04332	1.05744	1.03564	1.03151	1.01323	1.48	≥ 20.00	≤ 4.70	1.044
X032181	Q8IM32	PF14_0059, PF3D7_1406200	228	12	2	2	1	1.40715	0.850131	1.0625	0.996683	1.21913	1.02963	1.08653	1.17844	1.15964	1	≥ 20.00	≤ 4.70	1.259
X032181	Q8IM38	PF14_0053, PF3D7_1405600	113	4	2	2	1	1.20714	1.11931	1.1673	1.11328	0.980418	1.00933	1.06894	0.959948	1.02332	NA	≥ 20.00	≤ 4.70	0.965
X032181	Q8I5L6	PF3D7_1219100, PFL0930w	991	36	27	28	1	0.937658	1.01695	0.996905	1.01508	1.0252	1.02286	1.04022	0.972497	1.05088	1	≥ 20.00	≤ 4.70	0.962
X032181	Q8I5L3	PF3D7_1219900, PFL0960w	83	3	2	2	1	0.913847	0.954637	1.11172	1.06397	0.824614	1.00714	1.06792	0.892491	0.826308	NA	≥ 20.00	≤ 4.70	0.926
X032181	Q8I6Z7	PDEbeta, PF3D7_1321500.1	53	4	2	2	1	0.934891	0.829826	1.06878	1.31204	0.910341	1.04491	1.03236	0.980206	1.03114	1	≥ 20.00	≤ 4.70	1.019
X032181	Q8I6Z4	PF3D7_1368200	205	8	6	6	1	1.06514	1.02126	1.13617	0.969314	0.89527	0.895114	0.996801	0.892496	0.936382	NA	≥ 20.00	≤ 4.70	0.957
X032181	Q8I6Z5	PF3D7_1323500	110	6	3	3	1	0.92292	1.01478	1.21888	0.99058	0.863537	0.981703	1.06265	0.883746	1.02069	1	≥ 20.00	≤ 4.70	0.861
X032181	C0H488	PF3D7_0403600	52	2	2	2	1	0.938359	1.05217	1.06756	0.970727	1.0359	0.950827	0.981344	1.06077	1.0154	NA	≥ 20.00	≤ 4.70	0.914
X032181	Q7K734	FEN1, PFD0420c	173	5	4	4	1	1.15092	0.939397	1.06837	0.912799	1.02509	0.971271	0.974897	0.877916	0.995606	NA	≥ 20.00	≤ 4.70	1.071
X032181	C6KT76	PF3D7_0624000	521	15	10	11	1	0.920811	1.04781	1.14468	0.909703	0.825228	0.876942	0.930034	0.789024	0.858555	1	≥ 20.00	≤ 4.70	0.876
X032181	Q8IHT9	PF11_0438, PF3D7_1142600	140	7	4	4	1	0.914484	1.00839	1.00604	1.06106	1.04807	1.00197	1.03608	1.05855	0.97835	NA	≥ 20.00	≤ 4.70	0.95
X032181	Q8IHT2	PF11_0447, PF3D7_1143400	59	4	2	2	1	1.02929	1.01445	0.999332	1.15047	1.09776	1.04805	1.02038	1.00281	1.14989	NA	≥ 20.00	≤ 4.70	1.008
X032181	Q8IHT4	PF11_0443, PF3D7_1143200	150	6	4	4	1	1.13888	1.03844	1.15897	0.964504	0.966414	0.936799	0.886142	0.933676	1.10593	NA	≥ 20.00	≤ 4.70	0.973
X032181	Q8IBC3	PF3D7_0829200	77	3	2	2	1	0.868721	0.866537	1.06669	0.97418	0.826418	0.962885	1.00378	0.940722	1.2118	NA	≥ 20.00	≤ 4.70	0.967
X032181	Q9H2K8	DPK, JIK, KDS, MAP3K18, TAOK3	84	2	2	2	1	1.0437	0.455156	0.567931	0.743745	0.96302	1.13944	0.906938	0.964577	0.875941	1	≥ 20.00	≤ 4.70	1.998
X032181	Q8IKH8	PF14_0627, PF3D7_1465900	669	20	12	16	1	1.00127	0.986029	0.954025	0.942754	0.98081	0.946145	0.911375	1.01908	0.994648	1	≥ 20.00	≤ 4.70	1.032
X032181	Q8ILJ7	PF14_0246, PF3D7_1426700	107	5	4	4	1	1.05418	1.26041	1.23027	0.948188	1.02511	1.09733	1.23185	1.0398	1.10161	NA	≥ 20.00	≤ 4.70	0.825
X032181	Q8ILJ1	PF14_0252, PF3D7_1427300	428	13	9	9	1	1.0007	1.07298	1.21969	1.08025	1.11945	0.943153	1.12251	1.09628	1.25357	NA	≥ 20.00	≤ 4.70	0.873
X032181	Q8ID28	PF3D7_1368100	266	10	8	9	1	1.03306	1.01321	1.10894	1.06326	0.925956	0.981859	0.972386	0.991226	0.936483	1	≥ 20.00	≤ 4.70	0.958
X032181	P28482	ERK2, MAPK1, PRKM1, PRKM2	317	10	7	7	1	0.979863	0.607375	0.683477	1.08172	1.06605	1.06921	0.978046	1.00693	0.959859	NA	≥ 20.00	≤ 4.70	1.534
X032181	P28289	D9S57E, TMOD, TMOD1	121	4	3	3	1	0.865166	0.724453	0.99723	1.22033	0.968539	0.958071	0.881163	1.03401	0.74903	NA	≥ 20.00	≤ 4.70	1.083
X032181	C6KTE1	PF3D7_0630600	373	10	8	8	1	0.954188	0.966334	1.01931	0.99475	0.918938	0.974664	0.967992	1.01353	0.984487	1	≥ 20.00	≤ 4.70	0.984
X032181	Q8IB24	PF3D7_0818900	1996	89	31	50	1	0.917507	0.875893	0.91468	0.883207	0.887715	0.973935	0.94999	0.974431	0.98937	0.91	≥ 20.00	≤ 4.70	1.071
X032181	A0A146LZZ4	PF3D7_0420600	174	7	3	3	1	0.959781	1.00733	0.944089	0.860214	0.92957	0.947972	0.917751	0.961656	0.972662	0.99	≥ 20.00	≤ 4.70	1.004
X032181	Q8II16	PF11_0359, PF3D7_1134800	283	9	4	4	1	1.04141	0.934296	1.13341	0.991774	0.967873	1.03256	1.04078	1.04956	1.081	1	≥ 20.00	≤ 4.70	0.987
X032181	Q14914	LTB4DH, PTGR1	187	4	4	4	1	0.993461	0.81526	0.923697	1.21804	1.23419	1.20287	1.04824	0.65672	0.701615	NA	≥ 20.00	≤ 4.70	1.146
X032181	Q8IJG6	PF10_0232, PF3D7_1023900	200	11	3	3	1	1.07018	1.0101	1.02194	1.09466	0.889745	0.954411	0.88688	0.881685	1.0327	1	≥ 20.00	≤ 4.70	1.019
X032181	Q8IDN9	PF3D7_1345800	1155	49	29	31	1	0.959117	0.948473	0.916136	0.885832	0.9171	0.983295	0.962109	0.946483	0.936301	1	≥ 20.00	≤ 4.70	1.051
X032181	Q8IDN4	PF3D7_1346300	316	12	6	8	1	0.933784	1.04893	1.03039	0.958928	0.83769	0.906956	0.912283	0.912023	0.926243	1	≥ 20.00	≤ 4.70	0.93
X032181	Q8IDN6	PF3D7_1346100	332	10	8	9	1	1.03152	1.09025	1.32738	0.980553	1.14293	0.900937	1.35913	1.11654	1.48864	NA	≥ 20.00	≤ 4.70	0.84
X032181	Q9U0I8	PF3D7_0409800	54	2	2	2	1	0.896608	0.94657	1.18512	0.998225	0.806414	0.890327	0.875642	0.76607	0.813453	1	≥ 20.00	≤ 4.70	0.89
X032181	C0H571	PF3D7_0929400	2103	63	45	50	1	0.922489	0.990455	1.00189	0.924088	0.916913	0.904647	0.968914	0.878971	0.944803	1	≥ 20.00	≤ 4.70	0.965
X032181	C0H570	PF3D7_0929200	157	6	2	2	1	0.985705	1.08169	1.35483	1.08455	0.982186	1.0312	1.12638	0.935309	0.974049	1	≥ 20.00	≤ 4.70	0.815
X032181	Q8I348	PF3D7_0910400	200	8	3	3	1	1.15507	1.19393	1.25827	1.09276	1.24531	1.11189	1.33276	1.20096	1.38415	NA	≥ 20.00	≤ 4.70	0.879
X032181	C0H4E7	PF3D7_0518200	178	5	4	4	1	1.03491	1.02258	1.51581	1.34076	0.885662	1.17625	1.13618	0.817178	0.863251	NA	≥ 20.00	≤ 4.70	0.802
X032181	C0H4E8	PF3D7_0518300	259	7	4	4	1	0.952885	1.10515	1.17276	1.00111	0.968797	0.993838	0.943357	0.944919	0.894949	NA	≥ 20.00	≤ 4.70	0.857
X032181	Q00013	DXS552E, EMP55, MPP1	113	4	3	3	1	1.34756	1.12737	1.06356	1.13827	0.953122	0.946431	0.945726	0.805058	0.893982	NA	≥ 20.00	≤ 4.70	1.071
X032181	Q8I238	PF3D7_0110700	132	5	2	2	1	0.896304	1.01517	1.04947	0.936386	0.657181	0.942949	0.832173	0.816345	0.722636	1	≥ 20.00	≤ 4.70	0.918
X032181	Q8I2U5	PF3D7_0920800	1578	149	27	94	1	1.15689	1.12953	1.05957	1.05776	1.202	1.18393	1.17949	1.22585	1.15059	NA	≥ 20.00	≤ 4.70	0.985
X032181	Q8I5T4	PF3D7_1211700, PFL0580w	309	10	6	6	1	1.0548	1.14903	1.45838	1.04341	0.975393	1.04524	1.04922	1.07139	1.0851	1	≥ 20.00	≤ 4.70	0.788
X032181	Q8I5T3	PFL0590c	541	17	12	12	1	0.970832	0.960675	1.18812	1.01485	1.02011	0.987507	1.11406	0.985272	1.11224	1	≥ 20.00	≤ 4.70	0.917
X032181	Q8I5T2	PF3D7_1212000, PFL0595c	393	10	7	9	1	0.970637	1.03691	1.05635	0.870412	0.799885	0.797173	0.760216	0.756589	0.804301	1	≥ 20.00	≤ 4.70	0.941
X032181	Q8IIB4	PF11_0260, PF3D7_1124900	97	5	3	3	1	0.866838	0.903631	1.01641	1.0583	0.825531	0.955379	0.932368	1.01979	0.938188	NA	≥ 20.00	≤ 4.70	0.972
X032181	Q8IIB7	PF11_0257, PF3D7_1124600	436	13	11	11	1	1.01266	1.0717	1.08769	0.930564	0.942421	0.92278	0.990459	0.843388	0.900147	1.23	≥ 20.00	≤ 4.70	0.932
X032181	Q8IIB6	PF11_0258, PF3D7_1124700	184	6	3	3	1	0.848915	0.873822	1.12746	0.998389	0.963788	0.967351	0.877561	0.882096	0.919578	1	≥ 20.00	≤ 4.70	0.924
X032181	C0H5F2	PF3D7_1333400	91	3	2	2	1	0.917622	0.918474	1.05522	0.973777	0.906053	0.91191	0.977046	0.80268	0.903496	0.71	≥ 20.00	≤ 4.70	0.972
X032181	C0H4S8	PF3D7_0807600	76	5	2	2	1	1.01856	0.834568	1.01793	1.26993	0.704038	0.881996	1.3098	0.775178	1.00139	NA	≥ 20.00	≤ 4.70	1.09
X032181	Q8ILB6	PF14_0329, PF3D7_1434800	242	8	6	6	1	0.808714	0.978093	1.46478	1.03001	0.841879	0.942962	0.993711	0.866772	0.877157	1	≥ 20.00	≤ 4.70	0.74
X032181	Q8I4W4	PF3D7_1246800, PFL2245w	121	5	3	3	1	1.33137	1.30724	1.35575	1.04313	1.19134	1.20766	1.38546	1.13693	1.27884	NA	≥ 20.00	≤ 4.70	0.875
X032181	P04040	CAT	537	16	9	9	1	1.01832	1.27463	2.06265	0.91086	0.903961	1.07161	1.02662	0.926736	0.983949	NA	≥ 20.00	≤ 4.70	0.605
X032181	P50498	MSA2, PFB0300c	191	4	3	3	1	1.09068	0.932147	1.0104	0.964032	1.33397	1.31062	0.991767	1.08957	1.02235	1	≥ 20.00	≤ 4.70	1.076
X032181	Q8I5I0	PF3D7_1223700, PFL1140w	154	3	3	3	1	1.09433	1.04689	1.44233	1.12734	0.96991	0.877277	1.23426	1.03119	1.25861	1	≥ 20.00	≤ 4.70	0.841
X032181	P05771	PKCB, PRKCB, PRKCB1	119	4	3	3	1	1.08522	0.651255	0.647496	0.990239	1.01322	0.971837	0.985611	0.993394	0.984087	1	≥ 20.00	≤ 4.70	1.606
X032181	Q8IL42	PF14_0407, PF3D7_1442900	407	16	9	9	1	0.971782	0.948456	1.09904	1.07147	1.01152	1.02778	1.005	1.01321	0.981275	NA	≥ 20.00	≤ 4.70	0.963
X032181	Q8IL40	PF14_0409, PF3D7_1443100	108	4	2	2	1	1.10394	1.01197	1.12477	1.02339	0.903388	1.03138	1.13294	0.879349	0.897793	1	≥ 20.00	≤ 4.70	0.985
X032181	Q8IL41	PF14_0408, PF3D7_1443000	1278	38	24	24	1	0.912345	0.926407	1.03767	0.778911	0.895773	1.07014	0.990756	1.08843	1.08914	1.44	≥ 20.00	≤ 4.70	0.974
X032181	Q8II99	PF11_0275, PF3D7_1126500	180	6	4	4	1	1.03129	1.01108	1.06041	0.912023	1.07149	1.12667	1.22192	1.15541	1.14728	1	≥ 20.00	≤ 4.70	0.981
X032181	Q8II92	PF11_0282, PF3D7_1127100	209	6	4	4	1	0.97325	0.94953	0.994671	0.957358	0.86379	1.02785	0.938375	0.845449	0.847809	1	≥ 20.00	≤ 4.70	1.015
X032181	Q8II93	PF11_0281, PF3D7_1127000	61	2	2	2	1	0.947449	1.07522	1.43947	1.18125	0.959739	1.05293	1.19139	1.01543	1.22804	1	≥ 20.00	≤ 4.70	0.774
X032181	Q8II94	PF11_0280, PF3D7_1126900	71	2	2	2	1	0.934677	0.886713	0.842158	0.726481	0.739901	0.846354	0.651428	0.832962	0.850882	1	≥ 20.00	≤ 4.70	1.119
X032181	Q8II97	PF11_0277, PF3D7_1126700	230	8	4	4	1	0.959792	0.947087	0.87671	1.05617	0.966841	1.08381	1.0031	1.0661	0.888385	NA	≥ 20.00	≤ 4.70	1.075
X032181	Q8IKG1	PF14_0644	119	5	3	3	1	0.870621	0.844348	0.910352	0.971554	1.14183	0.911723	0.821001	0.956305	0.940353	1	≥ 20.00	≤ 4.70	1.066
X032181	Q8IE09	PF3D7_1331800	78	2	2	2	1	0.789872	0.823696	0.842569	0.878502	0.801682	0.903099	0.798536	0.896735	0.781392	NA	≥ 20.00	≤ 4.70	1.074
X032181	Q8I616	PF3D7_1202900, PFL0145c	172	10	5	7	1	0.872181	0.882979	1.12007	0.96725	0.783036	0.924499	1.00428	0.837112	0.868899	1	≥ 20.00	≤ 4.70	0.935
X032181	Q8I610	PF3D7_1203500, PFL0175c	44	2	2	2	1	1.27897	1.20687	1.43426	1.07875	1.40034	1.19691	1.05687	1.09138	1.193	NA	≥ 20.00	≤ 4.70	0.863
X032181	O96259	PF3D7_0217900, PFB0835c	282	9	8	8	1	1.01477	1.06863	1.19265	1.09669	1.03789	1.04554	1.06796	0.894916	0.895499	NA	≥ 20.00	≤ 4.70	0.891
X032181	Q8I619	PFL0130c	241	10	6	6	1	1.11671	1.0338	1.30021	1.13836	1.07867	1.13295	1.06757	1.06374	1.04718	NA	≥ 20.00	≤ 4.70	0.907
X032181	C0H4M0	PF3D7_0707300	106	6	2	2	1	0.954705	1.02811	1.18078	0.981441	0.838569	0.936442	0.938309	0.98084	0.917092	1	≥ 20.00	≤ 4.70	0.885
X032181	C0H4M1	PF3D7_0707400	137	4	3	3	1	1.11208	0.988328	1.08043	1.0473	1.03578	1.12372	1.08247	1.09431	0.973132	NA	≥ 20.00	≤ 4.70	1.021
X032181	C0H4M6	PF3D7_0711500	121	4	3	3	1	1.02846	0.966426	1.13662	0.956286	0.886414	0.889127	0.960988	0.860625	0.972988	1	≥ 20.00	≤ 4.70	0.965
X032181	Q8IDS0	PF3D7_1341900	287	7	7	7	1	0.991183	0.997899	1.03108	0.849679	0.813622	0.908219	0.924499	0.890392	0.953476	0.5	≥ 20.00	≤ 4.70	0.981
X032181	Q8IDS6	PF3D7_1341200	462	16	11	13	1	0.979258	0.993994	0.973044	0.878602	0.938738	0.877959	0.959196	0.919892	0.896237	1	≥ 20.00	≤ 4.70	1.006
X032181	Q8I1U8	PF3D7_0413900	211	7	5	5	1	1.09838	1.0646	1.11794	0.970536	1.00412	0.963187	1.00221	0.908772	0.979094	NA	≥ 20.00	≤ 4.70	0.961
X032181	Q8I1U7	PFD0685c	425	17	10	10	1	0.989197	0.96341	0.983699	0.800594	0.822823	0.886418	0.905602	1.0053	1.06284	0.63	≥ 20.00	≤ 4.70	1.022
X032181	Q8IKZ8	PF14_0453, PF3D7_1447700	122	5	3	3	1	1.00666	1.11118	1.22469	0.916702	1.05307	0.862939	0.935378	1.04791	1.08177	1	≥ 20.00	≤ 4.70	0.859
X032181	Q8IKZ6	PF14_0455, PF3D7_1447900, PfMDR2	171	7	5	5	1	0.876052	0.996582	1.22344	0.892297	1.00666	0.872728	1.04633	0.963665	1.12071	1	≥ 20.00	≤ 4.70	0.845
X032181	Q8I5G0	PF3D7_1225700, PFL1240c	138	5	3	3	1	0.901951	0.914967	1.03503	0.89047	0.871305	0.844731	0.969055	0.823095	0.934433	1	≥ 20.00	≤ 4.70	0.975
X032181	Q8IIJ9	PF11_0174	428	15	10	10	1	0.943927	1.00848	1.18044	1.14589	1.04072	1.03178	1.08337	1.00643	1.04405	NA	≥ 20.00	≤ 4.70	0.888
X032181	Q8IIJ8	PF11_0175, PF3D7_1116800	1200	30	22	22	1	1.01899	1.05582	1.10966	1.05752	1.09986	1.12569	1.07155	1.03771	1.03168	NA	≥ 20.00	≤ 4.70	0.932
X032181	Q8IIJ4	PF11_0179, PF3D7_1117300	98	2	2	2	1	1.10162	1.04698	1.2424	1.00334	0.943355	1.07057	0.975648	1.12782	1.06664	NA	≥ 20.00	≤ 4.70	0.918
X032181	Q8IIJ6	PF11_0177, PF3D7_1117100	190	5	3	3	1	0.963584	1.12384	1.07888	1.04999	1.06144	1.06663	1.20242	1.05256	1.0839	NA	≥ 20.00	≤ 4.70	0.891
X032181	Q8I426	PF3D7_0507700	154	5	3	3	1	1.08799	1.17642	1.16687	1.02787	0.853789	1.05647	1.03388	0.873322	0.907876	0.74	≥ 20.00	≤ 4.70	0.891
X032181	Q8I423	PF38, PFE0395c, PFS38	160	4	4	4	1	1.18823	1.09311	1.26553	0.952191	1.11737	1.11893	1.28124	1.00449	1.32534	1	≥ 20.00	≤ 4.70	0.928
X032181	Q8IBL4	PF3D7_0723900	68	3	3	3	1	1.03332	0.883569	0.963834	0.875491	0.9968	1.1122	0.994748	0.934831	0.941292	NA	≥ 20.00	≤ 4.70	1.101
X032181	Q8IBL5	PF3D7_0723800	488	20	13	13	1	0.997315	1.04682	1.09316	0.878775	0.948544	1.02467	1.03604	1.02018	1.04055	1.45	≥ 20.00	≤ 4.70	0.933
X032181	Q8I0V4	PF3D7_1222300, PFL1070c	1446	44	29	33	1	1.05543	1.10769	1.16791	0.963098	0.897591	0.93094	0.965446	0.855583	0.955929	1	≥ 20.00	≤ 4.70	0.903
X032181	Q8I0V3	PF3D7_1232100, PFL1545c	587	16	10	10	1	0.969767	1.07394	1.04268	1.07461	1.07538	1.07282	1.02887	1.11288	1.078	NA	≥ 20.00	≤ 4.70	0.931
X032181	Q8I3W0	PF3D7_0514800	917	29	21	22	1	0.996969	0.872074	0.857629	0.883242	1.10834	1.07003	1.06298	0.985466	0.9968	1.09	≥ 20.00	≤ 4.70	1.155
X032181	Q8I226	PF3D7_0112000	121	4	3	3	1	0.963502	1.08377	1.14455	1.14714	0.889851	0.901603	1.05874	0.870078	0.951359	1	≥ 20.00	≤ 4.70	0.881
X032181	Q8ILW7	PF14_0126, PF3D7_1412700	152	6	2	2	1	0.944455	1.10044	0.885256	1.03461	1.11935	1.15103	0.868131	0.995714	0.956695	NA	≥ 20.00	≤ 4.70	0.979
X032181	Q8ILW6	PF14_0127	370	11	8	8	1	1.04282	0.773728	0.739828	0.886874	1.04306	0.988492	0.956522	1.04057	1.00792	1	≥ 20.00	≤ 4.70	1.35
X032181	Q8ILW8	PF14_0125, PF3D7_1412600	59	2	2	2	1	0.877328	0.722461	0.870489	0.877454	0.994646	0.931181	0.882419	0.805601	0.853988	NA	≥ 20.00	≤ 4.70	1.179
X032181	Q8IFN9	PF3D7_0422700	59	3	2	2	1	1.22222	1.21784	1.04	0.946635	0.947101	1.13036	1.04089	1.12239	1.1575	NA	≥ 20.00	≤ 4.70	0.984
X032181	Q8IFN1	PF3D7_0423500	149	5	3	3	1	0.810968	1.0081	1.25407	1.05661	0.882974	0.848563	1.17512	0.980146	1.1266	1	≥ 20.00	≤ 4.70	0.801
X032181	O77392	MAL3P6.3, PFC0710w	202	5	4	4	1	1.06037	1.04599	1.09591	0.894645	0.802331	1.00064	0.948	0.853431	0.894903	1	≥ 20.00	≤ 4.70	0.962
X032181	C0H473	PF3D7_0314000	50	2	2	2	1	1.26724	1.2852	1.34362	1.20859	1.19422	0.967996	1.05816	0.907067	1.06758	NA	≥ 20.00	≤ 4.70	0.862
X032181	Q8IAV1	PF3D7_0811600	267	6	5	5	1	0.996215	0.957045	1.03478	0.910884	0.850114	0.896976	0.936443	0.817203	0.951507	0.54	≥ 20.00	≤ 4.70	1.002
X032181	Q8IAV6	PF3D7_0812100	848	28	18	19	1	1.11271	1.14469	1.36301	1.03891	1.06514	1.00071	1.24321	1.07601	1.30442	2.01	≥ 20.00	≤ 4.70	0.842
X032181	Q8I468	PF3D7_0503300	248	9	7	7	1	0.954161	0.99139	1.00674	0.939297	1.07328	0.999686	0.966167	1.00396	0.95815	1	≥ 20.00	≤ 4.70	0.978
X032181	Q8IE82	PF3D7_1323400	294	11	5	6	1	0.99048	1.02251	0.993325	0.883582	1.11696	0.89693	1.02447	0.990628	0.936675	1	≥ 20.00	≤ 4.70	0.987
X032181	Q8IE81	PF3D7_1323600	72	4	2	2	1	1.00628	0.859268	1.22753	1.00936	0.929269	0.958752	1.01053	0.929526	1.00682	1	≥ 20.00	≤ 4.70	0.961
X032181	Q8IE84	PF3D7_1323200	316	7	5	5	1	0.716862	0.776338	1.15786	0.960283	0.679436	0.869604	0.83999	0.733688	0.7865	1	≥ 20.00	≤ 4.70	0.888
X032181	Q8IJP3	PF10_0149, PF3D7_1015200.1	192	5	5	5	1	0.909845	1.10417	1.11575	0.929226	0.89899	0.863619	0.938408	0.821634	0.874005	0.64	≥ 20.00	≤ 4.70	0.86
X032181	Q8IJP8	PF10_0144, PF3D7_1014700	184	7	4	4	1	1.09041	1.04822	1.2612	1.2439	0.996821	1.0895	1.11307	1.13251	1.18711	NA	≥ 20.00	≤ 4.70	0.905
X032181	Q8IJP9	PF10_0143, PF3D7_1014600	206	8	4	4	1	1.02972	0.86358	0.98763	0.970098	0.978852	0.85111	1.00894	0.932627	0.952692	1	≥ 20.00	≤ 4.70	1.096
X032181	Q8IKR2	PF14_0540, PF3D7_1456700	194	7	5	5	1	1.11094	1.206	1.18703	1.13721	1.20408	1.08424	1.35016	1.23318	1.57511	1	≥ 20.00	≤ 4.70	0.882
X032181	Q8IKR1	PF14_0541, PF3D7_1456800	467	12	9	9	1	0.910714	1.08063	1.2678	0.939865	1.0347	0.862094	1.27051	1.00888	1.30886	1	≥ 20.00	≤ 4.70	0.814
X032181	Q8IEC8	PF3D7_1318800	128	5	3	3	1	1.06237	1.13553	1.28033	1.29996	1.16441	1.03674	1.10494	1.08676	1.23784	NA	≥ 20.00	≤ 4.70	0.854
X032181	Q8IEC2	PF3D7_1319400	60	3	2	2	1	1.06594	0.850523	1.06538	0.878695	0.995367	1.09368	0.862177	1.10675	1.00114	1	≥ 20.00	≤ 4.70	1.078
X032181	Q8IEC3	PF3D7_1319300	159	6	4	4	1	0.97255	1.03536	1.04806	1.0102	1.05181	1.03247	1.07572	0.891909	0.928226	NA	≥ 20.00	≤ 4.70	0.947
X032181	Q7KQJ9	PF3D7_1226600, PFL1285c	229	8	5	5	1	1.06698	1.16082	1.14327	1.07518	1.10322	1.09222	1.1471	1.01835	1.07672	NA	≥ 20.00	≤ 4.70	0.897
X032181	Q76NN8	PF3D7_0106300	729	21	15	16	1	1.05105	1.12658	1.35003	1.10155	1.14306	0.96609	1.37922	1.14187	1.44856	NA	≥ 20.00	≤ 4.70	0.828
X032181	Q76NN6	PF3D7_0419600	464	16	12	12	1	0.980097	1.14916	1.18637	1.04514	0.903656	0.918576	0.959763	0.870253	0.876922	1	≥ 20.00	≤ 4.70	0.848
X032181	P40925	MDH1, MDHA	65	3	2	2	1	1.2175	1.16053	1.60051	0.816114	0.733128	1.06376	0.974925	0.828235	0.907354	0.59	≥ 20.00	≤ 4.70	0.803
X032181	Q8IM66	PF14_0025, PF3D7_1402300	302	7	6	6	1	1.26564	1.19531	1.07877	0.99041	0.97013	1.00487	1.06195	1.03436	1.0777	1	≥ 20.00	≤ 4.70	0.996
X032181	O15770	GR3, PF14_0192	88	4	3	3	1	0.95247	1.06909	1.18192	1.0636	0.901815	0.869589	0.977852	0.903495	0.968762	1	≥ 20.00	≤ 4.70	0.867
X032181	P02042	HBD	183	3	3	3	1	0.919137	0.983228	1.40709	1.12376	1.04485	1.07226	1.01609	1.04753	1.03207	NA	≥ 20.00	≤ 4.70	0.803
X032181	C6KT03	PF3D7_0616200	352	8	4	4	1	0.9556	1.04988	0.999258	0.777246	0.936304	1.02905	0.950688	1.11664	1.04511	1.64	≥ 20.00	≤ 4.70	0.954
X032181	Q8IIU5	PF11_0069, PF3D7_1105800	132	4	3	3	1	0.870776	1.03414	1.24813	1.01693	0.949054	0.942932	0.988547	0.953045	1.07925	1	≥ 20.00	≤ 4.70	0.82
X032181	Q8IIU6	PF11_0068	77	3	2	2	1	1.0556	0.98524	1.33384	1.00307	1.03873	1.1197	1.22981	1.03315	0.89157	NA	≥ 20.00	≤ 4.70	0.886
X032181	Q8IIU8	PF11_0065, PF3D7_1105400	681	19	14	17	1	0.978963	1.03327	1.0047	0.92819	0.952387	0.879442	1.08374	0.894398	0.883631	1	≥ 20.00	≤ 4.70	0.971
X032181	O77328	PF3D7_0309200	855	33	18	21	1	1.02643	0.485082	0.46317	0.611738	0.828824	0.96202	0.953474	1.01455	0.991608	1.16	≥ 20.00	≤ 4.70	2.137
X032181	O77323	MAL3P3.6, PFC0350c	315	9	7	7	1	1.15051	1.16879	1.189	1.14923	1.07125	1.07115	1.13148	1.12831	1.2577	NA	≥ 20.00	≤ 4.70	0.912
X032181	O77325	PF3D7_0308600	101	4	3	3	1	1.00062	0.964436	0.97299	0.880149	1.11164	0.960694	1.09197	0.908988	1.02981	1	≥ 20.00	≤ 4.70	1.033
X032181	Q8I611	PF3D7_1203400, PFL0170w	123	4	4	4	1	1.04003	1.12905	1.35657	1.06427	1.13355	0.937841	1.0659	1.07347	1.173	1	≥ 20.00	≤ 4.70	0.821
X032181	O96252	PF3D7_0217100, PFB0795w	102	5	2	2	1	1.17495	1.03967	1.22458	1.09421	1.28513	1.17995	1.21123	1.07399	1.27112	NA	≥ 20.00	≤ 4.70	0.961
X032181	O97320	PF3D7_0320900	162	6	3	5	1	0.753062	0.846358	1.15183	0.997719	0.751333	0.834528	0.811706	0.956653	0.919863	1	≥ 20.00	≤ 4.70	0.877
X032181	Q8IJC6	PF10_0272, PF3D7_1027800	486	15	12	12	1	0.898553	0.914606	0.910805	0.735707	0.972801	0.776169	0.866016	0.893479	0.846418	1	≥ 20.00	≤ 4.70	1.04
X032181	Q8I3B7	PF3D7_0903100	119	5	4	5	1	1.04486	1.107	1.27446	0.913713	0.945175	0.885759	1.02514	1.00765	1.13987	1.56	≥ 20.00	≤ 4.70	0.859
X032181	Q8I3B0	PF3D7_0903900	165	4	3	3	1	1.18069	1.42715	1.38642	0.857052	1.26986	0.926686	1.08198	1.16358	1.08442	1	≥ 20.00	≤ 4.70	0.775
X032181	Q8ID75	PF3D7_1363100	184	7	4	4	1	1.14835	1.02422	1.02449	1.19176	1.01693	0.923636	1.11311	1.0055	1.06963	NA	≥ 20.00	≤ 4.70	1.049
X032181	Q8I501	PF3D7_1242800, PFL2060c	156	6	3	3	1	0.817853	0.871042	0.892606	0.994046	0.741044	0.686163	0.777761	0.705159	0.819625	1	≥ 20.00	≤ 4.70	1.031
X032181	Q8I359	PF3D7_0909300	113	4	2	2	1	0.88567	0.844887	1.40764	1.12014	0.838465	1.12078	0.934694	0.888403	0.933334	NA	≥ 20.00	≤ 4.70	0.837
X032181	Q8I2B1	PF3D7_0102900	361	9	6	6	1	1.00477	1.06397	1.15307	0.947025	0.980296	0.944621	1.05903	0.922212	1.07964	NA	≥ 20.00	≤ 4.70	0.904
X032181	O96127	PF3D7_0202400, PFB0115w	128	6	3	3	1	0.87771	0.938069	1.23897	1.0185	0.966056	0.986575	0.982089	0.959949	0.925374	NA	≥ 20.00	≤ 4.70	0.863
X032181	Q8IB78	PF3D7_0824400	329	9	6	6	1	1.14199	1.08222	1.40535	1.10884	1.05979	0.952353	1.1478	1.06294	1.2454	NA	≥ 20.00	≤ 4.70	0.861
X032181	Q8IB73	PF3D7_0823900	273	9	5	5	1	1.13868	1.10461	1.131	0.98478	0.946377	1.03715	1.12278	1.03387	1.21366	NA	≥ 20.00	≤ 4.70	0.957
X032181	Q8ILE8	PF14_0296, PF3D7_1431700	171	8	4	4	1	0.845886	0.920392	0.94311	0.876793	0.937846	0.833109	0.930131	0.874754	0.886114	1	≥ 20.00	≤ 4.70	0.991
X032181	Q8IJX8	PF10_0063, PF3D7_1006200	272	11	5	9	1	0.813665	0.845998	1.07214	0.973936	0.870279	0.920309	0.86274	0.936575	0.885132	1	≥ 20.00	≤ 4.70	0.946
X032181	Q8IJX3	PF10_0068, PF3D7_1006800	341	15	7	7	1	0.928493	0.957346	0.970389	0.900847	0.965802	0.972358	0.95682	0.936706	0.862506	1.39	≥ 20.00	≤ 4.70	1
X032181	Q8IDC5	PF3D7_1358000	279	9	5	5	1	1.07088	1.01411	1.18288	0.95222	0.903144	0.910982	0.899714	0.82903	0.863696	1	≥ 20.00	≤ 4.70	0.943
X032181	Q8IKJ8	PF14_0607, PF3D7_1463900	131	5	3	3	1	1.12133	1.28426	1.75093	1.26003	1.42638	1.12295	1.66663	1.28095	1.58385	NA	≥ 20.00	≤ 4.70	0.699
X032181	Q8IKJ0	PF14_0615, PF3D7_1464700	136	5	4	4	1	0.979759	0.757694	0.812722	0.820411	0.831299	0.927426	0.886287	0.964637	1.10797	0.71	≥ 20.00	≤ 4.70	1.261
X032181	Q8IEK3	PF3D7_1311500	456	17	11	11	1	0.96341	1.03048	1.03706	1.00422	1.05381	0.989249	1.03621	1.00016	1.03567	1	≥ 20.00	≤ 4.70	0.95
X032181	Q8IEK1	PF3D7_1311800	783	27	15	16	1	0.981203	1.07954	1.19058	1.04204	0.883808	0.941267	0.977713	0.822263	0.871468	NA	≥ 20.00	≤ 4.70	0.873
X032181	C0H548	PF3D7_0921200	161	6	3	3	1	1.13232	1.06178	1.30271	0.966711	0.991223	0.943595	1.22816	1.06452	1.15912	NA	≥ 20.00	≤ 4.70	0.902
X032181	Q8I333	PF3D7_0911900	135	3	3	3	1	0.982084	0.925142	1.20068	1.22304	0.993595	1.04675	0.959339	0.923013	0.903065	NA	≥ 20.00	≤ 4.70	0.932
X032181	C0H5G2	PF3D7_1340700	219	5	5	5	1	1.02813	1.1068	1.19425	1.00607	1.06235	1.09474	1.01925	1.02048	1.05905	NA	≥ 20.00	≤ 4.70	0.881
X032181	Q8IKC8	EXP-2, PF14_0678, PF3D7_1471100	437	17	9	11	1	1.06609	1.09429	1.02824	0.933729	0.719763	0.837191	0.752602	0.762078	0.769897	1	≥ 20.00	≤ 4.70	0.973
X032181	Q8I1X5	PF3D7_0405400	175	9	6	6	1	1.1697	0.999706	1.16283	1.00713	0.994327	1.01571	0.968758	0.955244	0.922716	NA	≥ 20.00	≤ 4.70	1.003
X032181	Q8I1X3	PF3D7_0405600	198	8	5	5	1	1.3768	1.40477	1.26918	1.04085	1.09682	1.02575	1.0777	1.12365	1.35701	1	≥ 20.00	≤ 4.70	0.889
X032181	Q8I2V9	PF3D7_0919400	126	5	4	4	1	0.895224	0.962361	1.29253	1.08221	0.95747	0.809033	1.03404	0.843786	0.680312	NA	≥ 20.00	≤ 4.70	0.84
X032181	Q8I2V4	PF3D7_0919900	96	5	3	3	1	1.04297	0.918166	1.13873	0.986768	1.00312	1.03733	1.06108	0.987096	1.10162	NA	≥ 20.00	≤ 4.70	0.993
X032181	C6KT82	PF3D7_0624600	603	23	13	13	1	1.03562	0.968464	1.01645	0.997519	0.964454	1.00334	0.994427	0.940698	0.942185	NA	≥ 20.00	≤ 4.70	1.026
X032181	Q8IHY0	PF11_0396, PF3D7_1138500	515	13	8	8	1	0.880084	0.876853	1.00704	0.920246	0.787932	0.893654	0.865845	0.840853	0.82342	1	≥ 20.00	≤ 4.70	0.998
X032181	Q8ILG6	PF14_0277, PF3D7_1429800	495	16	11	11	1	1.12033	1.038	1.21695	1.05024	1.07105	1.02865	1.22025	1.08822	1.22407	NA	≥ 20.00	≤ 4.70	0.94
X032181	Q8ILG8	PF14_0275, PF3D7_1429600	85	2	2	2	1	1.02602	0.913778	1.21019	1.05874	0.990237	1.03749	1.06754	1.008	1.12733	NA	≥ 20.00	≤ 4.70	0.954
X032181	Q8I3J4	PF3D7_0527100	119	5	3	4	1	0.851602	0.88206	1.26255	1.17049	0.788984	0.95126	0.92015	0.90536	0.953363	1	≥ 20.00	≤ 4.70	0.863
X032181	Q8I3J0	PF3D7_0527500	292	12	7	8	1	0.973804	1.01114	0.969828	0.884307	0.869563	0.899304	0.86823	0.913261	0.915974	0.6	≥ 20.00	≤ 4.70	0.996
X032181	Q8I4T1	PFL2415w	126	3	3	3	1	0.879197	0.758119	0.934404	0.718542	0.830459	0.705256	0.783089	0.758222	0.807856	1	≥ 20.00	≤ 4.70	1.11
X032181	Q8I4T9	PF3D7_1249500, PFL2375c	135	4	4	4	1	0.956256	1.03509	1.3337	1.29297	1.20308	1.16805	1.13858	1.20643	1.25736	NA	≥ 20.00	≤ 4.70	0.826
X032181	Q8I586	PF3D7_1233600, PFL1620w	412	25	10	10	1	0.960255	0.934345	0.993957	0.92616	0.98133	0.92685	0.953021	0.949187	0.956438	1	≥ 20.00	≤ 4.70	1.017
X032181	Q7KZI7	EMK1, MARK2	129	4	2	2	1	1.02065	0.429114	0.453031	0.99434	0.728591	1.04122	0.890225	0.901225	0.77349	1	≥ 20.00	≤ 4.70	2.291
X032181	Q8IAY6	PF08_0071, SODB	168	5	3	3	1	1.01906	1.21176	1.31961	1.19462	1.20374	1.11893	1.05874	0.979874	1.3251	1	≥ 20.00	≤ 4.70	0.798
X032181	Q8IAY9	PF3D7_0815200	478	18	14	14	1	1.1027	1.16435	1.47304	1.13081	1.23518	1.00497	1.4733	1.28452	1.6208	1	≥ 20.00	≤ 4.70	0.797
X032181	Q9H479	FN3K	371	11	6	7	1	0.93453	1.04115	1.05457	0.990671	1.16419	1.13532	1.05421	1.02232	0.992014	1	≥ 20.00	≤ 4.70	0.923
X032181	Q8IL94	PF14_0352, PF3D7_1437200	369	11	8	8	1	1.08487	1.08713	1.13953	0.99392	1.09805	1.07831	1.08057	0.943586	1.01369	NA	≥ 20.00	≤ 4.70	0.936
X032181	Q8IL96	PF14_0350, PF3D7_1437000	206	7	4	4	1	0.971468	0.946956	1.08957	0.972806	0.905138	0.868147	0.95999	1.01659	1.02836	1	≥ 20.00	≤ 4.70	0.968
X032181	Q8II43	PF11_0331, PF3D7_1132200	599	20	14	14	1	1.05711	1.05815	1.12022	0.997195	1.04565	1.0074	1.08966	0.974364	1.05923	1	≥ 20.00	≤ 4.70	0.944
X032181	Q8IDK3	PF3D7_1349600	106	4	2	2	1	1.08805	1.12216	1.39899	0.985256	0.979809	1.23133	1.20193	1.09768	1.25993	NA	≥ 20.00	≤ 4.70	0.828
X032181	Q8IDK7	PF3D7_1349200	446	16	10	10	1	1.04471	0.973465	1.05002	0.942867	0.944065	0.957153	0.947839	0.904411	0.92255	1	≥ 20.00	≤ 4.70	1.01
X032181	Q8IDK4	PF3D7_1349500	68	4	3	3	1	0.997772	0.978867	1.14157	1.01363	0.986308	1.00926	1.01613	0.949229	1.03717	1	≥ 20.00	≤ 4.70	0.942
X032181	Q8IKB0	PF14_0696, PF3D7_1472800	275	12	5	5	1	0.9658	0.908051	1.16083	1.1732	1.01285	1.25618	1.06248	1.04127	0.913365	NA	≥ 20.00	≤ 4.70	0.95
X032181	Q8I623	PF3D7_1202200, PFL0110c	96	5	4	4	1	0.836782	0.840526	1.31095	0.783159	0.722571	0.822476	0.787917	0.898663	0.89232	1	≥ 20.00	≤ 4.70	0.854
X032181	B9ZSH7	PF3D7_0101300	147	4	2	2	1	0.980187	0.956347	1.12156	1.00134	0.736196	0.949796	1.01051	0.904738	1.05323	1	≥ 20.00	≤ 4.70	0.953
X032181	Q8I1P3	PF3D7_0419400	945	32	23	23	1	0.916963	0.907803	0.997163	1.04621	1.02146	1.03368	0.9978	1.06983	1.00715	1	≥ 20.00	≤ 4.70	1.006
X032181	Q8I1P0	PF3D7_0419800	74	3	2	2	1	1.00851	0.995721	1.09702	1.02945	0.996086	1.01044	1.007	1.03782	1.0209	NA	≥ 20.00	≤ 4.70	0.96
X032181	Q8I2N3	PF3D7_0927600	38	2	2	2	1	0.963527	0.959844	1.31123	1.63617	1.19601	0.996429	1.0352	1.02894	1.03573	NA	≥ 20.00	≤ 4.70	0.865
X032181	Q8I2N0	PF3D7_0927900	223	7	4	4	1	1.09207	1.23725	1.16251	0.985732	0.906139	0.918475	0.887908	0.832363	0.857776	NA	≥ 20.00	≤ 4.70	0.872
X032181	Q8IKY0	ApiAP2, PF14_0471, PF3D7_1449500	204	6	6	6	1	1.0277	1.03935	1.16229	0.969713	1.12858	1.09895	1.09295	0.992794	1.11167	1	≥ 20.00	≤ 4.70	0.921
X032181	P00915	CA1	504	10	6	6	1	1.26516	1.3627	1.37406	1.18985	1.08669	1.15523	1.14419	1.0917	1.04975	NA	≥ 20.00	≤ 4.70	0.828
X032181	Q8IJ69	PF10_0331, PF3D7_1034000	149	4	3	3	1	1.13508	1.21769	1.33888	1.30608	1.02354	1.2304	1.08084	1.20523	1.31177	NA	≥ 20.00	≤ 4.70	0.835
X032181	Q8IBS3	PF3D7_0717700	271	8	7	7	1	0.985453	1.0326	1.12497	1.02773	0.945008	0.946451	0.931139	0.886446	0.951082	NA	≥ 20.00	≤ 4.70	0.92
X032181	Q8IBT2	PF3D7_0716800	216	9	5	5	1	0.960259	1.03458	1.11466	1.01753	1.03859	1.01615	1.12326	0.913407	0.941059	NA	≥ 20.00	≤ 4.70	0.912
X032181	Q8IBT7	PF3D7_0716300	393	11	7	7	1	0.959605	0.976846	1.15738	1.01546	1.06374	0.951364	1.02257	1.06363	1.10753	1	≥ 20.00	≤ 4.70	0.918
X032181	Q8IIE9	PF11_0225, PF3D7_1121700	77	2	2	2	1	1.07765	1.049	1.0384	0.962301	1.05399	1.15789	1.08266	1.10422	1.18033	1	≥ 20.00	≤ 4.70	0.995
X032181	Q8I479	PF3D7_0502100	394	12	8	8	1	0.789934	0.691249	0.768227	0.921958	1.02002	1.0456	0.899766	0.955802	0.987319	1	≥ 20.00	≤ 4.70	1.226
X032181	Q8IL07	CEN2, PF14_0443, PF3D7_1446600	146	4	3	3	1	0.938001	0.874747	1.28669	1.14569	0.952172	1.04924	0.960073	1.15161	1.10765	1	≥ 20.00	≤ 4.70	0.897
X032181	Q8I3R6	PF3D7_0519400	205	7	5	6	1	1.16089	1.19235	1.09082	0.822009	0.932277	0.884175	1.00219	1.01651	0.968966	0.69	≥ 20.00	≤ 4.70	0.946
X032181	Q8I3R0	PF3D7_0520000	270	9	5	5	1	1.01437	0.965759	1.01167	0.83531	0.824571	0.797977	0.796637	0.932004	0.943641	1	≥ 20.00	≤ 4.70	1.019
X032181	P61076	PFI1170c, trxr2	58	3	3	3	1	0.954973	0.987768	1.11752	0.903538	0.876338	0.924034	1.07605	0.874544	0.89766	1	≥ 20.00	≤ 4.70	0.929
X032181	P61074	PCNA, PF13_0328	637	14	11	12	1	0.983232	1.11831	1.22693	1.02086	0.912012	0.977633	0.963363	0.884703	0.883865	NA	≥ 20.00	≤ 4.70	0.846
X032181	Q8I272	PF3D7_0107000.1	116	3	3	3	1	0.918121	0.858686	1.05695	0.984786	0.914961	0.93752	0.944514	0.914684	0.857048	1	≥ 20.00	≤ 4.70	1.001
X032181	Q8ILT5	PF14_0159	455	15	9	10	1	1.05478	1.0922	1.24504	1.1095	1.03744	0.947141	1.14804	1.07785	1.29181	NA	≥ 20.00	≤ 4.70	0.879
X032181	Q8IAQ8	PF3D7_0806800	49	3	2	2	1	0.933775	0.951747	1.05048	1.09253	0.92698	0.9492	0.940715	0.922056	0.995975	1	≥ 20.00	≤ 4.70	0.966
X032181	A0A143ZVM1	PF3D7_0831600	146	5	4	4	1	0.935083	0.912209	0.991638	0.845942	0.822106	0.951155	1.027	0.897822	0.909032	0.71	≥ 20.00	≤ 4.70	1.016
X032181	O97241	PF3D7_0305700	153	5	3	3	1	1.20511	1.24941	1.28697	1.29013	1.05299	1.19024	1.19867	0.995952	1.03702	NA	≥ 20.00	≤ 4.70	0.869
X032181	O97245	PF3D7_0306400	436	14	10	11	1	1.14392	1.197	1.23741	1.006	0.944926	0.977718	0.888127	0.929826	0.98113	NA	≥ 20.00	≤ 4.70	0.881
X032181	O97244	PF3D7_0306200	233	7	6	6	1	1.06819	1.01765	1.23744	1.18859	0.941965	1.02853	0.997439	0.901923	0.963626	1	≥ 20.00	≤ 4.70	0.917
X032181	O97249	MAL3P2.28, PFC0295C, RPS12	352	9	7	8	1	0.893888	0.892828	0.960692	1.03247	0.9451	0.93307	0.941406	1.02486	0.958536	1	≥ 20.00	≤ 4.70	1.022
X032181	O97248	PF3D7_0306900	192	7	6	7	1	0.930755	0.972041	1.00354	0.885416	1.00857	0.919956	0.972458	0.925589	0.92419	1	≥ 20.00	≤ 4.70	0.977
X032181	Q8IL11	LAP, PF14_0439, PF3D7_1446200	403	12	8	8	1	0.938753	1.07368	1.15572	0.917266	0.855181	0.872765	1.00571	0.861297	0.923258	NA	≥ 20.00	≤ 4.70	0.87
X032181	Q8IL13	PF14_0437, PF3D7_1445900	356	11	8	8	1	1.02991	0.99777	1.0375	0.825728	0.914315	0.85538	0.92529	0.793177	0.812412	NA	≥ 20.00	≤ 4.70	0.997
X032181	Q8IL16	PF14_0434, PF3D7_1445700	254	8	6	6	1	0.943779	0.878226	1.0968	0.935938	0.907635	0.913448	0.916898	0.930916	0.943912	1	≥ 20.00	≤ 4.70	0.984
X032181	Q8IL19	LAMMER, PF14_0431, PF3D7_1445400	80	4	2	2	1	1.14893	0.967844	0.852697	1.03218	1.13038	1.05901	0.961838	1.10352	0.979264	NA	≥ 20.00	≤ 4.70	1.18
X032181	Q5MYR6	PF3D7_0729200, prx	75	2	2	2	1	0.898789	0.917348	0.925505	1.02147	0.885395	0.956805	0.908678	0.784558	0.908471	NA	≥ 20.00	≤ 4.70	1.03
X032181	Q8IE22	PF3D7_1330400.1	82	4	2	2	1	0.914196	0.982505	1.27439	1.10748	1.12031	0.958309	1.26403	1.04004	1.19514	1.53	≥ 20.00	≤ 4.70	0.848
X032181	O96191	PF3D7_0210900, PFB0490c	54	2	2	2	1	1.08742	1.21132	1.10384	0.905112	0.966856	0.956228	0.787035	1.01474	0.977992	1	≥ 20.00	≤ 4.70	0.902
X032181	O96220	PF3D7_0214000, PFB0635w	395	10	9	9	1	1.0584	1.09451	1.09483	1.02167	0.952706	1.11661	1.07303	0.94106	1.081	NA	≥ 20.00	≤ 4.70	0.94
X032181	O96221	PF3D7_0214100, PFB0640c, Sec31p	456	20	11	11	1	0.981371	0.899271	1.10673	1.03074	0.845263	1.0336	0.957022	0.8992	0.846756	1.25	≥ 20.00	≤ 4.70	0.988
X032181	P48426	PIP4K2A, PIP5K2, PIP5K2A	303	8	6	6	1	1.1017	0.753971	0.79978	0.895014	0.923246	1.01484	0.990129	1.14564	1.15573	1	≥ 20.00	≤ 4.70	1.353
X032181	Q8IDX8	PF3D7_1335100	434	10	10	10	1	0.799714	0.854695	1.12721	0.946395	0.845916	0.90914	0.863578	0.880215	0.862713	1	≥ 20.00	≤ 4.70	0.908
X032181	Q8IKQ9	PF14_0543, PF3D7_1457000, SPP	177	4	4	4	1	0.90276	1.08587	1.5351	1.11671	1.22427	0.832512	1.47223	1.18604	1.64731	NA	≥ 20.00	≤ 4.70	0.726
X032181	Q8IKQ7	PF14_0546, PF3D7_1457300	340	11	9	10	1	0.956473	1.06663	1.17813	1.00352	0.986133	0.987389	1.05	0.920842	1.02648	NA	≥ 20.00	≤ 4.70	0.872
X032181	Q8IEF5	PF3D7_1315900	963	31	17	19	1	1.11524	1.15806	1.28038	1.05662	1.14739	1.00546	1.37422	1.2	1.46191	1	≥ 20.00	≤ 4.70	0.867
X032181	Q8I2F2	PF3D7_0936800	449	14	11	12	1	0.96556	1.07615	1.07089	1.06743	1.08387	1.02466	1.00161	1.15345	1.14344	NA	≥ 20.00	≤ 4.70	0.915
X032181	C0H4S5	PF3D7_0807000	181	5	4	4	1	1.01716	1.04894	0.899681	1.12094	1.25577	1.12017	1.17593	1.15117	1.14121	NA	≥ 20.00	≤ 4.70	1.035
X032181	Q8I5B3	PF3D7_1230700, PFL1480w	186	7	4	4	1	0.916487	0.949015	0.909999	0.819349	0.849411	0.992009	0.960803	0.902499	0.98059	0.7	≥ 20.00	≤ 4.70	1.031
X032181	Q8I5B2	PF3D7_1230800, PFL1485w	266	9	3	3	1	1.04532	1.01128	0.902693	0.748648	0.93814	0.962302	0.838313	0.880305	0.893363	1	≥ 20.00	≤ 4.70	1.069
X032181	Q8I5B6	HslV, PF3D7_1230400, PFL1465c	151	4	3	3	1	1.0334	1.00264	0.99345	1.11875	0.91884	1.07665	0.942431	1.0567	1.00396	NA	≥ 20.00	≤ 4.70	1.019
X032181	P17612	PKACA, PRKACA	267	11	3	3	1	1.00624	0.93038	0.968254	1.04518	1.12236	1.10489	1.04371	1.08269	1.01977	NA	≥ 20.00	≤ 4.70	1.057
X032181	Q8IIM8	PF11_0142, PF3D7_1113400	207	6	5	6	1	0.996512	0.953621	1.12895	0.833936	0.984273	0.933486	0.898533	0.998415	0.876368	1.13	≥ 20.00	≤ 4.70	0.959
X032181	Q8IIM9	PF11_0141, PF3D7_1113300	55	2	2	2	1	1.04749	1.16131	1.31783	1.14796	1.30016	1.21555	1.30984	1.23122	1.33068	NA	≥ 20.00	≤ 4.70	0.826
X032181	Q8IIM5	PF11_0145, PF3D7_1113700	200	5	4	4	1	0.91357	1.10226	1.1526	1.0749	0.885589	1.00335	1.03817	0.865022	0.875528	NA	≥ 20.00	≤ 4.70	0.849
X032181	C0H5K9	PF3D7_1366800	72	2	2	2	1	1.08118	1.14958	1.19931	1.21517	1.19534	0.985397	1.27313	1.25695	1.54464	NA	≥ 20.00	≤ 4.70	0.886
X032181	C0H5K3	PF3D7_1362800	65	2	2	2	1	1.06278	1.12348	1.33643	1.203	1.2447	1.19809	1.24975	1.1864	1.20455	NA	≥ 20.00	≤ 4.70	0.839
X032181	Q8IBI3	PF3D7_0727400	295	9	7	7	1	0.893169	0.976537	1.08528	0.821907	0.84322	0.890603	0.91303	0.806267	0.935741	0.61	≥ 20.00	≤ 4.70	0.918
X032181	Q8IBI0	PF3D7_0727700	1621	66	37	51	1	0.967872	0.290903	0.316304	0.910642	0.996384	0.924932	0.913625	0.964692	0.97497	1	≥ 20.00	≤ 4.70	3.241
X032181	Q8IBI5	PF3D7_0727200	66	2	2	2	1	1.0097	0.843914	1.10795	0.936705	1.01594	1.02256	1.07119	0.908447	0.973154	1	≥ 20.00	≤ 4.70	1.03
X032181	C6KSQ1	PF3D7_0605300	537	17	12	13	1	1.04065	0.729647	0.707314	0.979847	1.10506	1.04575	0.993429	1.09364	1.08356	1	≥ 20.00	≤ 4.70	1.42
X032181	C6KSQ6	PFF0285c	128	6	3	3	1	0.909158	0.993574	0.997015	1.0702	1.03882	1.07817	1.08993	1.02366	1.08162	NA	≥ 20.00	≤ 4.70	0.959
X032181	C6KSQ7	PF3D7_0605900	104	3	3	3	1	1.07731	1.15552	1.29812	1.01854	0.987384	0.892931	1.02909	1.04967	1.10063	1	≥ 20.00	≤ 4.70	0.847
X032181	C6KSQ9	PF3D7_0606100	56	3	2	3	1	1.12277	1.1748	1.12675	0.955375	1.177	1.14025	1.06539	1.05521	0.954821	1	≥ 20.00	≤ 4.70	0.922
X032181	Q8I3Z5	PFE0545c, TCTP	112	7	2	2	1	1.17363	1.22042	1.5293	1.3438	1.19286	1.01227	1.16814	1.13848	1.15369	NA	≥ 20.00	≤ 4.70	0.79
X032181	Q8I3Z1	PFE0570w	550	23	8	8	1	1.02211	1.03415	1.04187	0.974581	0.866832	1.00743	0.890285	0.88461	0.912762	1	≥ 20.00	≤ 4.70	0.974
X032181	Q8I3Z9	PF3D7_0510500	65	2	2	2	1	1.08842	0.950059	0.996793	0.834479	0.973185	0.862486	0.972478	0.912622	1.07439	1	≥ 20.00	≤ 4.70	1.073
X032181	Q5T750	C1orf68, XP32	102	2	2	2	1	1.05265	0.691666	8.84272	0.795027	0.718599	1.12173	1.90863	1.00197	1.25113	NA	≥ 20.00	≤ 4.70	0.215
X032181	Q8ILL5	PF14_0228, PF3D7_1423700	831	28	16	17	1	0.917747	0.9398	1.11819	1.06207	1.04703	1.02288	1.06701	0.999482	1.06215	NA	≥ 20.00	≤ 4.70	0.932
X032181	Q8ILL2	PF14_0231, PF3D7_1424400	443	13	11	11	1	0.888184	0.949215	0.884332	0.91185	1.03681	0.884063	0.931507	1.04399	1.00869	1	≥ 20.00	≤ 4.70	1.03
X032181	Q8ILL3	PF14_0230, PF3D7_1424100	518	20	10	11	1	0.961988	1.03238	0.960497	1.02636	0.9961	1.03064	1.0119	1.01214	0.990684	NA	≥ 20.00	≤ 4.70	0.984
X032181	Q8I3A3	PF3D7_0904600	101	6	2	2	1	0.984021	0.96615	1.17621	1.03405	1.07528	1.13918	1.16269	0.923978	1.22387	0.6	≥ 20.00	≤ 4.70	0.926
X032181	Q8I3A0	PF3D7_0904900	121	5	3	3	1	1.06898	1.06614	1.31786	1.31477	1.14059	0.977299	1.22645	1.08485	1.22726	NA	≥ 20.00	≤ 4.70	0.868
X032181	Q8I3A1	PF3D7_0904800	339	11	8	8	1	1.05654	1.15332	1.20243	1.04343	0.996367	1.01357	1.02631	0.88754	0.914814	NA	≥ 20.00	≤ 4.70	0.873
X032181	Q8ID44	PF3D7_1366400	54	3	2	2	1	0.823769	0.912664	0.901099	0.820571	0.807896	0.866041	0.85525	0.868902	0.937599	1	≥ 20.00	≤ 4.70	1.006
X032181	Q8ID42	PF3D7_1366600	103	7	3	3	1	0.990154	0.987473	1.23768	1.05879	0.851551	1.07987	1.08163	0.924039	0.95243	1	≥ 20.00	≤ 4.70	0.894
X032181	Q8I538	PF3D7_1238500, PFL1865w	137	6	4	4	1	1.15429	0.938509	0.98969	0.944639	1.01803	1.36108	1.21439	0.944148	1.03295	1	≥ 20.00	≤ 4.70	1.117
X032181	Q8I537	PF3D7_1238600, PFL1870c	268	8	5	5	1	0.937498	1.05136	0.947993	0.737062	0.844558	0.771224	0.826867	0.872748	0.965676	1	≥ 20.00	≤ 4.70	0.969
X032181	Q8I534	PF3D7_1238900, PFL1885c	532	16	8	8	1	0.987192	0.874784	0.812215	0.852627	0.931566	1.00084	0.968126	0.913308	0.976845	0.69	≥ 20.00	≤ 4.70	1.178
X032181	P04406	CDABP0047, GAPD, GAPDH, OK/SW-cl.12	442	15	8	9	1	0.925662	1.1513	1.97078	0.895798	0.78959	0.926359	0.952427	0.80922	0.879168	1	≥ 20.00	≤ 4.70	0.617
X032181	Q8ILA9	PF14_0336, PF3D7_1435500	277	9	6	6	1	0.940212	0.992475	1.0332	1.02728	0.971261	1.01722	0.969536	1.00997	1.01237	NA	≥ 20.00	≤ 4.70	0.958
X032181	Q8IAL6	PF3D7_0801800	667	21	13	13	1	0.94214	0.945722	1.06341	0.963468	0.908049	0.95906	0.948093	0.895231	0.931734	NA	≥ 20.00	≤ 4.70	0.967
X032181	Q9NLB2	PF3D7_0306300	181	7	3	3	1	0.720299	0.783592	1.53486	1.39134	0.915969	0.964066	0.837905	0.970779	0.883319	1	≥ 20.00	≤ 4.70	0.742
X032181	C6KTD3	PF3D7_0629800	392	16	9	9	1	1.00109	0.973931	0.994607	1.00648	1.02184	1.03773	1.09767	1.08854	1.07123	NA	≥ 20.00	≤ 4.70	1.017
X032181	Q8IB83	PF3D7_0824900	67	2	2	2	1	1.14313	1.17047	1.03963	1.15677	0.957378	1.13853	1.08606	1.19642	1.08766	1	≥ 20.00	≤ 4.70	0.97
X032181	P48637	GSS	61	3	2	2	1	0.903351	1.08619	1.5881	1.01599	1.10578	0.964007	1.05851	0.962592	0.979579	1	≥ 20.00	≤ 4.70	0.712
X032181	Q8IKI7	PF14_0618, PF3D7_1465100	149	5	4	4	1	0.807469	0.923452	1.32962	0.92398	0.86623	0.964268	0.997856	0.863869	1.08059	NA	≥ 20.00	≤ 4.70	0.802
X032181	Q8IEN3	PF3D7_1308200	1093	31	24	25	1	0.939294	0.971248	0.950539	0.966964	0.964766	0.971329	0.974256	0.920061	0.977514	NA	≥ 20.00	≤ 4.70	1.009
X032181	Q8IM16	PF14_0075, PF3D7_1407800	250	9	4	4	1	0.918039	0.948719	1.12247	0.93903	0.951713	1.00484	1.05265	1.01539	1.04075	1	≥ 20.00	≤ 4.70	0.926
X032181	Q8IM10	PF14_0083, PF3D7_1408600	148	6	4	4	1	0.833453	1.00215	0.927566	0.860114	0.934378	0.847897	0.935291	0.860948	0.844025	NA	≥ 20.00	≤ 4.70	0.95
X032181	P07339	CPSD, CTSD	110	4	3	3	1	0.940509	1.94601	4.50406	0.725635	1.05071	1.4199	1.269	0.693675	1.2417	1.32	≥ 20.00	≤ 4.70	0.301
X032181	C6KT50	PFF1025c, pdx1	449	12	10	11	1	0.914546	1.03506	1.09747	1.03254	0.891512	0.949019	0.923761	0.919238	0.942785	1	≥ 20.00	≤ 4.70	0.898
X032181	C6KT56	PF3D7_0621900	251	12	6	6	1	1.18834	1.07378	1.02011	1.5477	0.937081	1.06572	0.975642	0.981042	1.00964	1	≥ 20.00	≤ 4.70	1.045
X032181	Q25803	PF3D7_API04100, rps2	77	3	2	2	1	1.24188	1.1351	1.03706	1.18741	1.2207	1.17139	1.174	1.08992	1.11912	NA	≥ 20.00	≤ 4.70	1.032
X032181	Q8IM15	PF14_0078, PF3D7_1408100	366	11	7	8	1	0.987629	1.1112	1.16673	1.04019	0.930813	1.08288	1.05139	0.960504	1.10805	1	≥ 20.00	≤ 4.70	0.873
X032181	C6KSY0	PF3D7_0613800	473	22	9	9	1	0.984735	0.948926	1.05783	1.0149	1.08649	1.03956	1.04772	1.0794	1.06394	NA	≥ 20.00	≤ 4.70	0.989
X032181	C6KSY6	PF3D7_0614500	161	5	3	3	1	1.07313	1.14849	1.12421	0.846614	1.07205	0.905806	0.979563	1.01395	0.982608	1	≥ 20.00	≤ 4.70	0.912
X032181	Q8IBA0	PF3D7_0826700	295	9	6	6	1	1.00322	1.00411	1.14063	1.03129	0.931878	0.950375	0.995416	0.918439	1.04867	1	≥ 20.00	≤ 4.70	0.934
X032181	Q8ILD0	PF14_0314, PF3D7_1433300	67	4	2	2	1	1.11691	1.14396	1.07126	1.02732	1.15955	1.02279	1.03143	1.15342	1.08821	NA	≥ 20.00	≤ 4.70	0.956
X032181	O77376	PF3D7_0318100	123	6	2	2	1	1.2703	1.43159	1.28544	1.06772	0.75077	1.0305	0.990378	0.900034	1.07425	1	≥ 20.00	≤ 4.70	0.836
X032181	O77374	PFC0810c	71	4	3	3	1	1.32915	0.919704	0.878452	1.24698	1.17307	1.08416	1.11424	0.960583	1.13271	NA	≥ 20.00	≤ 4.70	1.295
X032181	Q8IK09	PF10_0031, PF3D7_1002700	103	5	2	2	1	1.0216	1.00178	1.15417	1.14732	0.830714	1.02275	0.931761	0.988699	0.896176	1	≥ 20.00	≤ 4.70	0.938
X032181	Q8IK01	PF10_0039, PF3D7_1003600	113	3	2	2	1	1.0652	1.09731	1.14299	0.991201	1.16001	1.11435	1.10396	1.13473	1.10126	NA	≥ 20.00	≤ 4.70	0.922
X032181	Q8IK02	PF10_0038, PF3D7_1003500	202	8	5	6	1	0.899508	0.92053	1.05792	1.04646	1.00527	1.09898	1.1145	0.979315	1.00581	NA	≥ 20.00	≤ 4.70	0.96
X032181	Q8I3I6	PF3D7_0528100	278	11	3	3	1	1.18658	1.00588	1.0727	1.02519	1.23285	1.1944	1.24006	1.13234	1.11849	NA	≥ 20.00	≤ 4.70	1.052
X032181	Q8ILD4	PF14_0310, PF3D7_1432800	156	6	4	4	1	1.11018	1.0406	1.04603	0.977219	0.999707	0.984293	0.972027	0.892276	0.811266	0.96	≥ 20.00	≤ 4.70	1.011
X032181	Q8ILD5	PF14_0309	65	3	2	2	1	1.05597	1.01275	1.15352	1.11852	1.09043	1.07595	1.12009	1.10393	1.0228	NA	≥ 20.00	≤ 4.70	0.949
X032181	C6KTC6	PF3D7_0629100	73	3	3	3	1	1.03748	1.09312	1.14412	1.15705	1.00655	1.08484	1.08481	0.857704	1.01546	NA	≥ 20.00	≤ 4.70	0.911
X032181	C6KTC1	PF3D7_0628600	161	13	4	4	1	0.868909	0.909484	0.96691	0.937487	0.878619	0.935994	1.02029	1.00635	0.879979	1	≥ 20.00	≤ 4.70	0.996
X032181	Q8IC05	PF3D7_0708400	1318	45	23	26	1	0.914777	1.03794	1.07658	0.92008	0.735351	0.808883	0.86408	0.704466	0.839859	1	≥ 20.00	≤ 4.70	0.906
X032181	P50250	PFE1050w	578	26	14	17	1	1.08494	1.17482	1.17083	1.07427	1.06402	1.04557	1.08002	0.938971	1.00732	NA	≥ 20.00	≤ 4.70	0.889
X032181	O75340	ALG2, PDCD6	54	2	2	2	1	1.15029	0.797486	1.12732	1.28616	1.00267	1.17272	1.19441	1.14567	1.28759	NA	≥ 20.00	≤ 4.70	1.117
X032181	Q8II79	PF11_0295, PF3D7_1128400	211	7	5	5	1	0.931484	0.943867	1.04339	0.965789	0.852826	0.900999	0.964169	0.85421	0.946671	1	≥ 20.00	≤ 4.70	0.972
X032181	Q8II71	PF11_0303, PF3D7_1129200	287	12	7	7	1	1.02764	1.04644	1.0499	0.92691	0.969457	1.07033	1.04468	0.937895	1.10728	NA	≥ 20.00	≤ 4.70	0.967
X032181	Q8IJE1	PF10_0257, PF3D7_1026000	136	6	3	3	1	1.01151	1.09929	1.20774	1.08194	1.10484	1.03388	1.04932	0.910553	0.963282	NA	≥ 20.00	≤ 4.70	0.872
X032181	Q8IDH2	PF3D7_1352800	115	5	3	3	1	0.98329	0.898294	1.09197	1.04695	1.03105	1.00849	0.957735	1.00838	1.00594	NA	≥ 20.00	≤ 4.70	0.996
X032181	Q8IDH3	PF3D7_1352700	243	9	4	4	1	0.986007	0.977877	1.0108	1.1464	1.0365	0.936966	1.02432	1.06085	1.00468	NA	≥ 20.00	≤ 4.70	0.999
X032181	Q8IDH5	PF3D7_1352500	239	9	5	5	1	0.964079	1.10123	1.19953	1.01465	0.960943	1.00421	1.06666	1.00927	1.02613	1	≥ 20.00	≤ 4.70	0.854
X032181	Q8IKA6	PF14_0700, PF3D7_1473200	497	15	12	13	1	0.939736	1.03764	1.07589	1.05463	1.02877	0.99924	1.0172	1.00153	1.00089	1	≥ 20.00	≤ 4.70	0.918
X032181	Q8IKA0	PF14_0706, PF3D7_1473700	289	12	6	6	1	1.02065	0.941605	1.02941	1.0018	0.949868	0.954117	0.945837	0.932504	0.941263	1	≥ 20.00	≤ 4.70	1.025
X032181	Q8IE65	PF3D7_1325400	58	6	2	2	1	1.07038	0.914015	0.987908	0.910441	1.04018	1.10609	1.05399	0.932279	1.10247	1	≥ 20.00	≤ 4.70	1.089
X032181	Q8IE67	PF3D7_1325100	173	4	4	4	1	0.998092	0.963867	1.15598	0.890579	0.78616	0.887267	1.08278	0.704209	0.784863	NA	≥ 20.00	≤ 4.70	0.943
X032181	Q8I5C4	PF3D7_1229500, PFL1425w	512	17	10	10	1	0.968115	1.05377	1.06679	0.984	0.967918	0.95835	0.939544	0.843696	0.914803	1	≥ 20.00	≤ 4.70	0.928
X032181	Q8IE69	PF3D7_1324800	138	7	2	2	1	1.03351	1.01672	1.08247	1.02574	0.866595	0.99528	0.97007	0.995723	0.898397	1.44	≥ 20.00	≤ 4.70	0.969
X032181	C0H517	PF3D7_0903300	178	9	4	4	1	0.889704	0.905026	1.00466	1.1697	1.04909	1.0919	1.0464	1.00469	0.982131	NA	≥ 20.00	≤ 4.70	0.99
X032181	C0H516	PF3D7_0903200	301	7	7	7	1	0.938968	1.05592	1.13358	0.9788	0.835253	0.888818	1.00197	0.889544	0.997989	1	≥ 20.00	≤ 4.70	0.886
X032181	Q8I367	PF3D7_0908400	140	6	3	3	1	1.31174	1.41711	1.38766	1.06974	1.05279	1.09879	0.98519	1.15724	1.11922	1	≥ 20.00	≤ 4.70	0.824
X032181	Q8I1S0	PF3D7_0416800	369	11	8	9	1	0.925898	1.08703	1.32065	1.01754	1.04206	1.09664	1.07208	1.0331	1.15552	1	≥ 20.00	≤ 4.70	0.8
X032181	Q8IEQ1	PF3D7_1306400	376	10	8	8	1	1.05641	1.05781	1.13975	1.0375	1.08271	1.09966	1.12847	0.999227	1.06261	NA	≥ 20.00	≤ 4.70	0.936
X032181	Q8I2S6	PF3D7_0923000	118	4	2	2	1	1.00385	1.06642	1.04708	0.721718	0.796444	0.951175	1.05587	1.00893	0.950564	1	≥ 20.00	≤ 4.70	0.948
X032181	Q8I5R4	PF3D7_1214100, PFL0685w	112	4	3	3	1	0.924216	1.03579	1.0835	0.908295	1.06331	1.00288	1.04971	0.88782	1.04865	NA	≥ 20.00	≤ 4.70	0.908
X032181	Q8I5R7	PFL0670c, proRS	324	10	8	8	1	0.932261	1.04986	1.11859	1.00464	0.992584	0.923092	0.949821	0.905647	0.911182	NA	≥ 20.00	≤ 4.70	0.891
X032181	Q8I5R6	PFL0675c	260	11	6	6	1	1.04259	0.924415	0.996883	0.816409	0.928047	0.951712	0.982824	0.958918	1.03588	0.92	≥ 20.00	≤ 4.70	1.063
X032181	Q8IBY4	PF3D7_0710600	170	7	4	5	1	1.28077	1.27673	0.936596	0.989788	1.41564	1.11502	1.15434	1.34563	1.15747	1	≥ 20.00	≤ 4.70	1.03
X032181	Q8IBY8	PF3D7_0710200	1149	38	22	22	1	0.930738	1.04885	1.11199	1.07266	1.08021	1.1105	1.04038	1.06651	1.0412	NA	≥ 20.00	≤ 4.70	0.894
X032181	Q8I447	PF3D7_0505500	233	10	7	7	1	1.05807	0.957038	1.15228	1.08717	1.0489	1.08256	1.02014	1.01702	1.09916	NA	≥ 20.00	≤ 4.70	0.976
X032181	Q8I444	PF3D7_0505800	92	2	2	2	1	0.965528	1.11127	1.75672	1.24315	0.907381	1.0629	0.941046	0.925789	1.09921	1	≥ 20.00	≤ 4.70	0.685
X032181	Q8IBV2	PF3D7_0714500	196	7	2	2	1	0.86319	0.793235	1.24447	0.994382	1.02748	1.09802	1.13291	1.11786	1.18072	NA	≥ 20.00	≤ 4.70	0.914
X032181	Q8I0P6	PF3D7_1357000, PF3D7_1357100	1298	55	25	40	1	0.96532	1.04461	1.15758	0.93388	0.948975	0.967292	1.03004	0.900689	0.935973	NA	≥ 20.00	≤ 4.70	0.892
X032181	Q8I3Q7	PF3D7_0520300	50	2	2	2	1	0.854875	0.85945	0.72785	0.987254	0.703676	1.13723	0.863687	1.04902	0.895438	0.61	≥ 20.00	≤ 4.70	1.169
X032181	Q8I3Q8	PF3D7_0520200	109	5	4	4	1	0.927684	0.982528	1.01419	0.917187	0.868649	0.963756	0.980837	0.967198	0.971343	1	≥ 20.00	≤ 4.70	0.965
X032181	P67870	CK2N, CSNK2B, G5A	320	17	6	10	1	0.986131	0.738861	0.712504	0.974843	0.940883	1.02094	0.987441	1.00838	1.01087	1	≥ 20.00	≤ 4.70	1.368
X032181	Q8I280	PF3D7_0106100	84	4	2	2	1	1.35604	1.41828	1.45861	1.15703	1.18788	1.14373	1.31645	1.26481	1.20642	NA	≥ 20.00	≤ 4.70	0.819
X032181	Q8I283	PF3D7_0105800	771	25	16	18	1	0.89915	0.959911	0.99905	1.08178	1.08109	1.09667	1.07701	1.07477	1.06519	NA	≥ 20.00	≤ 4.70	0.969
X032181	Q8ILY9	PF14_0104, PF3D7_1410600	295	9	4	4	1	1.16345	1.20705	1.26886	0.92045	1.01254	1.10857	1.01537	0.968902	0.97442	NA	≥ 20.00	≤ 4.70	0.874
X032181	Q8ILY8	PF14_0105, PF3D7_1410700	103	5	4	4	1	0.940686	1.10194	1.48477	1.07584	1.19116	0.790284	1.41174	1.14896	1.68017	NA	≥ 20.00	≤ 4.70	0.75
X032181	O97231	MAL3P2.9, PFC0200W, RPL44	93	7	3	3	1	0.886809	0.813232	0.713436	0.72055	0.86033	0.786656	0.764338	0.899388	0.830795	1	≥ 20.00	≤ 4.70	1.236
X032181	Q8IJM0	PF10_0174, PF3D7_1017900	267	9	4	4	1	0.912781	1.00244	1.00977	0.993729	0.96651	0.973842	0.98926	0.943533	0.982975	1	≥ 20.00	≤ 4.70	0.951
X032181	Q8IJM8	PF10_0166, PF3D7_1017100	135	4	2	2	1	0.908545	0.954062	1.33634	1.14032	1.049	0.971505	1.00563	0.96373	1.02749	1	≥ 20.00	≤ 4.70	0.833
X032181	Q8II36	PF11_0338, PF3D7_1132800	132	4	2	2	1	1.34977	1.13579	1.31098	0.971201	1.00457	0.902743	1.04031	0.745359	0.695465	NA	≥ 20.00	≤ 4.70	0.96
X032181	P04632	CAPN4, CAPNS, CAPNS1	196	6	4	5	1	0.891779	0.930162	1.17295	0.912623	0.936848	0.939851	1.01054	0.96333	0.882953	1	≥ 20.00	≤ 4.70	0.9
X032181	O96278	PF3D7_0220600, PFB0930w	75	3	2	2	1	0.984241	0.983792	1.0395	0.939747	0.888998	0.853019	1.00013	0.860066	1.02437	1.14	≥ 20.00	≤ 4.70	0.981
X032181	O96275	PF3D7_0220000, PFB0915w	550	12	10	10	1	0.942685	0.909112	1.02731	0.906542	0.808152	0.909699	0.879601	0.850808	0.870316	1	≥ 20.00	≤ 4.70	1.003
X032181	O96271	PF3D7_0219600, PFB0895c	295	8	7	7	1	1.04811	1.01397	1.03608	0.839573	0.969833	0.893915	0.947442	0.904663	0.991227	1	≥ 20.00	≤ 4.70	0.999
X032181	C0H4K3	PF3D7_0704000	103	3	2	2	1	1.00863	1.04382	1.11635	0.97025	0.869977	1.0031	0.970694	0.86318	1.00679	1	≥ 20.00	≤ 4.70	0.93
X032181	C0H4K6	PF3D7_0704600	340	10	9	9	1	1.10377	1.00979	1.05808	1.05365	1.1023	1.09113	1.04655	1.03383	1.05934	NA	≥ 20.00	≤ 4.70	1.017
X032181	C0H4K4	PF3D7_0704100	103	5	3	3	1	1.26682	1.06779	1.27637	1.16467	1.30354	1.22427	1.36498	1.09595	1.23025	NA	≥ 20.00	≤ 4.70	0.967
X032181	Q8IJV6	PF10_0086, PF3D7_1008900	263	8	5	5	1	0.852689	0.98875	1.22366	1.08241	0.816767	1.03682	0.861756	0.894681	0.868906	1	≥ 20.00	≤ 4.70	0.837
X032181	Q8IJV7	PF10_0085, PF3D7_1008800	355	10	6	6	1	1.06561	1.07126	1.09427	1.03303	0.991645	1.03286	1.10245	0.994377	1.05144	1	≥ 20.00	≤ 4.70	0.954
X032181	Q8IJN9	PF10_0153, PF3D7_1015600	888	19	15	16	1	0.934855	0.98691	1.05968	0.932842	0.888918	0.9361	0.915715	0.881063	0.902694	NA	≥ 20.00	≤ 4.70	0.945
X032181	Q8IJN7	ENO, PF10_0155	808	31	17	23	1	0.989807	1.11004	1.19849	1.05487	0.888047	0.927772	0.971057	0.873092	0.900037	1	≥ 20.00	≤ 4.70	0.862
X032181	Q7KQL5	PF10_0084	559	21	8	12	1	1.0633	1.05737	1.06059	1.01555	1.07169	1.09048	1.11091	1.13662	1.14768	NA	≥ 20.00	≤ 4.70	0.974
X032181	Q7KQL3	ARF, ARF1, PF10_0203	251	6	2	2	1	1.20595	1.3129	1.59561	1.3744	1.14998	1.29302	1.35002	1.02288	1.12281	NA	≥ 20.00	≤ 4.70	0.758
X032181	Q7KQL1	PF10_0327, PF3D7_1033600	68	3	2	2	1	0.960555	0.894692	1.04256	1.11099	0.807361	0.875696	0.863164	0.858799	0.915506	1	≥ 20.00	≤ 4.70	1.012
X032181	Q7KQL8	PF14_0545	286	8	4	6	1	0.962456	1.03271	1.36005	1.22898	0.95887	1.0459	1.00662	0.936478	0.908095	NA	≥ 20.00	≤ 4.70	0.82
X032181	Q7KQL9	PF14_0425	980	24	16	19	1	0.980054	1.08927	1.16279	0.940037	0.893883	0.877963	0.950674	0.832856	0.860472	NA	≥ 20.00	≤ 4.70	0.879
X032181	P02549	SPTA, SPTA1	4040	110	80	86	1	0.947278	1.02546	1.04639	1.07177	1.01247	1.01348	1.02367	0.99297	0.987179	NA	≥ 20.00	≤ 4.70	0.94
X032181	C0H4V4	PF3D7_0817700	919	26	20	20	1	1.02042	0.947732	0.920366	0.915609	1.01153	0.950518	0.991464	0.992417	1.00976	1	≥ 20.00	≤ 4.70	1.082
X032181	C0H4V6	PF3D7_0818200	848	31	16	23	1	0.898353	0.863362	0.97081	0.889793	0.802101	0.937644	0.924783	0.905422	0.878439	0.52	≥ 20.00	≤ 4.70	1.035
X032181	C0H4V8	PF3D7_0818700	789	23	18	18	1	1.12569	0.877982	0.843661	1.09069	1.15927	1.16393	1.13455	1.0308	1.07456	NA	≥ 20.00	≤ 4.70	1.235
X032181	Q8IJ39	PF10_0361	560	18	7	7	1	0.890329	0.855907	1.08616	0.966475	0.94132	0.957175	0.896749	0.896297	0.904073	NA	≥ 20.00	≤ 4.70	0.973
X032181	Q8IJ32	PF10_0368, PF3D7_1037500	102	3	2	2	1	1.23462	1.02358	1.20355	0.951898	1.10783	0.913752	1.13965	1.01932	1.13863	2.15	≥ 20.00	≤ 4.70	1.003
X032181	Q8IJ34	PF10_0366, PF3D7_1037300	284	10	6	6	1	1.14705	1.23028	1.19573	1.04945	1.29557	1.07722	1.25753	1.29144	1.43582	NA	≥ 20.00	≤ 4.70	0.885
X032181	Q8IJ37	PF10_0363, PF3D7_1037100	87	3	3	3	1	0.990902	1.06885	1.19576	0.831774	0.91895	1.15152	0.962078	0.965425	1.07543	1.74	≥ 20.00	≤ 4.70	0.879
X032181	Q8I5E2	PF3D7_1227600, PFL1335w	84	6	2	2	1	1.07489	1.11075	1.08921	0.982269	0.977963	1.05742	1.06202	1.07218	1.08906	1	≥ 20.00	≤ 4.70	0.943
X032181	Q8I5E9	PF3D7_1226900, PFL1300c	111	4	3	3	1	1.06456	1.09536	1.09713	0.899776	0.7169	0.874918	0.851408	0.675442	0.735226	1	≥ 20.00	≤ 4.70	0.942
X032181	Q8IBQ9	PF3D7_0719300	1117	32	24	25	1	0.900235	0.83338	0.900128	1.0395	1.06924	1.08207	0.972243	1.06783	1.02938	NA	≥ 20.00	≤ 4.70	1.096
X032181	Q8IBQ3	PF3D7_0719900	149	10	3	3	1	1.036	0.892153	1.03263	0.889308	0.759545	0.915484	0.854421	0.703724	0.694002	NA	≥ 20.00	≤ 4.70	1.058
X032181	Q8IBQ6	PF3D7_0719600	258	10	5	5	1	0.931567	0.898209	0.86251	0.889378	1.01449	0.906438	0.906217	1.00323	0.93138	NA	≥ 20.00	≤ 4.70	1.097
X032181	Q8IBQ5	PF3D7_0719700	158	5	4	4	1	0.853791	0.775975	1.45593	1.05377	0.737871	0.808208	1.29005	0.66879	0.748789	1	≥ 20.00	≤ 4.70	0.831
X032181	Q8IIH7	PF11_0197, PF3D7_1119000	271	7	7	7	1	1.02975	0.931566	0.942528	0.921472	0.788584	0.886867	0.941763	0.868603	0.892193	1	≥ 20.00	≤ 4.70	1.083
X032181	Q8IIH4	PF11_0200, PF3D7_1119300	75	4	3	3	1	1.35123	0.979376	0.980205	0.943819	1.15653	0.997451	1.00231	0.958921	1.06319	NA	≥ 20.00	≤ 4.70	1.2
X032181	Q13228	SBP, SELENBP1	672	17	14	14	1	1.04973	1.23795	1.40005	1.17158	1.09401	1.10614	1.12937	1.01506	1.01719	NA	≥ 20.00	≤ 4.70	0.777
X032181	P16452	E42P, EPB42	86	4	2	3	1	0.825916	0.880314	1.08173	0.934443	0.826485	0.837843	0.847989	0.755469	0.736061	1	≥ 20.00	≤ 4.70	0.931
X032181	Q8IBJ1	PF3D7_0726500	361	13	8	8	1	1.24759	0.914782	1.02713	0.958807	0.947834	1.0664	1.02102	1.05738	1.0696	1	≥ 20.00	≤ 4.70	1.157
X032181	Q9HA64	FN3KRP	282	9	7	7	1	0.968008	0.651942	0.658603	0.975856	1.20599	1.08991	1.03795	0.99843	1.01966	1	≥ 20.00	≤ 4.70	1.502
X032181	Q8IIS4	PF11_0091, PF3D7_1107800	133	7	3	3	1	1.02301	0.949717	1.20464	0.851175	0.963757	1.11478	1.01255	0.965657	1.05094	1	≥ 20.00	≤ 4.70	0.939
X032181	Q8IIS8	PF11_0087, PF3D7_1107400, Rad51	129	3	2	2	1	0.859421	0.940429	0.783316	0.791	0.786347	0.823172	0.922576	0.735019	0.924675	1	≥ 20.00	≤ 4.70	1.079
X032181	Q8IIS9	PF11_0086, PF3D7_1107300	844	37	23	24	1	1.02191	0.966511	1.17105	1.08638	0.945194	1.01594	0.997928	0.946119	0.954846	1	≥ 20.00	≤ 4.70	0.946
X032181	Q8I3Y8	PF3D7_0511800	673	17	17	17	1	1.00019	1.06952	1.10705	0.958735	0.920217	0.888225	0.911036	0.819808	0.847563	1	≥ 20.00	≤ 4.70	0.919
X032181	Q8I3Y6	PFE0595w	138	5	3	3	1	1.03848	0.776207	1.34374	1.20692	0.725269	0.822072	0.848429	0.83401	0.851131	1	≥ 20.00	≤ 4.70	0.962
X032181	Q8I3Y0	PF3D7_0512700	92	3	2	2	1	1.10901	1.15894	1.18511	1.03346	0.856843	0.915585	0.972367	0.955264	1.00211	2.35	≥ 20.00	≤ 4.70	0.9
X032181	Q8I4Y5	PF3D7_1244600, PFL2140c	86	4	2	2	1	0.938149	1.01235	1.08528	1.03603	0.94042	1.00454	0.996733	0.993581	0.913095	NA	≥ 20.00	≤ 4.70	0.924
X032181	Q8I4Y9	PF3D7_1244100, PFL2120w	88	4	2	2	1	1.05827	1.12189	1.14901	0.915945	0.982008	0.986427	0.94511	0.89334	1.08617	NA	≥ 20.00	≤ 4.70	0.906
X032181	Q8IK07	PF10_0033, PF3D7_1002900	83	5	2	2	1	0.83539	0.914209	1.05402	0.950014	1.01205	0.924861	1.01358	0.937825	1.40455	NA	≥ 20.00	≤ 4.70	0.933
X032181	Q8I608	PF3D7_1203700, PFL0185c	380	12	8	9	1	0.973539	1.00823	1.06483	0.893172	0.8838	0.979133	0.961128	0.926125	0.908857	1	≥ 20.00	≤ 4.70	0.952
X032181	Q8I206	PF3D7_0402000	211	8	7	7	1	0.969892	1.06636	1.14095	1.11685	1.20283	1.06205	1.09503	1.14039	1.10433	NA	≥ 20.00	≤ 4.70	0.892
X032181	Q8I207	PF3D7_0401800	464	14	8	8	1	0.998061	0.870881	0.922941	0.748845	0.812626	0.908863	0.914995	1.01993	1.00185	0.59	≥ 20.00	≤ 4.70	1.114
X032181	Q8I202	PF3D7_0402400	126	3	2	2	1	1.06653	1.07388	1.16572	1.01075	0.935206	1.02483	0.857804	0.936736	0.951012	NA	≥ 20.00	≤ 4.70	0.923
X032181	Q8ILQ3	PF14_0191, PF3D7_1419700	145	4	4	4	1	1.06113	1.00884	1.06345	1.07721	0.949876	1.0669	1.00561	0.95848	0.959045	1	≥ 20.00	≤ 4.70	0.995
X032181	Q8ILQ7	GST, PF14_0187	335	11	7	8	1	0.82041	0.916233	1.03291	1.09755	1.07452	1.01668	1.01981	1.04143	0.956061	NA	≥ 20.00	≤ 4.70	0.934
X032181	Q8ILQ8	PF14_0186, PF3D7_1419200	203	5	4	4	1	1.10857	1.18466	1.1437	0.983531	0.830216	0.82455	0.868074	0.764901	0.915474	1	≥ 20.00	≤ 4.70	0.906
X032181	Q8I566	PF3D7_1235600, PFL1720w	747	20	15	16	1	1.09608	1.23215	1.24015	1.1546	1.02438	1.00116	1.0671	0.950342	1.01551	NA	≥ 20.00	≤ 4.70	0.848
X032181	Q8I562	PF3D7_1236100, PFL1745c	267	7	7	7	1	0.953018	0.918374	1.23596	1.07241	0.967846	1.08588	1.00815	1.05826	1.03019	NA	≥ 20.00	≤ 4.70	0.907
X032181	Q8I569	PF3D7_1235300, PFL1705w	155	8	4	4	1	1.11083	1.2881	1.03385	1.1182	1.0232	1.14835	1.00349	0.932692	1.10123	NA	≥ 20.00	≤ 4.70	0.909
X032181	Q8IDE7	PF3D7_1355500	145	5	3	3	1	0.998509	1.04737	1.06678	1.05277	0.990895	0.912897	1.0058	1.00949	0.949005	NA	≥ 20.00	≤ 4.70	0.945
X032181	Q8IKT2	PF14_0520, PF3D7_1454700	334	10	7	7	1	1.19524	1.10269	1.16914	1.19024	0.996581	0.915431	1.04089	0.827402	0.951381	NA	≥ 20.00	≤ 4.70	0.966
X032181	Q8IKT5	PF14_0517	836	24	17	21	1	0.978637	1.08461	1.08368	1.0608	1.06855	1.01962	1.02555	0.914062	0.941139	NA	≥ 20.00	≤ 4.70	0.913
X032181	P25786	HC2, NU, PROS30, PSC2, PSMA1	129	4	3	3	1	1.08925	1.1593	3.38268	0.826113	0.901156	1.03639	1.02738	0.865741	1.12831	1	≥ 20.00	≤ 4.70	0.46
X032181	Q8IM45	PF14_0046, PF3D7_1404900	322	13	8	9	1	0.921038	1.02673	1.27243	1.15741	0.937313	1.04748	1.02237	0.915173	0.905421	1	≥ 20.00	≤ 4.70	0.836
X032181	Q8I5M9	PF3D7_1217900, PFL0865w	86	3	2	2	1	1.12702	1.07283	1.2335	1.01953	1.04973	1.06236	1.32746	1.0785	1.34562	1	≥ 20.00	≤ 4.70	0.922
X032181	Q8IHN4	PF11_0506, PF3D7_1149000	2830	84	54	54	1	0.930329	1.01519	1.05903	1.12166	1.0546	1.0499	1.0223	1.02006	1.03327	NA	≥ 20.00	≤ 4.70	0.931
X032181	C6KT67	PF3D7_0623100	134	6	4	4	1	1.16136	0.986163	1.02687	0.928801	1.01643	1.04853	0.96224	0.956372	0.935002	1	≥ 20.00	≤ 4.70	1.074
X032181	Q8IEH3	PF3D7_1314100	279	6	4	4	1	1.08312	1.06397	1.35504	1.03134	1.17147	1.04711	1.33126	1.1321	1.43987	1	≥ 20.00	≤ 4.70	0.861
X032181	C6KST6	PF3D7_0608900	171	6	4	4	1	1.08614	1.01641	1.18724	1.0016	1.01681	0.956479	1.12069	0.955519	1.20805	1	≥ 20.00	≤ 4.70	0.947
X032181	C6KST5	PF3D7_0608700	585	18	11	11	1	1.0475	1.08138	1.08162	1.07987	1.06558	1.02477	1.06261	0.921297	1.04205	NA	≥ 20.00	≤ 4.70	0.947
X032181	Q8IHS5	PF11_0454, PF3D7_1144000	117	3	3	3	1	0.897453	0.832705	1.04831	1.00069	1.04394	0.98418	1.04867	1.02879	0.917985	NA	≥ 20.00	≤ 4.70	1.009
X032181	Q8IBB6	PF3D7_0828500	104	4	3	3	1	1.01899	1.10529	1.16036	1.0305	1.02472	1.2107	1.15825	1.04748	1.19007	NA	≥ 20.00	≤ 4.70	0.891
X032181	O77344	PF3D7_0312400	1274	179	26	102	1	0.996969	0.425423	0.388791	0.855903	0.965208	0.934101	0.898252	0.886436	0.959632	1	≥ 20.00	≤ 4.70	2.453
X032181	P81605	AIDD, DCD, DSEP	226	7	5	5	1	0.954454	1.12332	1.33354	0.897012	1.26257	0.919001	1.19844	0.953261	1.01681	1	≥ 20.00	≤ 4.70	0.796
X032181	Q8ILI9	PF14_0254, PF3D7_1427500	135	7	3	3	1	1.03794	0.88476	1.0994	0.9585	0.905284	0.870558	0.956151	0.891591	1.00269	1	≥ 20.00	≤ 4.70	1.027
X032181	Q8ILI6	PF14_0257	320	11	6	6	1	0.866026	0.892316	1.15218	1.05968	0.783413	0.869751	0.802604	0.858482	0.791049	1	≥ 20.00	≤ 4.70	0.913
X032181	Q8IB51	PF3D7_0821700	75	3	2	2	1	1.28144	1.3312	1.08375	1.14459	1.33502	1.03395	1.1657	1.30338	1.32415	NA	≥ 20.00	≤ 4.70	0.945
X032181	Q8II24	PF11_0351, PF3D7_1134000	931	21	16	16	1	0.998676	1.03844	1.12209	0.973242	0.878269	0.908702	0.969208	0.918087	0.947579	1	≥ 20.00	≤ 4.70	0.925
X032181	Q8II27	PF11_0348, PF3D7_1133800	272	10	6	6	1	0.933253	0.914796	1.04539	0.966584	0.902811	0.86881	0.916944	0.870863	0.992768	1	≥ 20.00	≤ 4.70	0.986
X032181	Q8II23	PF11_0352, PF3D7_1134100	133	5	3	3	1	1.02425	1.10949	1.1926	1.03389	0.971619	1.06718	1.06021	0.951175	1.00239	NA	≥ 20.00	≤ 4.70	0.879
X032181	Q8II22	PF11_0353, PF3D7_1134200	227	12	5	5	1	1.03281	1.11495	1.08986	1.0953	0.963905	1.00829	1.09144	1.04941	1.02658	NA	≥ 20.00	≤ 4.70	0.922
X032181	P68400	CK2A1, CSNK2A1	651	24	10	15	1	1.07204	0.85534	0.851023	0.996033	1.12228	1.07567	1.07419	1.08109	1.09199	NA	≥ 20.00	≤ 4.70	1.214
X032181	Q8IJF2	PF10_0246, PF3D7_1025300	131	5	3	3	1	1.04836	1.10874	1.34775	1.03425	1.02978	1.08599	1.0674	0.969136	1.05981	NA	≥ 20.00	≤ 4.70	0.834
X032181	Q8IKL1	PF14_0593, PF3D7_1462300	142	8	3	3	1	1.15231	0.902378	1.0775	1.05774	1.08412	1.00718	1.04614	0.909561	1.07187	NA	≥ 20.00	≤ 4.70	1.087
X032181	Q8IKL3	PF14_0591, PF3D7_1462100	288	12	11	11	1	1.05575	1.00186	1.18727	1.11188	1.06148	1.08838	1.15109	1.05853	1.19212	NA	≥ 20.00	≤ 4.70	0.939
X032181	Q8IKL5	PF14_0589, PF3D7_1461900	149	8	3	3	1	1.0576	1.10375	1.26768	1.13873	0.890462	0.97335	1.03417	0.87246	1.16178	NA	≥ 20.00	≤ 4.70	0.868
X032181	Q8IEI6	PF3D7_1302000	79	2	2	2	1	0.818892	0.928252	1.00622	1.14935	0.946147	1.03636	0.934562	1.00154	1.05954	1	≥ 20.00	≤ 4.70	0.94
X032181	C0H564	PF3D7_0926400	176	7	3	3	1	0.962705	1.00745	1.23189	0.986984	1.00734	0.893688	1.0937	0.983855	1.08014	1	≥ 20.00	≤ 4.70	0.876
X032181	P55263	ADK	273	10	7	8	1	0.907909	0.740923	0.699711	0.848203	0.995383	0.833439	0.88238	0.921034	0.896051	1	≥ 20.00	≤ 4.70	1.324
X032181	Q8I358	PF3D7_0909400	46	3	2	2	1	0.723859	1.03299	0.815147	0.85189	1.01882	0.895823	0.979112	0.920617	0.972519	1	≥ 20.00	≤ 4.70	0.933
X032181	C0H4F1	PF3D7_0519700	187	7	2	2	1	1.23104	1.28758	1.35043	1.00217	1.02851	1.03816	1.06667	1.16883	1.07606	1	≥ 20.00	≤ 4.70	0.846
X032181	C0H4F3	PF3D7_0520600	50	2	2	2	1	0.947357	0.94783	1.31414	1.2552	0.987959	1.04066	1.04032	1.13084	1.1178	1	≥ 20.00	≤ 4.70	0.861
X032181	Q8IET9	PF3D7_1302500	40	3	2	2	1	1.03609	1.1339	1.19032	0.976799	0.978678	1.26354	1.22002	0.926813	1.27731	1	≥ 20.00	≤ 4.70	0.876
X032181	Q8IET7	PF3D7_1302800	292	11	6	8	1	1.02555	1.0413	1.38072	0.907511	0.879991	0.958476	1.76055	0.782704	0.796854	NA	≥ 20.00	≤ 4.70	0.836
X032181	Q8I2T2	PF3D7_0922100	452	12	8	8	1	1.06997	1.01367	1.03059	1.01672	1.07518	1.07713	0.974271	1.01172	1.0247	NA	≥ 20.00	≤ 4.70	1.013
X032181	A0A143ZZV5	PF3D7_0804500	146	9	3	3	1	0.89467	0.928719	1.07739	0.841211	0.935459	0.983128	0.918181	0.853784	0.907496	1.25	≥ 20.00	≤ 4.70	0.944
X032181	A0A0A0MQR8	MARK3, hCG_25498	419	12	9	9	1	1.12439	0.649165	0.606042	1.08646	1.19911	1.14736	1.08382	1.13892	1.13421	NA	≥ 20.00	≤ 4.70	1.692
X032181	Q8IBZ8	PF3D7_0709100	51	3	2	2	1	1.00997	0.925622	1.08611	0.951704	0.949642	0.964438	1.0504	0.937024	1.02049	1	≥ 20.00	≤ 4.70	0.999
X032181	Q8IBZ9	CG10, MAL7P1.27	124	3	2	2	1	1.2423	1.26168	1.15552	1.06018	1.17713	1.07415	1.26935	1.09368	1.36345	NA	≥ 20.00	≤ 4.70	0.928
X032181	Q8IBZ2	PF3D7_0709700	331	11	9	9	1	1.0094	1.04317	1.19073	1.02451	1.04798	0.984826	1.12837	0.971683	1.12889	1	≥ 20.00	≤ 4.70	0.9
X032181	Q8IIC4	PF11_0250, PF3D7_1123900	162	5	2	2	1	1.01841	1.07406	1.28372	1.08078	0.85236	1.015	0.978085	1.01014	0.965859	NA	≥ 20.00	≤ 4.70	0.856
X032181	Q8IIC0	PF11_0254, PF3D7_1124300	165	5	3	3	1	1.21168	0.920398	0.99795	0.994597	0.989488	1.00399	1.00513	0.917778	1.07969	1	≥ 20.00	≤ 4.70	1.153
X032181	Q8IIC8	PF11_0246, PF3D7_1123500	126	4	3	3	1	0.838606	0.929737	1.05298	0.939938	0.911238	0.882734	0.909638	0.98906	0.988846	1	≥ 20.00	≤ 4.70	0.927
X032181	Q8IK74	PF14_0732, PF3D7_1476300	145	5	3	3	1	1.33238	1.0295	1.03736	0.995169	1.00859	1.02757	1.17925	0.808375	0.888609	NA	≥ 20.00	≤ 4.70	1.128
X032181	Q8IAM4	PF3D7_0802400	346	13	10	10	1	1.04674	0.854444	0.855166	1.05015	1.26828	1.28139	1.1683	1.23036	1.31737	NA	≥ 20.00	≤ 4.70	1.197
X032181	Q8ILA1	PF14_0344, PF3D7_1436300	229	9	4	4	1	0.957583	1.03067	1.16365	1.11076	1.09441	1.10646	1.12235	1.03901	1.04038	NA	≥ 20.00	≤ 4.70	0.892
X032181	Q8ILA4	PF14_0341, PF3D7_1436000	423	14	10	10	1	1.03706	1.19192	1.38415	1.10394	0.946984	1.0041	1.02125	0.87994	0.935777	NA	≥ 20.00	≤ 4.70	0.791
X032181	Q8I3L4	PF3D7_0525100	558	14	9	9	1	0.995403	1.04327	1.13979	0.941282	0.830902	0.927678	0.927307	0.833559	0.814104	NA	≥ 20.00	≤ 4.70	0.914
X032181	C6KTD2	PFF1440w, SET1	255	17	4	4	1	1.11852	0.946874	1.08013	1.09466	0.95357	0.954193	0.996623	0.897885	0.946263	1	≥ 20.00	≤ 4.70	1.045
X032181	Q8I4V7	PF3D7_1247500, PFL2280w	423	15	9	9	1	0.945561	0.978858	0.96222	0.990638	1.24495	1.10228	1.11966	1.0678	1.05059	1	≥ 20.00	≤ 4.70	1.002
X032181	Q8ID96	PF3D7_1361000	151	7	2	2	1	1.2127	1.13593	1.03739	1.15901	1.24003	1.21931	1.1801	1.17826	1.05155	NA	≥ 20.00	≤ 4.70	1.018
X032181	Q8IJX4	PF10_0067, PF3D7_1006700	61	2	2	2	1	0.968104	0.950878	1.31033	0.974555	1.03509	1.01495	0.967751	1.22182	1.12626	NA	≥ 20.00	≤ 4.70	0.87
X032181	Q8II73	PF11_0301, PF3D7_1129000	326	9	9	9	1	1.08805	1.11279	1.12307	0.930489	0.953999	0.986896	1.00649	0.909115	1.01515	1	≥ 20.00	≤ 4.70	0.934
X032181	Q8IJN8	PF10_0154, PF3D7_1015800	187	5	2	2	1	1.13143	1.22321	1.18747	1.10609	0.996024	1.02412	1.16339	0.967697	0.974968	1	≥ 20.00	≤ 4.70	0.884
X032181	Q8IBD1	PF3D7_0830500	74	2	2	2	1	1.06757	1.03241	1.0653	1.13153	0.911555	0.950035	0.893471	1.02906	0.976868	1	≥ 20.00	≤ 4.70	0.986
X032181	Q8IJN3	FIKK-10.1, PF10_0160, PF3D7_1016400	428	13	7	7	1	1.06805	0.934673	1.03224	1.02744	1.04828	1.06767	1.01122	0.990482	1.03529	NA	≥ 20.00	≤ 4.70	1.051
X032181	Q8IE14	PF3D7_1331300	163	3	3	3	1	0.967711	0.953008	1.16803	1.01359	1.0296	0.882426	1.06409	1.03012	1.32406	NA	≥ 20.00	≤ 4.70	0.928
X032181	Q8IE10	PF3D7_1331700	210	9	6	6	1	1.03544	1.03263	1.18954	1.01125	1.0376	0.998793	0.984111	0.880238	1.02722	2.28	≥ 20.00	≤ 4.70	0.916
X032181	Q8IE18	PF3D7_1330800	331	12	7	7	1	0.978395	0.940923	1.07482	0.932553	1.00944	1.01924	0.991136	1.01405	1.03171	1	≥ 20.00	≤ 4.70	0.981
X032181	P68871	HBB	539	23	4	6	1	0.946348	0.934092	1.35594	1.1855	0.891893	1.06367	1.07054	1.00144	1.06532	NA	≥ 20.00	≤ 4.70	0.85
X032181	P62203	PF14_0323	189	4	3	3	1	0.838416	0.901794	1.65947	0.981106	1.24791	0.844434	0.943537	0.790588	0.993874	1	≥ 20.00	≤ 4.70	0.718
X032181	Q8I603	PF3D7_1204300, PFL0210c	297	11	6	7	1	0.899769	1.01412	1.35642	1.22422	0.849856	0.976134	0.948421	0.923219	0.881071	1	≥ 20.00	≤ 4.70	0.801
X032181	C0H4N2	PF3D7_0717200	70	3	2	2	1	0.896522	0.997172	0.961305	0.812382	0.733145	0.799602	0.826509	0.80044	0.775347	1	≥ 20.00	≤ 4.70	0.968
X032181	Q8IDR5	PF3D7_1342400	520	38	10	22	1	1.0544	1.10491	1.01088	1.054	1.05756	1.15866	1.13371	1.1679	1.17983	NA	≥ 20.00	≤ 4.70	0.971
X032181	Q8IDR9	PF3D7_1342000	375	13	7	8	1	1.20201	1.37943	1.30094	0.9675	1.40657	1.05298	1.27154	1.31212	1.24611	2.33	≥ 20.00	≤ 4.70	0.822
X032181	Q8I1V1	PF3D7_0413600	254	9	5	5	1	1.07378	1.25776	1.34263	1.13791	1.21598	1.24557	1.23753	1.127	1.15931	NA	≥ 20.00	≤ 4.70	0.797
X032181	Q8I1V0	PF3D7_0413700	304	7	6	6	1	1.29356	1.27907	1.16801	1.16049	1.1331	1.12957	1.21884	1.06764	1.06925	NA	≥ 20.00	≤ 4.70	0.937
X032181	Q8I6U8	GBP, PF10_0159	235	7	4	4	1	0.980857	1.05191	1.25228	1.07088	0.881964	0.955396	0.836089	0.879552	0.929771	1	≥ 20.00	≤ 4.70	0.86
X032181	Q8I6U4	PF11_0165, PF3D7_1115700	205	5	4	4	1	1.06081	1.11604	1.3788	1.15118	1.08304	1.11487	1.14574	0.849383	0.908745	NA	≥ 20.00	≤ 4.70	0.826
X032181	J3KN67	TPM3	232	6	2	2	1	0.87468	0.989381	1.26443	0.967414	0.891048	0.931259	1.01136	0.876307	0.958912	1	≥ 20.00	≤ 4.70	0.832
X032181	P11171	E41P, EPB41	522	20	12	12	1	0.947698	1.03513	1.07508	1.01077	1.02288	0.975005	1.01676	0.947709	0.925748	NA	≥ 20.00	≤ 4.70	0.923
X032181	Q8IJ40	PF10_0360, PF3D7_1036800	131	7	4	4	1	1.37844	1.00764	1.28547	1.03789	1.08637	0.898502	1.03371	0.95735	1.24889	NA	≥ 20.00	≤ 4.70	1.037
X032181	Q8IJ49	PF10_0351, PF3D7_1035900	134	3	3	3	1	0.958823	0.957792	1.12726	0.976375	0.84666	0.957191	0.916912	0.946908	0.934976	1	≥ 20.00	≤ 4.70	0.939
X032181	Q08495	DMT, DMTN, EPB49	303	10	5	5	1	0.914229	1.0721	1.17832	1.00579	0.930994	1.07853	1.01285	0.979063	1.11018	1	≥ 20.00	≤ 4.70	0.851
X032181	Q8IBR1	PF3D7_0719000	65	2	2	2	1	0.784498	0.853682	1.21666	0.933749	0.846943	0.893855	0.777378	0.819568	0.940408	1	≥ 20.00	≤ 4.70	0.862
X032181	Q8IIK8	PF11_0164, PF3D7_1115600	363	10	8	9	1	1.19897	1.35424	1.48105	1.24029	1.11187	1.21189	1.18062	1.02618	1.06623	NA	≥ 20.00	≤ 4.70	0.776
X032181	Q8IIK7	PF11_0166, PF3D7_1115800	168	5	3	3	1	0.968762	0.781696	1.07	1.06007	1.0322	0.963452	1.00606	0.921588	0.919448	NA	≥ 20.00	≤ 4.70	1.063
X032181	Q8IIK4	PF11_0169, pdx2	81	2	2	2	1	1.03961	1.22695	1.13227	0.93057	1.02407	1.05262	1.10479	0.973317	1.14941	1	≥ 20.00	≤ 4.70	0.865
X032181	Q8IIK5	PF11_0168, PF3D7_1116000, RON4	768	21	17	17	1	1.09764	1.0217	1.01456	1.12701	1.12473	1.17105	1.03149	1.20374	1.22168	NA	≥ 20.00	≤ 4.70	1.03
X032181	Q8IIK2	PF11_0171, PF3D7_1116400	90	3	2	2	1	1.04528	1.05309	1.06998	1.03912	1.00734	1.01697	1.054	0.9117	1.06759	1	≥ 20.00	≤ 4.70	0.963
X032181	Q8IIK1	PF11_0172, PF3D7_1116500	110	4	2	2	1	0.948661	1.0701	1.27468	1.01058	1.13741	0.74301	1.33921	1.0742	1.40787	1	≥ 20.00	≤ 4.70	0.831
X032181	Q8IC06	PF3D7_0708300	616	23	10	16	1	1.04242	0.78762	0.721784	0.833404	1.07042	1.03403	1.05359	1.06123	1.14555	1	≥ 20.00	≤ 4.70	1.353
X032181	Q8IC01	PF3D7_0708800	823	24	16	16	1	0.922246	1.01784	0.986037	0.926231	0.861067	0.919413	0.930188	0.824547	0.926696	0.55	≥ 20.00	≤ 4.70	0.959
X032181	Q8I413	PF3D7_0509100	187	11	4	4	1	0.973688	1.06556	1.19245	1.04641	0.881173	1.04989	0.998325	0.907133	1.01668	1	≥ 20.00	≤ 4.70	0.874
X032181	Q8IKA9	PF14_0697, PF3D7_1472900	129	4	3	3	1	0.981948	0.876848	0.981783	0.851966	0.903479	0.87912	0.938111	0.851775	0.946634	1	≥ 20.00	≤ 4.70	1.066
X032181	Q8I0U7	PF3D7_0931800	253	12	4	4	1	0.923284	1.08869	1.0424	0.88755	0.917415	0.940821	0.908101	0.759784	0.848047	1	≥ 20.00	≤ 4.70	0.902
X032181	Q8I0U8	PF3D7_0930300	2292	76	45	48	1	0.986464	1.02515	1.07682	0.91291	0.866877	0.944775	0.938469	0.902928	0.955415	1	≥ 20.00	≤ 4.70	0.945
X032181	Q8I3T4	PF3D7_0517400	441	13	10	10	1	1.06147	0.997986	1.03225	1.02975	1.05899	1.01675	1.04659	1.01314	0.988428	NA	≥ 20.00	≤ 4.70	1.015
X032181	P02768	ALB, GIG20, GIG42, PRO0903, PRO1708, PRO2044, PRO2619, PRO2675, UNQ696/PRO1341	407	13	8	8	1	0.963347	11.581	1.56093	0.985241	1.0724	0.97625	0.988721	0.900073	1.17514	NA	≥ 20.00	≤ 4.70	0.149
X032181	Q8IAW0	PF3D7_0812400	310	9	6	6	1	1.05925	1.09626	1.14703	1.04484	1.05767	0.99492	1.06671	1.01934	1.10983	NA	≥ 20.00	≤ 4.70	0.918
X032181	Q76NM3	PF3D7_1324900	392	15	7	8	1	1.0908	1.27297	1.29217	1.1286	1.1001	1.06232	1.16621	1.07155	1.06964	NA	≥ 20.00	≤ 4.70	0.815
X032181	Q76NM8	PF3D7_1304700	427	15	9	11	1	1.0889	0.861352	0.778578	0.866813	1.09548	1.1127	1.01183	0.980035	1.12643	1	≥ 20.00	≤ 4.70	1.274
X032181	Q8IFP2	PF3D7_0422400	362	16	7	9	1	0.869762	0.849228	0.946388	0.958033	0.816227	0.891645	0.936028	0.934928	0.875911	1	≥ 20.00	≤ 4.70	1.041
X032181	C0H4Y0	PF3D7_0826500	205	6	4	4	1	0.963768	0.886429	1.00077	0.908041	0.951668	0.902424	0.936656	0.906516	0.852268	NA	≥ 20.00	≤ 4.70	1.041
X032181	C6KTA3	PF3D7_0626700	236	7	5	5	1	0.97382	1.09992	1.15902	0.962099	0.867703	0.93704	1.00836	0.833216	0.904391	1	≥ 20.00	≤ 4.70	0.874
X032181	Q8IE43	PF3D7_1328300	232	8	5	5	1	0.951062	1.03708	1.11311	0.956168	0.980255	0.968522	1.0236	0.861652	1.10291	1	≥ 20.00	≤ 4.70	0.907
X032181	Q8I2I8	PF3D7_0932800	704	22	10	10	1	0.996592	1.09762	1.45023	1.07289	1.18196	0.944339	1.44158	1.1076	1.5218	NA	≥ 20.00	≤ 4.70	0.784
X032181	C0H5J0	PF3D7_1359000	224	11	4	4	1	1.17382	1.06051	1.0918	1.08172	0.962498	0.927455	0.930411	0.939726	1.13121	1	≥ 20.00	≤ 4.70	1.01
X032181	Q8I542	PF3D7_1238100, PFL1845c	229	9	4	4	1	0.982999	1.00643	1.13441	0.971475	0.928436	1.01105	1.01403	0.863502	0.995314	0.56	≥ 20.00	≤ 4.70	0.926
X032181	Q8IJ99	PF10_0299, PF3D7_1030600	979	44	19	26	1	0.944403	0.805822	0.713099	0.808466	1.02066	0.990305	0.921693	0.98125	0.945084	1	≥ 20.00	≤ 4.70	1.28
X032181	Q8I2Z8	PF3D7_0915400	1422	41	32	34	1	0.997022	1.05176	1.07897	1.06929	1.06872	1.08539	1.05941	1.04979	1.06927	NA	≥ 20.00	≤ 4.70	0.937
X032181	O77361	PF3D7_0310400	518	19	13	13	1	1.0623	1.06791	1.13345	1.04001	0.988512	0.966872	0.946216	0.935818	0.968286	NA	≥ 20.00	≤ 4.70	0.937
X032181	C6KTB4	PF3D7_0627800	154	6	4	4	1	1.0927	1.12986	1.07944	1.01167	1.08842	0.998726	1.01196	1.10039	1.06596	1.58	≥ 20.00	≤ 4.70	0.947
X032181	C6KTB1	PF3D7_0627500	446	12	6	7	1	1.01063	1.18675	1.36154	1.16442	1.04864	1.05265	1.13863	1.00082	1.00059	NA	≥ 20.00	≤ 4.70	0.789
X032181	Q8IJD4	PF10_0264	268	10	4	4	1	1.04455	1.07828	1.17292	1.17582	0.98326	1.0329	1.023	0.915438	0.914129	NA	≥ 20.00	≤ 4.70	0.908
X032181	Q8IIA2	PF11_0272, PF3D7_1126200	302	11	5	6	1	0.94943	1.00358	0.888288	1.15734	1.08521	1.15175	0.90511	1.11555	0.979956	NA	≥ 20.00	≤ 4.70	1.03
X032181	Q8IIA4	PF11_0270, PF3D7_1126000	447	14	7	7	1	0.99099	0.994612	1.0608	0.876745	0.877631	0.938868	0.943696	0.779739	0.812878	0.52	≥ 20.00	≤ 4.70	0.969
X032181	Q8ILC8	PF14_0316, PF3D7_1433500	360	10	8	8	1	0.990788	0.938056	1.05891	0.850737	0.909724	0.911642	1.04242	0.912661	0.933742	1	≥ 20.00	≤ 4.70	0.997
X032181	Q8II81	PF11_0293, PF3D7_1128200	166	6	4	4	1	0.853562	0.750708	1.27827	1.13806	0.75664	0.866462	0.883311	0.81299	0.769473	1	≥ 20.00	≤ 4.70	0.914
X032181	Q8IKF6	PF14_0649, PF3D7_1468100	503	19	11	13	1	0.93243	0.925202	0.983774	0.92703	0.968216	1.00036	0.959029	0.943229	0.969982	1	≥ 20.00	≤ 4.70	1.012
X032181	Q8III6	PF11_0188, PF3D7_1118200	538	19	10	10	1	1.17838	1.14414	1.24841	1.10933	1.08211	1.10156	1.10004	0.996423	1.17737	NA	≥ 20.00	≤ 4.70	0.91
X032181	Q8I431	PF3D7_0507100	528	18	13	13	1	1.0062	1.08597	1.05588	0.871194	1.111	0.923687	1.00747	1.07403	1.06288	1	≥ 20.00	≤ 4.70	0.937
X032181	Q8ILP6	PF14_0198, PF3D7_1420400	420	14	7	7	1	0.933157	0.977903	1.07694	0.898483	0.829645	0.907849	0.860238	0.800859	0.914052	1	≥ 20.00	≤ 4.70	0.941
X032181	P11142	HSC70, HSP73, HSPA10, HSPA8	428	13	6	6	1	0.896673	0.9361	1.10419	0.928035	1.01507	0.911579	1.01601	0.945374	0.994115	1	≥ 20.00	≤ 4.70	0.93
X032181	Q8IDD4	PF3D7_1356800	125	5	3	3	1	0.947842	0.974385	1.04114	1.08604	0.8938	1.13833	1.02304	1.037	0.958094	NA	≥ 20.00	≤ 4.70	0.966
X032181	Q8IKU0	PF14_0511	329	10	7	7	1	0.991297	1.07298	1.01264	1.02281	1.14397	1.0134	1.03873	0.942348	1.04568	NA	≥ 20.00	≤ 4.70	0.955
X032181	P54760	EPHB4, HTK, MYK1, TYRO11	393	13	7	7	1	0.903943	0.527403	0.551657	0.935345	0.981475	0.988336	0.947874	0.934874	0.991038	1	≥ 20.00	≤ 4.70	1.764
X032181	Q9TY98	PF3D7_0204100, PFB0190c	898	30	17	17	1	1.0117	1.05474	1.19554	0.975146	0.992767	0.953104	1.01795	0.991342	1.14003	1	≥ 20.00	≤ 4.70	0.894
X032181	Q8I2W3	PF3D7_0919000	568	27	11	17	1	0.981701	0.30927	0.324592	0.891362	0.89665	0.921028	0.906117	0.952286	0.922579	1	≥ 20.00	≤ 4.70	3.126
X032181	C6KT96	PF3D7_0626000	274	14	4	4	1	1.26004	0.829108	0.86434	0.825563	0.964833	1.07827	1.17766	1.06301	1.24196	1	≥ 20.00	≤ 4.70	1.335
X032181	Q8I3M5	PF3D7_0524000	1131	29	23	23	1	1.0482	1.09131	1.12326	0.996838	1.0572	1.00279	1.15949	1.0447	1.20215	NA	≥ 20.00	≤ 4.70	0.925
X032181	Q8IAX6	PF3D7_0814000	314	14	7	9	1	1.04168	1.07532	1.01846	0.851676	0.949211	0.941504	0.971977	1.02727	0.980455	1.01	≥ 20.00	≤ 4.70	0.975
X032181	Q8I635	PF3D7_1201000, PFL0050c	397	15	10	10	1	0.916317	0.998624	1.00493	1.04174	0.970313	1.01225	0.936142	0.96603	0.9953	NA	≥ 20.00	≤ 4.70	0.956
X032181	P55072	VCP	658	17	7	7	1	0.962395	0.768106	0.818447	1.00605	1.10407	1.17339	0.997099	0.935299	1.09053	NA	≥ 20.00	≤ 4.70	1.237
X032181	Q8IBU1	PF3D7_0715900	196	6	4	4	1	1.10143	1.02126	1.09517	1.05015	1.02678	0.933249	1.22546	1.16243	1.25639	1	≥ 20.00	≤ 4.70	0.993
X032181	O77380	PF3D7_0317700	361	18	5	5	1	1.03623	0.991582	1.05565	1.11807	1.1754	1.11762	1.10349	1.215	1.15809	NA	≥ 20.00	≤ 4.70	0.995
X032181	Q8IJI4	PF10_0213, PF3D7_1021900	887	31	18	18	1	1.02645	0.977361	1.14836	1.06864	1.01703	1.04475	1.08332	1.00825	1.01101	NA	≥ 20.00	≤ 4.70	0.953
X032181	O96236	PF3D7_0215700, PFB0715w	424	16	10	10	1	1.07475	1.04695	1.09455	0.948877	1.00054	1.07802	1.06804	1.07423	1.08692	1	≥ 20.00	≤ 4.70	0.969
X032181	Q8IDY6	PF3D7_1334200	427	15	9	9	1	1.02916	1.10753	1.25001	1.16095	1.0186	1.01796	1.00909	1.00157	1.02128	NA	≥ 20.00	≤ 4.70	0.861
X032181	Q8I527	PF3D7_1239600, PFL1920c	738	54	11	30	1	0.901862	0.505332	0.50137	0.947236	1.10769	1.06209	1.00538	1.02876	1.13976	1	≥ 20.00	≤ 4.70	1.889
X032181	Q8IJZ3	PF10_0047, PF3D7_1004400	230	8	4	4	1	1.03521	0.988919	1.12642	1.17355	1.03105	1.01609	1.1388	0.901303	1.08919	NA	≥ 20.00	≤ 4.70	0.962
X032181	Q9U0I0	PF3D7_0410800	189	6	4	4	1	0.945678	0.984908	1.09438	0.830635	0.74404	0.963196	0.951581	1.00761	0.981252	1	≥ 20.00	≤ 4.70	0.936
X032181	Q8IBV7	PF3D7_0714000	245	10	4	5	1	0.772263	0.910716	1.04308	0.932547	0.846977	0.845142	0.80386	0.911288	0.900475	1	≥ 20.00	≤ 4.70	0.907
X032181	P13798	APEH, D3F15S2, D3S48E, DNF15S2	247	8	5	5	1	0.812297	0.931654	1.23115	0.875045	0.836606	0.9115	0.87645	0.87785	0.816235	NA	≥ 20.00	≤ 4.70	0.838
X032181	Q8IJJ0	PF10_0207, PF3D7_1021300	224	10	5	5	1	1.26879	1.36982	1.19393	1.00005	1.05504	0.977058	1.11818	1.04562	1.28401	1	≥ 20.00	≤ 4.70	0.885
X032181	P53396	ACLY	1055	35	24	26	1	1.14526	1.02882	1.0605	1.09838	1.08884	1.12362	1.09451	1.11685	1.07045	NA	≥ 20.00	≤ 4.70	1.027
X032181	Q8IJW4	PF10_0077, PF3D7_1007900	404	11	7	7	1	1.22353	1.08561	1.2835	1.13582	0.982369	0.958087	0.978565	0.953548	0.950043	1	≥ 20.00	≤ 4.70	0.939
X032181	Q8IJW6	PF10_0075, PF3D7_1007700	183	7	4	4	1	0.901507	0.967646	1.28857	0.988234	0.875517	0.934869	1.03716	0.963026	0.949131	1	≥ 20.00	≤ 4.70	0.843
X032181	Q8IJW0	PF10_0081, PF3D7_1008400	502	11	7	7	1	1.06245	1.05317	1.18345	1.05003	1.11037	1.14772	1.03123	1.08152	1.0501	NA	≥ 20.00	≤ 4.70	0.922
X032181	Q8I5Y3	PF3D7_1206200, PFL0310c	725	20	15	15	1	1.03275	1.00113	1.10563	0.959696	1.02718	1.0413	1.06242	1.00861	1.07859	1	≥ 20.00	≤ 4.70	0.965
X032181	C0H4U0	PF3D7_0811400	234	7	4	4	1	0.792125	0.757157	0.893424	0.774209	0.789192	0.787478	0.767316	0.728178	0.725744	NA	≥ 20.00	≤ 4.70	1.086
X032181	Q8I5D2	ABRA, PFL1385c	1015	32	21	21	1	0.882568	0.90487	1.10414	1.02765	0.804147	0.954994	0.906781	0.961311	0.986175	1	≥ 20.00	≤ 4.70	0.937
X032181	C0H5I2	PF3D7_1352400	218	10	5	5	1	1.03162	0.975114	1.11498	0.980733	0.998661	0.915672	1.01341	1.18208	1.12096	NA	≥ 20.00	≤ 4.70	0.972
X032181	Q8IB94	PF3D7_0826100	254	11	4	4	1	1.08684	1.0717	1.15311	1.06992	1.17947	1.0695	1.04731	1.06961	1.08258	NA	≥ 20.00	≤ 4.70	0.938
X032181	Q8IDF0	PF3D7_1355100	498	16	8	8	1	1.01104	0.95877	1.02164	0.917347	0.912882	1.04205	0.966695	0.990246	0.956574	NA	≥ 20.00	≤ 4.70	1.015
X032181	Q8IDF9	PF3D7_1354200	241	9	6	6	1	0.985577	0.997604	1.01011	0.820494	0.788561	0.876942	0.810089	0.804339	0.975419	1	≥ 20.00	≤ 4.70	0.989
X032181	C0H489	PF3D7_0405100	290	9	5	5	1	1.18184	0.94281	1.03932	1.14016	1.20353	1.15006	1.03373	1.17838	1.13883	NA	≥ 20.00	≤ 4.70	1.101
X032181	O97313	MAL3P7.35, PFC1020c	621	19	13	13	1	0.963704	0.964011	0.98537	0.991635	0.999072	0.981918	0.986313	0.985358	0.980393	1	≥ 20.00	≤ 4.70	1.007
X032181	Q8IL48	PF14_0401, PF3D7_1442300	479	16	11	11	1	1.00859	1.0658	1.1988	1.03519	0.938279	0.980802	0.987325	0.914094	0.925508	NA	≥ 20.00	≤ 4.70	0.887
X032181	Q8IC35	PF3D7_0703500	252	9	5	5	1	1.13695	1.08017	1.16384	1.11779	1.06486	1.03865	1.04522	0.99911	1.01069	NA	≥ 20.00	≤ 4.70	0.952
X032181	Q8ILW9	PF14_0124	284	10	4	4	1	1.09948	1.08876	1.23165	1.02023	1.16992	1.13647	1.29795	1.09806	1.1738	NA	≥ 20.00	≤ 4.70	0.905
X032181	Q8IE85	PF3D7_1323100	253	6	5	5	1	0.961414	0.959009	0.890873	0.884607	0.878228	0.911322	0.900833	0.924124	0.907817	1	≥ 20.00	≤ 4.70	1.06
X032181	P35612	ADD2, ADDB	459	12	8	8	1	0.945156	0.979711	1.08807	0.905948	0.888454	0.996368	0.942612	0.869852	0.94394	1	≥ 20.00	≤ 4.70	0.941
X032181	Q8IKR4	PF14_0538, PF3D7_1456500	392	16	8	8	1	1.10973	0.965096	1.20104	0.970404	1.00946	0.984436	1.07789	1.0119	1.10647	NA	≥ 20.00	≤ 4.70	0.974
X032181	Q76NN7	PF3D7_0322000	190	8	4	4	1	1.08796	1.15659	1.15416	1.22324	0.925919	1.09883	1.06028	0.968573	0.963592	1	≥ 20.00	≤ 4.70	0.904
X032181	C0H4P4	PF3D7_0726400	343	13	7	7	1	1.2492	1.01629	1.25431	1.12527	1.11018	1.00274	0.982068	0.964282	1.01426	NA	≥ 20.00	≤ 4.70	0.991
X032181	Q8IKG8	PF14_0637, PF3D7_1466900	205	9	4	4	1	1.00292	0.951084	1.13997	1.01213	0.957703	1.04267	1.05558	1.01902	1.03001	1	≥ 20.00	≤ 4.70	0.958
X032181	Q8IJF4	PF10_0244, PF3D7_1025000	222	6	4	4	1	0.944379	0.976854	1.12939	0.920774	0.955375	0.967995	1.00179	0.868025	0.845599	1	≥ 20.00	≤ 4.70	0.923
X032181	C6KSV3	PF3D7_0610800	301	9	7	7	1	1.00116	1.10423	1.23497	1.06935	0.915777	0.933453	1.02456	0.894408	0.957878	NA	≥ 20.00	≤ 4.70	0.855
X032181	Q8I502	PF3D7_1242700, PFL2055w	376	11	7	8	1	0.89886	0.962798	0.987339	0.945029	0.899126	0.928953	0.927114	0.935524	0.919498	1	≥ 20.00	≤ 4.70	0.974
X032181	Q8IB72	PF3D7_0823800	526	17	8	8	1	1.00604	1.07396	1.07223	0.961638	1.10599	1.01717	1.09352	1.03808	1.08228	1.04	≥ 20.00	≤ 4.70	0.935
X032181	P19784	CK2A2, CSNK2A2	470	12	7	8	1	1.11405	0.791566	0.736905	1.08174	1.08838	1.13211	1.07425	1.17468	1.12923	NA	≥ 20.00	≤ 4.70	1.383
X032181	Q8IDC6	PF3D7_1357900	264	6	4	4	1	0.903214	1.02265	1.10338	0.943112	0.841136	0.909225	0.924136	0.806887	0.793367	NA	≥ 20.00	≤ 4.70	0.895
X032181	Q8I3J5	PF3D7_0527000	799	22	18	18	1	1.02221	0.983422	1.06584	0.932278	0.949367	0.985206	1.01023	0.976183	1.0158	1.83	≥ 20.00	≤ 4.70	0.987
X032181	Q6ZLZ9	PF3D7_0903700	502	18	10	12	1	0.95525	1.05964	1.20124	1.03068	1.00907	1.01248	1.12386	0.943892	1.09524	NA	≥ 20.00	≤ 4.70	0.865
X032181	O96198	PF3D7_0211800, PFB0525w	453	9	8	8	1	0.988166	1.05709	1.12824	1.00876	0.926356	0.932244	0.989647	0.846084	0.897833	NA	≥ 20.00	≤ 4.70	0.91
X032181	Q8IIM4	PF11_0146, PF3D7_1113800	348	12	10	10	1	1.10111	1.08108	1.30318	1.03652	1.07228	0.968438	1.10695	1.07067	1.20294	NA	≥ 20.00	≤ 4.70	0.881
X032181	Q8ID43	PF3D7_1366500	391	10	7	7	1	0.96657	1.2128	1.23825	1.10093	1.18714	1.12298	1.05816	1.07864	1.01535	NA	≥ 20.00	≤ 4.70	0.802
X032181	Q8ID49	PF3D7_1366000	217	9	4	5	1	0.735564	0.705035	0.795575	1.00436	1.22359	1.09399	0.956917	1.15481	0.974681	1	≥ 20.00	≤ 4.70	1.157
X032181	Q8IDV5	PF3D7_1337800	151	7	4	4	1	1.03521	0.928135	0.851122	0.663465	0.931442	0.920817	0.981313	1.05538	1.10493	1	≥ 20.00	≤ 4.70	1.144
X032181	O77375	PF3D7_0318200	419	16	11	11	1	1.03529	0.935607	0.999022	0.93578	0.967694	0.969957	1.00433	1.00992	1.00594	1	≥ 20.00	≤ 4.70	1.052
X032181	Q8I3I5	PF3D7_0528200	265	8	4	4	1	1.26626	1.13061	1.21548	1.12006	1.19887	1.25043	1.30862	1.09001	1.33155	NA	≥ 20.00	≤ 4.70	0.966
X032181	C6KTC7	PF3D7_0629200	274	9	6	6	1	1.01045	1.02489	1.10201	0.990269	0.983019	0.982509	1.02285	0.987531	0.99038	1	≥ 20.00	≤ 4.70	0.945
X032181	Q8II72	PF11_0302, PF3D7_1129100	402	11	9	9	1	1.15142	1.21805	1.36152	1.23493	1.03579	1.18979	1.12742	1.16095	1.20783	NA	≥ 20.00	≤ 4.70	0.834
X032181	Q8IEQ3	PF3D7_1306200	246	9	4	4	1	1.35823	1.34835	1.24589	1.13753	1.03341	1.09708	1.10832	1.04172	1.25781	1	≥ 20.00	≤ 4.70	0.909
X032181	Q8I445	PF3D7_0505700	315	12	6	6	1	0.909658	0.954166	1.03497	1.0325	0.96121	0.972871	0.936966	0.993083	1.02047	NA	≥ 20.00	≤ 4.70	0.96
X032181	C0H5J6	PF3D7_1361100	589	18	10	12	1	1.21218	1.09415	0.921656	1.168	1.21877	1.09679	1.02516	1.3499	1.37794	NA	≥ 20.00	≤ 4.70	1.097
X032181	P27105	BND7, EPB72, STOM	342	9	4	5	1	0.930954	1.02077	1.15735	0.949473	0.991913	0.903307	0.963889	0.864836	0.881032	1	≥ 20.00	≤ 4.70	0.887
X032181	Q8I3Y9	PF3D7_0511700	350	10	7	8	1	0.882545	0.660593	0.644574	0.718482	0.756528	0.864963	0.799577	0.841213	0.843473	1	≥ 20.00	≤ 4.70	1.442
X032181	Q8ILQ6	PF14_0188, PF3D7_1419400	202	7	4	4	1	1.03042	0.999041	1.17781	1.00608	1.00678	0.99503	0.901963	1.07186	1.05887	1	≥ 20.00	≤ 4.70	0.933
X032181	C6KST3	PF3D7_0608500	264	5	4	4	1	0.956531	1.06398	1.05068	0.927168	0.984314	0.938983	0.979516	0.866331	0.941378	1	≥ 20.00	≤ 4.70	0.925
X032181	P07384	CANPL1, CAPN1, PIG30	451	16	8	8	1	1.01897	1.09149	1.36247	0.962534	0.983112	1.04568	1.04333	0.935641	0.966528	1	≥ 20.00	≤ 4.70	0.823
X032181	Q8IDM3	PF3D7_1347500	466	15	9	9	1	1.06374	1.10668	1.05659	0.986343	0.98417	0.976536	0.938808	0.95689	0.979007	1	≥ 20.00	≤ 4.70	0.954
X032181	Q8I4V8	FKBP35, PF3D7_1247400, PFL2275c	474	17	10	11	1	1.02043	1.10106	1.10903	1.06199	1.08727	1.18303	1.13706	1.13421	1.07532	NA	≥ 20.00	≤ 4.70	0.914
