# Supplementary material for: High-throughput screening of the Plasmodium falciparum cGMP-dependent protein kinase identified a thiazole scaffold which kills erythrocytic and sexual stage parasites
Source: Sci Rep. 2019 May 7;9:7005. doi: 10.1038/s41598-019-42801-x (PMC6504873; doi:10.1038/s41598-019-42801-x)
Supplement: Supplementary file 5 — Supplementary Table 6 [file 41598_2019_42801_MOESM5_ESM.xls]

## Sheet: Table S6
Supplementary Table 6 MS/MS data for profiling of GSK2308465A on Kinobeads in Plasmodium falciparum extract (human proteins quantified by MS/MS are also shown): 10 samples were analyzed in parallel (TMT 10-plex) to generate values for the affinity of the beads to the bound proteins (“depletion” values, 4 samples) and to generate IC50 values (6 samples) in a single experiment. Samples 1 and 2 repr…
		Abbreviations: SSM; number of spectrum-to-sequence matches, UPM; unique peptide matches, NA; not available, NBF; nonbound fraction
							relative abundance
Experiment ID	UniProt ID	Protein Name	Mascot Score	SSM	UPM	SSM used for quantification	1: Vehicle control (n=1)	2: Vehicle control (n=2)	3: Binding of NBF to fresh beads (n=1)	4: Binding of NBF to fresh beads (n=2)	5: Compound competition 20 uM Compound 18	6: Compound competition 6.67 uM Compound 18	7: Compound competition 2.22 uM Compound 18	8: Compound competition 0.74 uM Compound 18	9: Compound competition 0.25 uM Compound 18	10: Compound competition 0.08 uM Compound 18	Hill	IC50	pIC50	"Depletion" factor
X032182	Q8I5A6	PF3D7_1231400, PFL1515c	271	8	5	5	1	0.957649	0.610025	0.615194	0.013901	0.006548	0.016296	0.019042	0.01568	0.04262	1	0.0823	7.0846	1.598
X032182	Q8I719	PF14_0346, PF3D7_1436600, PKG	2217	87	33	48	1	0.827124	0.568056	0.564902	0.013657	0.01256	0.011372	0.012974	0.012296	0.019316	1	0.0823	7.0846	1.613
X032182	P62344	CDPK1, CPK1, PFB0815w	1231	44	28	33	1	0.845045	0.480225	0.536217	0.009332	0.009482	0.011799	0.006518	0.020312	0.145481	1	0.0823	7.0846	1.815
X032182	C0H4S8	PF3D7_0807600	76	3	2	2	1	0.766355	0.51235	0.529962	0.217706	0.389621	1.43349	0.393212	0.57755	0.627766	0.52	0.15	6.82391	1.695
X032182	Q8I5D5	PF3D7_1228300, PFL1370w	858	23	18	20	1	0.914951	0.253838	0.283265	0.024569	0.055824	0.09213	0.148515	0.405986	0.72903	1.24	0.17	6.76955	3.565
X032182	Q8IBS5	CDPK4, CPK4, PF07_0072	1269	72	25	53	1	0.948388	0.568604	0.577387	0.033276	0.059569	0.114251	0.218825	0.507486	0.830837	1.29	0.25	6.60206	1.7
X032182	P24941	CDK2, CDKN2	168	5	2	2	1	1.03153	0.563892	0.583525	0.558214	0.461454	0.475011	0.516729	0.795264	0.957445	1	0.97	6.01323	1.771
X032182	C6S3F7	PF11_0377, PF3D7_1136500.2, PfCK1	1353	117	19	68	1	0.859988	0.636497	0.679124	0.229667	0.387717	0.591821	0.695886	0.880124	0.978696	0.91	1.7	5.76955	1.414
X032182	C6KSZ6	PF3D7_0615500	351	8	6	6	1	1.00278	0.683387	0.653375	0.374116	0.400177	0.551266	0.688289	0.96159	1.09371	0.92	2	5.69897	1.498
X032182	Q8I5E3	PF3D7_1227500, PFL1330c, cyc-2	768	21	15	16	1	0.967373	0.632948	0.653588	0.351069	0.440748	0.551582	0.738595	0.904874	1.0224	0.82	2.1	5.67778	1.529
X032182	Q14C86	GAPEX5, GAPVD1, KIAA1521, RAP6	2685	90	46	59	1	0.933224	0.586534	0.65551	0.207207	0.427064	0.629111	0.754943	0.943263	0.999301	1.05	2.2	5.65758	1.556
X032182	Q96L94	SNX22	303	15	5	5	1	0.887596	0.506945	0.629313	0.280354	0.453854	0.659167	0.775107	0.964369	0.892709	0.9	2.7	5.56864	1.661
X032182	P48426	PIP4K2A, PIP5K2, PIP5K2A	420	10	5	5	1	0.971649	0.585927	0.68339	0.438103	0.527211	0.59503	0.754903	0.969114	1.00575	0.69	3.6	5.4437	1.553
X032182	Q8IDV5	PF3D7_1337800	229	8	6	6	1	0.919649	0.672056	0.771792	0.38712	0.541617	0.617537	0.797413	0.990038	1.1085	0.85	3.8	5.42022	1.33
X032182	Q8I2W4	PF3D7_0918900	1156	28	18	18	1	0.8915	0.741513	0.824939	0.375534	0.5407	0.689632	0.80529	1.02322	0.988525	0.86	4.3	5.36653	1.208
X032182	Q8I2P8	PF3D7_0926100	1114	53	21	36	1	0.945048	0.512649	0.459596	0.397987	0.540129	0.665989	0.866913	0.967583	1.04267	0.86	4.5	5.34679	2.001
X032182	O77328	PF3D7_0309200	815	32	16	21	1	0.867063	0.401844	0.467051	0.435869	0.656465	0.814581	0.947532	0.948547	0.985813	0.96	8.4	5.07572	2.149
X032182	Q8II85	PF11_0289, PF3D7_1127800	108	3	3	3	1	0.952852	0.66504	0.74288	0.52608	0.667822	0.665688	0.826119	0.979419	0.888673	0.51	9.2	5.03621	1.387
X032182	P48729	CSNK1A1	448	16	11	14	1	0.899874	0.720534	0.726664	0.551284	0.663016	0.812475	0.824743	0.899641	0.950889	1	9.8	5.00877	1.313
X032182	Q8I249	PF3D7_0109500	136	3	3	3	1	1.08239	0.653846	0.788335	0.51835	0.664164	0.867664	1.02287	1.09229	1.11678	1.11	11	4.95861	1.444
X032182	Q8IK91	PF14_0715, PF3D7_1474700	827	23	18	19	1	0.838632	0.695201	0.748657	0.547603	0.757474	0.805698	0.800811	0.955843	0.944375	1	12	4.92082	1.273
X032182	C0H4R8	PF3D7_0805700	963	45	23	30	1	0.816466	0.702971	0.759072	0.500273	0.737449	0.861687	0.795249	0.959534	0.977042	0.66	13	4.88606	1.242
X032182	Q8IL41	PF14_0408, PF3D7_1443000	1083	38	21	21	1	1.00863	0.911549	0.883744	0.560162	0.718579	0.859158	0.957741	1.00798	1.10944	1	14	4.85387	1.119
X032182	A0A143ZWS9	PF3D7_0810700	84	2	2	2	1	1.05795	0.827099	0.816676	0.999356	1.00015	0.923303	0.979465	0.864598	0.947594	1	≥ 20.00	≤ 4.70	1.252
X032182	Q8I3T8	PF3D7_0517000	351	10	6	8	1	0.914061	0.812829	0.955361	1.02261	1.02234	0.927257	1.00949	0.986464	1.02716	1.37	≥ 20.00	≤ 4.70	1.082
X032182	Q8I3T1	PF3D7_0517700	455	11	9	9	1	1.3157	0.860373	0.902991	1.21281	0.95973	0.99999	0.999154	0.942375	0.93795	1	≥ 20.00	≤ 4.70	1.313
X032182	Q8I3T5	PF3D7_0517300	540	14	11	12	1	1.06217	0.833348	0.860186	0.809974	1.01001	0.942479	1.03854	1.05495	0.992561	1	≥ 20.00	≤ 4.70	1.218
X032182	Q8I3T4	PF3D7_0517400	311	8	4	4	1	0.951702	0.806099	0.861332	0.857582	1.03518	0.966318	0.860977	0.897047	0.920051	NA	≥ 20.00	≤ 4.70	1.17
X032182	O77395	PF3D7_0316800	311	8	6	7	1	0.719162	0.580109	0.595853	0.715573	0.7037	0.756971	0.675663	0.708304	0.70473	1	≥ 20.00	≤ 4.70	1.462
X032182	O77396	PF3D7_0317000	199	8	3	3	1	1.11038	0.873979	0.810559	0.766836	0.89189	0.943599	0.953651	0.877378	0.822797	1	≥ 20.00	≤ 4.70	1.253
X032182	O77390	PF3D7_0316500	195	6	3	3	1	1.00677	0.719855	0.885229	0.628978	0.781473	0.864123	0.903619	0.991993	0.917092	0.6	≥ 20.00	≤ 4.70	1.25
X032182	Q8I250	PF3D7_0109400	102	3	2	2	1	0.998946	0.758504	1.00469	0.766348	0.614498	0.816884	0.732646	0.957027	0.900658	1	≥ 20.00	≤ 4.70	1.134
X032182	Q8I259	PF3D7_0108300	367	12	8	8	1	0.999962	0.813033	0.972083	1.01414	1.06581	1.01793	1.03528	1.03781	1.00465	NA	≥ 20.00	≤ 4.70	1.12
X032182	Q8ILV0	ABCk2, PF14_0143	100	6	2	2	1	1.11633	0.915802	1.01086	1.04904	1.00602	1.08869	1.10426	0.934128	1.02808	NA	≥ 20.00	≤ 4.70	1.098
X032182	Q8ILV2	PF14_0141, PF3D7_1414300	261	10	7	8	1	0.915072	0.764902	0.722638	0.825685	0.886361	0.886369	0.79801	0.887246	0.858187	1	≥ 20.00	≤ 4.70	1.287
X032182	Q8ILV5	PF14_0138, PF3D7_1414000	109	2	2	2	1	1.11031	0.786252	1.0018	1.00736	1.008	0.974142	1.01794	1.1243	1.10691	NA	≥ 20.00	≤ 4.70	1.18
X032182	Q8IAW1	PF3D7_0812500	108	4	2	2	1	1.29508	1.13268	1.20185	1.1239	1.46191	1.10574	1.37961	1.35656	1.27549	NA	≥ 20.00	≤ 4.70	0.983
X032182	Q8IAW5	PF3D7_0813000	221	8	4	5	1	0.895376	0.654685	0.682873	1.01825	1.10355	0.980553	1.05832	1.0432	1.00826	1	≥ 20.00	≤ 4.70	1.417
X032182	O97260	PF3D7_0314700	72	3	2	2	1	1.0272	0.914606	0.928105	1.09385	1.08989	1.10581	1.0321	1.01399	0.974017	NA	≥ 20.00	≤ 4.70	1.1
X032182	O97266	PF3D7_0315100	154	5	4	4	1	0.996946	0.661531	0.789833	0.896046	1.0755	1.05593	1.00416	1.06988	0.957607	0.78	≥ 20.00	≤ 4.70	1.376
X032182	Q8IL37	PF14_0412, PF3D7_1443400	89	5	2	2	1	1.12122	0.949643	0.667422	1.11617	0.98747	0.999934	1.13487	0.948611	0.967715	1	≥ 20.00	≤ 4.70	1.312
X032182	Q8IJW2	PF10_0079, PF3D7_1008100	222	15	5	5	1	0.962224	0.732005	0.885776	0.870367	1.09239	0.937992	1.00709	0.929483	0.892078	1	≥ 20.00	≤ 4.70	1.213
X032182	Q8IE99	PF3D7_1321700	46	2	2	2	1	1.12987	0.925254	0.800581	1.95333	0.875117	0.762698	0.775088	1.14255	1.15811	1	≥ 20.00	≤ 4.70	1.234
X032182	Q8IJS1	PF10_0121, PF3D7_1012400	395	9	8	8	1	1.09747	0.8458	1.0022	0.840577	0.936075	1.00335	0.828004	0.945554	0.826919	NA	≥ 20.00	≤ 4.70	1.135
X032182	Q8IJS3	PF10_0119, PF3D7_1012200	229	9	7	7	1	1.25531	0.966996	1.09311	0.966406	1.20167	1.14449	1.17515	1.1283	1.00298	NA	≥ 20.00	≤ 4.70	1.095
X032182	Q8IJS7	PF10_0115, PF3D7_1011800	1821	56	32	32	1	0.959974	0.845359	0.917633	0.955597	1.04343	0.992979	1.00604	0.960331	1.0073	NA	≥ 20.00	≤ 4.70	1.112
X032182	Q8IDZ9	PF3D7_1332900	360	11	9	9	1	1.02422	0.825729	0.802708	0.864945	0.768456	0.851138	0.810138	0.810343	0.771607	1	≥ 20.00	≤ 4.70	1.243
X032182	Q8IDZ0	PF3D7_1333800	52	2	2	2	1	1.31044	0.996885	1.0056	1.2356	1.12682	0.924109	1.21739	1.15901	1.04354	NA	≥ 20.00	≤ 4.70	1.154
X032182	Q8IKS3	PF14_0529, PF3D7_1455500	204	7	4	4	1	1.02029	0.772389	0.873838	1.06307	1.03179	0.970567	0.995666	1.05506	0.982942	NA	≥ 20.00	≤ 4.70	1.227
X032182	Q8IKS4	PF14_0528, PF3D7_1455400	158	3	3	3	1	1.05221	0.808825	0.932265	1.54743	0.894641	0.940606	0.995763	0.940125	1.07529	1	≥ 20.00	≤ 4.70	1.179
X032182	Q8IED2	MAL13P1.96	135	4	3	3	1	0.931251	0.760088	0.883842	0.969677	0.942233	0.863396	0.905115	1.07281	0.982126	1	≥ 20.00	≤ 4.70	1.175
X032182	Q76NM3	PF3D7_1324900	652	23	11	15	1	1.16254	0.85176	0.988774	0.818688	0.915609	1.11667	0.998208	0.933768	0.764442	NA	≥ 20.00	≤ 4.70	1.175
X032182	Q76NM6	PF13_0065, vapA	813	19	15	15	1	1.03286	0.805361	0.967075	1.05078	1.01006	1.06023	1.04509	0.995225	0.93519	NA	≥ 20.00	≤ 4.70	1.147
X032182	Q8I3B4	PF3D7_0903400	173	6	3	3	1	1.04142	0.875468	0.899189	0.971628	1.01129	1.0907	1.02155	0.959344	0.891107	NA	≥ 20.00	≤ 4.70	1.15
X032182	C0H4Q1	PF3D7_0729100	77	4	2	2	1	1.00328	0.82577	1.14915	1.26456	1.22046	0.920769	1.02179	1.10689	0.985051	NA	≥ 20.00	≤ 4.70	1.014
X032182	Q8IM73	PF14_0018, PF3D7_1401600	203	5	3	3	1	1.12963	0.928715	0.963391	0.850489	0.919958	1.11825	0.944444	0.885448	0.867493	1	≥ 20.00	≤ 4.70	1.126
X032182	Q8IM71	PF14_0020, PF3D7_1401800	116	6	4	4	1	0.985194	0.817868	0.830453	0.960399	0.998683	0.981528	0.983528	0.928356	0.952531	1	≥ 20.00	≤ 4.70	1.204
X032182	C6KSL9	PF3D7_0601900	122	4	2	3	1	1.35127	0.924702	1.26891	1.64239	1.32939	1.0462	1.23528	1.27038	1.11691	NA	≥ 20.00	≤ 4.70	1.072
X032182	C6KT34	PF3D7_0619400	928	27	12	12	1	1.02014	0.81937	0.909686	0.858237	0.895295	0.996005	0.908669	0.870079	0.836476	1	≥ 20.00	≤ 4.70	1.168
X032182	Q8I490	PF3D7_0501000	80	2	2	2	1	0.967328	0.76607	0.943036	0.924616	0.919286	1.0431	1.06753	0.915526	0.894925	1.68	≥ 20.00	≤ 4.70	1.151
X032182	Q8I492	PF3D7_0500800	1797	56	35	38	1	1.0302	0.851452	0.977002	0.943655	1.0312	1.00607	1.00835	0.992994	0.965436	1	≥ 20.00	≤ 4.70	1.11
X032182	Q8IHP1	PF11_0488, PF3D7_1148000	117	6	3	3	1	1.03712	0.763471	0.855225	0.867963	1.03815	0.958975	0.988338	1.00817	0.923363	1	≥ 20.00	≤ 4.70	1.258
X032182	C6KSW1	PF3D7_0611600	134	4	3	3	1	0.98965	0.844071	1.00811	0.93288	1.16008	0.979564	1.11694	1.26619	1.02124	NA	≥ 20.00	≤ 4.70	1.074
X032182	C6KSW6	PF3D7_0612200	120	6	2	2	1	1.18795	0.956917	1.22327	1.27636	1.48305	1.14212	1.40782	1.24927	1.40274	NA	≥ 20.00	≤ 4.70	1.004
X032182	P27362	PFI1105w, PGK	1308	35	22	25	1	1.12754	0.976445	1.15836	0.985753	1.05734	1.25129	1.12813	1.0138	0.898335	0.51	≥ 20.00	≤ 4.70	0.997
X032182	Q8IIV8	PF11_0055, PF3D7_1104400	456	16	10	10	1	1.00385	0.83605	0.924818	0.858287	0.958991	1.01348	0.908213	0.90399	0.864579	NA	≥ 20.00	≤ 4.70	1.138
X032182	O77310	PF3D7_0302500	1508	34	24	25	1	1.05313	0.862681	0.88652	0.982688	0.906577	0.909962	0.902201	0.941558	0.976934	1	≥ 20.00	≤ 4.70	1.174
X032182	O77312	PF3D7_0302900	1248	37	25	29	1	1.03039	0.803928	0.985126	1.44986	0.95771	0.936757	1.02346	0.996348	0.965816	1	≥ 20.00	≤ 4.70	1.135
X032182	Q8ID66	PF13_0338, PF92	103	4	3	3	1	0.827937	0.822575	0.946777	0.889213	0.956944	0.976505	0.946083	0.869469	0.888266	1	≥ 20.00	≤ 4.70	1.033
X032182	Q8I510	PF3D7_1241900, PFL2015w	73	3	2	2	1	0.986078	0.855502	0.870696	0.752862	0.801212	0.905033	0.8699	1.00702	0.813	1	≥ 20.00	≤ 4.70	1.151
X032182	Q8I512	PF3D7_1241700, PFL2005w	123	3	3	3	1	1.11045	0.699951	0.912119	1.02731	1.15346	1.36714	0.97189	1.21343	1.07543	1	≥ 20.00	≤ 4.70	1.309
X032182	Q8IB66	PF3D7_0823200	398	10	5	5	1	1.00536	0.841038	0.941332	1.03478	1.00168	1.12597	1.00761	1.0923	1.01443	1	≥ 20.00	≤ 4.70	1.125
X032182	Q8IB67	PF3D7_0823300	172	6	3	3	1	0.932908	0.725732	0.959289	1.16399	1.03299	0.929254	0.904538	0.908773	0.938193	1	≥ 20.00	≤ 4.70	1.147
X032182	Q8IB63	PF3D7_0822900	123	4	3	3	1	1.08752	0.734114	0.760649	1.0825	0.965556	0.818646	0.95204	0.867443	0.926214	NA	≥ 20.00	≤ 4.70	1.397
X032182	Q8IB60	PF3D7_0822600, pfsec23	1303	38	23	26	1	0.903346	0.906267	0.809341	1.06769	1.03194	0.947239	1.02625	1.07943	1.13792	1	≥ 20.00	≤ 4.70	1.109
X032182	Q8IDB7	PF3D7_1359400	403	11	6	6	1	1.1271	0.831187	0.903423	0.908708	0.949921	1.05186	1.06332	0.964481	0.970879	1.62	≥ 20.00	≤ 4.70	1.226
X032182	Q8IDB0	PF3D7_1358800	280	10	7	7	1	0.992127	0.815774	0.853013	0.850229	0.936026	0.88873	0.881821	0.9813	0.899581	0.85	≥ 20.00	≤ 4.70	1.194
X032182	Q8IDB8	PF3D7_1358700	254	8	6	7	1	1.07222	0.843807	0.888873	1.23855	1.0378	1.1544	1.00037	1.09112	1.08395	NA	≥ 20.00	≤ 4.70	1.196
X032182	Q8IJN7	ENO, PF10_0155	976	31	15	19	1	1.10359	0.849208	1.04016	0.828409	0.979869	1.09393	1.04836	0.923336	0.801745	NA	≥ 20.00	≤ 4.70	1.113
X032182	Q8IKK4	PF14_0601, PF3D7_1463200	281	6	5	5	1	1.0116	0.747196	0.935374	1.08351	0.99395	1.08775	1.02655	0.935289	0.968935	NA	≥ 20.00	≤ 4.70	1.196
X032182	Q8IKK7	GAPDH, PF14_0598, PF3D7_1462800	757	29	15	22	1	1.06239	0.820462	0.868362	0.774717	0.840787	0.9835	0.901071	0.852501	0.798505	1	≥ 20.00	≤ 4.70	1.221
X032182	Q8IEL1	PF3D7_1310400	217	7	4	4	1	1.01344	0.652899	0.708498	1.20463	0.954094	1.06696	1.01167	1.07321	1.20613	1.45	≥ 20.00	≤ 4.70	1.479
X032182	Q8I305	PF3D7_0914700	271	6	5	5	1	1.10021	0.826264	0.998977	1.43272	0.958293	1.0287	1.11996	1.05308	0.989357	1	≥ 20.00	≤ 4.70	1.151
X032182	Q8I301	PF3D7_0915100	60	2	2	2	1	1.24405	1.14474	1.30359	1.33192	1.38769	1.23455	1.33263	1.36301	1.10702	NA	≥ 20.00	≤ 4.70	0.917
X032182	Q8I302	PF3D7_0915000	133	4	3	3	1	1.18498	1.03661	0.939033	1.13616	0.865719	0.974843	0.925903	0.855025	0.950737	1	≥ 20.00	≤ 4.70	1.106
X032182	Q8I308	PF3D7_0914400	126	4	3	3	1	1.09901	1.08349	0.856575	1.37586	1.01127	0.951222	1.04432	1.14529	1.2535	1	≥ 20.00	≤ 4.70	1.082
X032182	C0H4Y6	PF3D7_0827900	552	16	11	11	1	1.08428	0.887941	1.07645	0.945866	1.03032	1.14334	1.03685	1.00814	0.892929	NA	≥ 20.00	≤ 4.70	1.061
X032182	C0H4Y0	PF3D7_0826500	234	8	5	5	1	1.00605	0.718259	0.823789	0.834891	0.895129	0.897297	0.966232	0.970058	0.994478	1	≥ 20.00	≤ 4.70	1.301
X032182	Q8I1Y0	PF41, PFD0240c	70	4	3	3	1	1.22677	0.877517	0.954406	1.09864	1.07905	1.09745	1.08525	1.01259	1.00844	NA	≥ 20.00	≤ 4.70	1.216
X032182	Q8I5H2	PF3D7_1224500, PFL1180w	94	3	2	2	1	1.11871	0.812134	0.911299	1.00572	1.14111	1.13941	1.0153	1.05044	0.879332	NA	≥ 20.00	≤ 4.70	1.229
X032182	Q8I5H7	PF3D7_1224000, PFL1155w	170	6	2	2	1	0.928263	0.850746	0.987998	1.12675	1.00655	1.01626	0.921481	1.05403	1.07425	NA	≥ 20.00	≤ 4.70	1.049
X032182	Q8I5H4	PF3D7_1224300, PFL1170w	1148	32	23	26	1	0.994156	0.859172	0.925569	0.928758	0.979224	1.01109	1.02332	0.995004	1.01021	1.88	≥ 20.00	≤ 4.70	1.117
X032182	Q8IKL9	PF14_0585, PF3D7_1461300	113	3	2	2	1	1.30672	0.973628	1.03876	1.28248	0.911588	0.936269	1.02232	1.08435	1.07638	1	≥ 20.00	≤ 4.70	1.146
X032182	P16157	ANK, ANK1	1286	35	24	25	1	1.01873	0.862798	0.940532	1.09112	1.03681	0.996554	1.01879	1.00532	1.01291	1	≥ 20.00	≤ 4.70	1.119
X032182	Q8IHX6	PF11_0400, PF3D7_1138800	93	3	3	3	1	0.909135	0.713044	0.780011	0.860042	0.91603	0.850602	1.02658	1.07308	0.983182	0.92	≥ 20.00	≤ 4.70	1.279
X032182	Q8I3K0	PF3D7_0526500	141	7	2	2	1	1.00607	0.834343	1.00994	1.13042	1.13688	1.10814	1.02738	1.15157	1.20362	NA	≥ 20.00	≤ 4.70	1.088
X032182	Q8I3K7	PF3D7_0525800	260	9	4	4	1	1.088	0.929867	0.995598	1.1408	1.13173	1.15614	1.15	1.11361	1.05294	NA	≥ 20.00	≤ 4.70	1.084
X032182	Q8ILF0	PF14_0294, PF3D7_1431500, PfMAP1	946	30	19	19	1	0.938412	0.674448	0.693463	1.04051	0.959621	1.02868	0.966765	1.00066	1.04496	1	≥ 20.00	≤ 4.70	1.417
X032182	C6KTA7	PF3D7_0627100	474	14	11	11	1	0.897526	0.735771	0.709507	0.700692	0.816956	0.81966	0.84283	0.95379	0.964084	1	≥ 20.00	≤ 4.70	1.313
X032182	C6KTA3	PF3D7_0626700	140	6	4	4	1	1.37262	0.791854	0.924037	1.42609	0.904022	0.988394	1.00436	0.876446	0.908216	1	≥ 20.00	≤ 4.70	1.383
X032182	Q8IAZ3	PF3D7_0815600	172	8	4	4	1	1.04035	0.834794	0.904046	1.04781	0.929495	0.752968	1.00419	1.02306	1.31841	1	≥ 20.00	≤ 4.70	1.173
X032182	Q8IB78	PF3D7_0824400	290	8	7	7	1	1.17021	0.968723	1.06402	1.44431	1.06601	1.14444	1.20799	1.10006	1.12984	NA	≥ 20.00	≤ 4.70	1.068
X032182	Q8IL88	PF14_0359, PF3D7_1437900	314	11	8	8	1	0.973474	0.816945	0.830541	0.870567	0.881551	0.900553	1.00769	0.906644	0.937749	1	≥ 20.00	≤ 4.70	1.198
X032182	Q8IL86	PF14_0361, PF3D7_1438100	142	4	3	3	1	1.2216	0.933345	0.992151	1.61844	0.996639	1.02015	1.11986	1.13337	0.999061	1	≥ 20.00	≤ 4.70	1.154
X032182	Q8II57	PF11_0317, PF3D7_1130700	537	19	12	12	1	0.929948	0.70213	0.753488	0.716947	0.745035	0.719229	0.76924	0.891098	0.90865	1	≥ 20.00	≤ 4.70	1.326
X032182	Q8IJC7	PF10_0271, PF3D7_1027700.1	176	5	4	4	1	1.104	0.911031	1.00527	1.03822	0.985856	1.07177	1.01039	1.027	0.970043	NA	≥ 20.00	≤ 4.70	1.098
X032182	Q8IJC6	PF10_0272, PF3D7_1027800	451	13	10	10	1	0.888495	0.847227	0.669907	0.879048	0.797303	0.808144	0.805438	0.834184	0.936876	1	≥ 20.00	≤ 4.70	1.245
X032182	Q8IDJ8	PF3D7_1350100	588	16	11	11	1	1.08995	0.82607	0.919118	0.864093	0.884206	0.961241	0.854991	0.875761	0.82779	NA	≥ 20.00	≤ 4.70	1.198
X032182	Q8IDJ4	PF3D7_1350500	214	7	4	4	1	1.04967	0.777073	0.900417	0.987602	1.02768	0.983414	1.09466	0.908839	1.01658	NA	≥ 20.00	≤ 4.70	1.222
X032182	Q8IE41	PF3D7_1328000	1230	32	23	27	1	0.868774	0.545707	0.580207	0.883642	1.02337	0.953348	0.971878	0.959424	0.977827	1	≥ 20.00	≤ 4.70	1.66
X032182	C0H530	PF3D7_0910100	862	25	16	16	1	1.04576	0.783488	0.956177	1.36965	0.869226	0.861285	0.900826	0.912369	0.910545	2.23	≥ 20.00	≤ 4.70	1.176
X032182	P37837	TAL, TALDO, TALDO1, TALDOR	88	3	2	2	1	0.851939	0.658133	0.764851	0.948258	1.02835	0.88808	0.710768	0.911881	0.765885	NA	≥ 20.00	≤ 4.70	1.301
X032182	C0H4A6	PF3D7_0415900	241	8	7	7	1	0.909554	0.958216	0.620149	0.832271	0.763611	0.727243	0.717468	0.790571	0.912881	1	≥ 20.00	≤ 4.70	1.21
X032182	C0H4A7	PF3D7_0416400	190	4	3	3	1	1.015	0.772245	0.813711	0.946593	1.01005	0.965155	1.02276	0.919047	1.03171	2.33	≥ 20.00	≤ 4.70	1.271
X032182	Q8IDW4	PF3D7_1336800	244	7	4	4	1	1.12579	0.876384	1.08926	1.15315	1.08379	1.11558	1.13168	1.13657	0.900542	NA	≥ 20.00	≤ 4.70	1.081
X032182	Q8IDW1	PF3D7_1337100	760	42	16	33	1	0.914284	0.077082	0.094477	0.994116	0.984766	0.973722	0.893255	0.892332	0.970006	1	≥ 20.00	≤ 4.70	11.158
X032182	Q8I1Q9	PF3D7_0417800	960	33	19	23	1	0.883665	0.673879	0.65577	1.05453	1.01224	0.961893	0.952154	1.10012	1.11986	1	≥ 20.00	≤ 4.70	1.417
X032182	Q8I1Q5	PF3D7_0418200	250	8	5	5	1	0.978843	0.783051	0.945992	1.17911	0.953193	1.01795	0.926073	1.03645	0.980352	1	≥ 20.00	≤ 4.70	1.144
X032182	Q8IJA4	PF10_0294, PF3D7_1030100	244	7	5	6	1	0.928616	0.573619	0.606519	1.1525	1.10479	0.97228	1.08084	1.16291	1.16473	1	≥ 20.00	≤ 4.70	1.634
X032182	Q8I5P5	PF3D7_1216200, PFL0780w	263	7	5	5	1	1.07443	0.82684	0.873191	0.804118	0.840112	1.01358	0.824654	0.863518	0.766138	NA	≥ 20.00	≤ 4.70	1.22
X032182	Q8I5P8	PF3D7_1215900, PFL0765w, SR10	124	3	3	3	1	0.990238	0.696519	0.866329	1.3498	0.842916	0.883071	0.899006	0.918857	0.978631	1.74	≥ 20.00	≤ 4.70	1.273
X032182	Q7K6B1	PF3D7_0817500	364	11	7	10	1	1.00903	0.951653	1.02856	1.29929	1.10895	0.994385	1.1336	1.20268	1.26752	NA	≥ 20.00	≤ 4.70	1.015
X032182	Q7K6B0	PF3D7_0807300	217	6	6	6	1	1.15275	0.902006	0.938706	1.09365	0.973706	1.06701	1.00206	1.01284	0.966744	1	≥ 20.00	≤ 4.70	1.17
X032182	Q8IIF0	PF11_0224, PF3D7_1121600	84	2	2	2	1	1.10893	1.08328	1.14071	1.14389	1.15224	0.982642	1.21208	1.20867	1.00186	NA	≥ 20.00	≤ 4.70	0.948
X032182	Q8IIF4	PF11_0220, PF3D7_1121300, TKL-2	1438	52	31	35	1	0.939403	0.544093	0.595478	1.00418	1.0911	1.00817	1.07783	1.02959	1.09103	NA	≥ 20.00	≤ 4.70	1.702
X032182	Q8IIF6	PF11_0218, PF3D7_1121100	250	8	4	4	1	1.02321	0.89299	1.02973	0.850986	1.0744	1.06096	1.07555	0.842203	0.848327	NA	≥ 20.00	≤ 4.70	1.052
X032182	Q8I3X2	PF3D7_0513500	100	2	2	2	1	1.11466	1.006	1.02034	0.868979	1.16319	1.0067	0.992034	0.893517	0.935497	NA	≥ 20.00	≤ 4.70	1.044
X032182	Q8I461	PF3D7_0504000	119	4	2	2	1	1.11714	0.75977	0.932947	1.19405	1.12852	1.10655	1.04297	1.13448	1.10506	NA	≥ 20.00	≤ 4.70	1.251
X032182	Q8I463	PF3D7_0503800	215	6	5	5	1	1.01601	0.954717	0.923316	0.935589	1.03581	0.957256	0.886161	0.979875	1.19989	NA	≥ 20.00	≤ 4.70	1.073
X032182	Q8I467	PFE0165w	163	6	3	4	1	1.17087	0.861373	0.995929	1.08646	1.01451	0.914557	1.0111	0.869271	0.960499	NA	≥ 20.00	≤ 4.70	1.169
X032182	Q6LFH8	OAT, PFF0435w	1175	26	21	21	1	0.995639	0.769805	0.854239	0.726963	0.837356	1.05873	0.898429	0.808725	0.756649	NA	≥ 20.00	≤ 4.70	1.229
X032182	C0H5B3	PF3D7_1313800	189	10	4	4	1	1.00121	0.801983	0.888647	1.21642	1.02042	0.923231	1.01532	1.08829	1.09811	NA	≥ 20.00	≤ 4.70	1.184
X032182	Q8IKJ0	PF14_0615, PF3D7_1464700	149	4	4	4	1	1.21397	0.748989	1.01271	1.35349	1.05071	1.02067	0.927771	1.01325	0.983745	NA	≥ 20.00	≤ 4.70	1.257
X032182	Q8ICR0	CDPK2, CPK2, MAL6P1.108, PFF0520w	1457	56	29	44	1	0.868243	0.346127	0.367506	0.924536	1.03848	0.978357	0.943037	0.900494	0.926198	1	≥ 20.00	≤ 4.70	2.618
X032182	Q8I4S1	PF3D7_1251300, PFL2465c, TMK	123	3	3	3	1	1.17079	0.838106	1.13793	0.880525	1.14201	1.22674	1.14097	1.03506	0.803539	NA	≥ 20.00	≤ 4.70	1.099
X032182	Q8IK15	PF10_0025, PF3D7_1002100	107	4	2	2	1	0.952019	0.689257	0.761548	1.09676	1.12563	0.953841	1.11896	1.07223	1.11805	1	≥ 20.00	≤ 4.70	1.345
X032182	Q8I266	PF3D7_0107500	381	10	8	8	1	1.11025	0.8564	0.980957	1.5116	1.07812	1.05477	1.1434	1.17807	1.17057	NA	≥ 20.00	≤ 4.70	1.149
X032182	Q8I261	PF3D7_0108000	112	4	2	3	1	1.05316	0.669405	0.62037	0.76327	0.742513	0.890799	0.773707	0.775416	0.693687	1	≥ 20.00	≤ 4.70	1.592
X032182	P26447	CAPL, MTS1, S100A4	80	2	2	2	1	1.17513	1.17631	1.28857	1.16642	1.09993	1.08196	1.26941	1.20192	0.988002	NA	≥ 20.00	≤ 4.70	0.882
X032182	Q8IAR7	PF3D7_0807900	216	11	5	5	1	1.03165	0.85106	0.90148	0.905451	0.994707	1.07012	1.07167	1.02225	0.875573	NA	≥ 20.00	≤ 4.70	1.159
X032182	Q8IAR6	PF3D7_0807800	147	7	4	4	1	1.2237	0.796314	1.1385	0.984959	0.936232	1.00396	0.957737	0.993487	1.05751	NA	≥ 20.00	≤ 4.70	1.149
X032182	Q8IAR3	PF3D7_0807500	382	8	4	4	1	0.979561	0.748845	0.74184	0.63285	0.766312	0.88129	0.809498	0.737084	0.725433	1	≥ 20.00	≤ 4.70	1.328
X032182	C6S3F0	PF11_0121, PF3D7_1111500	85	2	2	2	1	1.01364	1.0274	1.09098	0.992977	1.0982	1.0655	1.11727	1.01622	1.08409	1	≥ 20.00	≤ 4.70	0.951
X032182	O97253	PF3D7_0307500	87	3	2	2	1	0.95328	0.8427	0.897349	1.00969	1.11991	1.07827	1.20051	1.11262	1.12714	NA	≥ 20.00	≤ 4.70	1.123
X032182	O97250	PF3D7_0307200	526	15	10	11	1	0.985055	0.904021	0.820338	0.943159	0.967168	0.897912	0.891721	1.01014	1.01596	2.03	≥ 20.00	≤ 4.70	1.151
X032182	O97256	PF3D7_0308500	154	4	3	4	1	0.99507	0.862158	1.0762	1.23692	1.1559	1.33115	1.27913	1.09223	0.988694	NA	≥ 20.00	≤ 4.70	1.029
X032182	Q8IL02	PF14_0448, PF3D7_1447000	673	19	13	16	1	0.881582	0.705491	0.634616	0.685545	0.723818	0.715519	0.651022	0.743822	0.681195	1	≥ 20.00	≤ 4.70	1.404
X032182	Q8IL00	PF14_0450, PF3D7_1447200	62	3	2	2	1	0.984157	0.85758	0.948325	1.01431	1.02546	1.19959	1.15189	0.957869	0.938874	NA	≥ 20.00	≤ 4.70	1.099
X032182	Q8IL06	PF14_0444	385	9	7	7	1	0.992795	0.768734	0.890845	0.694339	0.862266	0.91449	1.0096	0.934306	0.876829	1	≥ 20.00	≤ 4.70	1.201
X032182	Q8IL07	CEN2, PF14_0443, PF3D7_1446600	134	4	3	3	1	1.21605	0.89681	0.905546	1.28128	0.966937	1.02551	1.13092	1.06141	1.2231	1	≥ 20.00	≤ 4.70	1.23
X032182	Q8IL08	PF14_0442, PF3D7_1446500	175	7	3	3	1	1.03934	0.796758	0.790191	1.12921	0.93404	0.906997	0.944668	1.05943	1.09563	1	≥ 20.00	≤ 4.70	1.285
X032182	B9ZSI3	PF3D7_0106000	88	4	2	2	1	1.02873	0.990809	0.93849	1.06465	1.04554	0.959432	0.905997	0.915723	0.811705	NA	≥ 20.00	≤ 4.70	1.052
X032182	O96212	PF3D7_0213100, PFB0595w	279	7	3	3	1	1.02465	0.784009	0.912058	1.05707	1.03565	1.00463	1.05198	1.09865	1.0062	NA	≥ 20.00	≤ 4.70	1.194
X032182	Q8IJT8	PF10_0104, PF3D7_1010700	193	5	4	4	1	1.02599	0.914714	0.978887	1.11399	1.41519	1.15102	1.11513	0.998912	1.46831	1	≥ 20.00	≤ 4.70	1.07
X032182	Q8IJT9	PF10_0103, PF3D7_1010600	352	11	7	8	1	1.05563	0.834975	0.884138	0.997418	1.02719	1.01996	1.00106	0.954628	0.872565	NA	≥ 20.00	≤ 4.70	1.196
X032182	Q8I5X7	PF3D7_1206800, PFL0340w	338	8	7	7	1	1.04206	0.718786	0.890879	1.41912	0.914065	0.858912	0.859068	0.907213	1.01884	1	≥ 20.00	≤ 4.70	1.269
X032182	Q8I5X5	PF3D7_1207000, PFL0350c	333	11	4	4	1	1.06491	0.79097	0.987203	1.17612	1.086	0.99151	1.06142	1.14069	1.06495	NA	≥ 20.00	≤ 4.70	1.161
X032182	Q8IEG2	PF3D7_1315300	89	5	2	2	1	1.04007	0.759844	0.830267	1.20866	0.949636	0.949443	1.06514	1.03881	1.02229	1.23	≥ 20.00	≤ 4.70	1.283
X032182	Q8I2I2	PF3D7_0933600	64	2	2	2	1	1.20783	0.886229	0.922808	1.24425	1.01153	1.05747	1.10492	1.06974	0.969319	NA	≥ 20.00	≤ 4.70	1.22
X032182	Q8I2I8	PF3D7_0932800	787	22	11	11	1	1.03744	0.785319	0.911943	1.51613	0.802685	0.807397	0.908019	0.882549	0.937829	1.31	≥ 20.00	≤ 4.70	1.2
X032182	C0H4T9	PF3D7_0811300	95	4	2	2	1	0.831054	0.628106	0.780296	1.09367	0.735232	0.852211	0.711291	0.829253	0.791666	1	≥ 20.00	≤ 4.70	1.3
X032182	C0H4T1	PF3D7_0808400	79	2	2	2	1	1.08514	0.769953	0.865128	0.692147	0.876256	1.07643	0.925323	0.988539	0.830052	1.48	≥ 20.00	≤ 4.70	1.275
X032182	C0H4T0	PF3D7_0808100	80	3	2	2	1	1.10873	0.849805	1.00036	1.31088	0.915909	1.0436	1.05216	0.931457	0.973806	1	≥ 20.00	≤ 4.70	1.14
X032182	Q8I5C6	PF3D7_1229300, PFL1415w	605	19	14	14	1	1.14697	0.770413	0.941754	1.26018	1.01838	0.997851	1.05228	0.930044	0.932138	NA	≥ 20.00	≤ 4.70	1.254
X032182	Q8I5C5	MIF, PF3D7_1229400, PFL1420w	309	7	5	5	1	1.12815	0.887569	0.923194	1.2433	1.068	1.05927	1.15966	1.03513	1.18748	NA	≥ 20.00	≤ 4.70	1.175
X032182	Q8I4U7	PF3D7_1248700, PFL2335w	189	10	3	3	1	0.963641	0.730074	0.791581	0.968614	1.0568	0.931736	0.967367	0.940509	1.0039	1	≥ 20.00	≤ 4.70	1.29
X032182	C0H5J9	PF3D7_1361800	622	21	14	14	1	1.01576	0.768687	0.845147	1.10375	0.883793	0.905942	0.865571	0.93204	0.900057	1	≥ 20.00	≤ 4.70	1.249
X032182	C0H5J5	PF3D7_1360900.1	381	12	7	7	1	0.963555	0.834882	0.911393	0.919657	0.955788	0.93048	1.03235	0.990673	0.996951	1	≥ 20.00	≤ 4.70	1.124
X032182	C0H5J6	PF3D7_1361100	827	23	15	20	1	0.937081	0.836079	0.770451	1.00511	0.969886	0.903591	0.901612	1.00636	1.04468	NA	≥ 20.00	≤ 4.70	1.206
X032182	C0H5J0	PF3D7_1359000	216	11	4	4	1	1.19972	0.926318	1.0275	1.37977	0.948586	1.04364	1.01139	1.09697	1.11683	1	≥ 20.00	≤ 4.70	1.126
X032182	Q8IBH7	PF3D7_0728000	405	13	8	8	1	1.04154	0.724231	0.811231	0.916749	0.933216	0.921455	0.87627	0.891266	0.778339	NA	≥ 20.00	≤ 4.70	1.33
X032182	C6KSR5	PF3D7_0606700	563	15	10	10	1	0.991688	0.852614	0.900821	1.01492	0.945613	0.941328	0.952556	0.958852	0.940995	1	≥ 20.00	≤ 4.70	1.136
X032182	C6KSR4	PF3D7_0606600	137	5	3	3	1	1.09574	0.802583	1.08081	1.13951	1.02328	1.14024	1.02845	1.0672	1.1933	NA	≥ 20.00	≤ 4.70	1.113
X032182	C6KSR8	PF3D7_0607000	159	6	5	5	1	1.09607	0.774561	0.87635	0.898302	0.982054	1.06492	0.939251	0.823997	0.795901	NA	≥ 20.00	≤ 4.70	1.27
X032182	Q8IIQ1	PF11_0117, PF3D7_1111100	194	7	3	3	1	1.00205	0.843244	0.855772	1.15926	0.995973	1.03749	0.986179	1.00532	1.04049	1	≥ 20.00	≤ 4.70	1.178
X032182	Q8IIQ7	PF11_0111, PF3D7_1110400	481	16	11	11	1	1.13189	0.909849	0.941421	1.0587	1.07292	1.05653	1.1056	1.00772	1.03541	NA	≥ 20.00	≤ 4.70	1.152
X032182	Q8IK93	PF14_0713, PF3D7_1474500	40	3	2	2	1	1.11774	0.589586	0.660513	1.24644	1.01303	0.858105	1.23723	1.07496	1.00507	NA	≥ 20.00	≤ 4.70	1.694
X032182	Q8IK90	PF14_0716, PF3D7_1474800	300	7	5	5	1	1.09425	0.796204	0.812662	0.812475	0.913581	0.95089	0.843407	0.890178	0.84794	0.64	≥ 20.00	≤ 4.70	1.302
X032182	Q8ILS0	PF14_0174, PF3D7_1417500	172	7	4	4	1	1.06389	0.792939	0.950932	1.17483	1.05822	1.0708	0.989022	0.903861	0.889048	NA	≥ 20.00	≤ 4.70	1.184
X032182	Q8ILS7	PF14_0167, PF3D7_1416900	322	8	6	6	1	1.1523	0.974911	0.93686	1.15692	1.09153	0.881873	1.26042	1.27224	1.03706	1.2	≥ 20.00	≤ 4.70	1.126
X032182	Q8ILS4	PF14_0170, PF3D7_1417200	170	6	3	3	1	0.997878	0.746683	0.96639	0.786911	0.956694	1.07152	1.04595	0.845093	0.814689	2.15	≥ 20.00	≤ 4.70	1.166
X032182	Q8I542	PF3D7_1238100, PFL1845c	244	8	3	3	1	1.09087	0.845078	0.913808	0.881856	0.978305	1.05543	1.11326	1.04472	1.02875	1	≥ 20.00	≤ 4.70	1.189
X032182	P11166	GLUT1, SLC2A1	197	6	6	6	1	1.01232	0.848301	0.915492	1.38217	0.823662	0.893074	0.911106	0.967824	0.959016	1	≥ 20.00	≤ 4.70	1.141
X032182	Q8I551	PF3D7_1237200, PFL1800w	166	7	2	2	1	1.15993	0.962902	1.16489	0.976019	1.21445	1.2848	1.19584	0.8718	1.06797	NA	≥ 20.00	≤ 4.70	1.015
X032182	Q8IAM4	PF3D7_0802400	461	14	12	12	1	1.11061	0.698783	0.759146	1.32561	1.07387	1.08766	1.06654	1.20161	1.24919	NA	≥ 20.00	≤ 4.70	1.448
X032182	Q8IAM0	PF3D7_0802000	992	29	24	24	1	1.03994	0.78815	0.866511	0.864898	0.901483	0.937978	0.96829	0.971056	1.00068	1	≥ 20.00	≤ 4.70	1.233
X032182	Q8IAM2	PF3D7_0802200	298	9	6	6	1	1.12977	0.808631	0.896102	0.929221	1.00938	1.18948	1.07042	1.04008	0.919105	1	≥ 20.00	≤ 4.70	1.249
X032182	O96165	PF3D7_0207800, PFB0350c, SERA-3	511	13	8	8	1	1.10405	0.901573	0.960949	1.05778	1.05967	0.979116	1.02065	1.00399	1.00561	NA	≥ 20.00	≤ 4.70	1.13
X032182	O96164	PF3D7_0207700, PFB0345c, SERA-4	49	2	2	2	1	1.28542	0.970834	1.16326	1.28588	1.06191	1.08846	1.17621	1.13725	1.11298	NA	≥ 20.00	≤ 4.70	1.071
X032182	Q8IDG9	PF3D7_1353100	215	7	5	5	1	1.09267	0.816417	0.994726	1.13974	0.997918	1.00721	1.00047	1.04791	1.04984	1	≥ 20.00	≤ 4.70	1.155
X032182	Q8IDG3	PF3D7_1353800	294	9	6	6	1	1.04101	0.796447	0.823489	0.757953	0.884714	0.955211	0.857728	0.885734	0.758427	NA	≥ 20.00	≤ 4.70	1.26
X032182	Q8IDG2	PF3D7_1353900	343	6	6	6	1	1.0275	0.650516	0.803922	0.77383	0.821498	0.902912	0.866332	0.807352	0.693489	1	≥ 20.00	≤ 4.70	1.394
X032182	Q8IKV8	PF14_0493, PF3D7_1451800	472	11	10	10	1	0.898197	0.774496	0.830143	1.10944	0.935586	0.917277	0.898939	0.96511	0.952134	1	≥ 20.00	≤ 4.70	1.183
X032182	Q8IKV6	PF14_0495, PF3D7_1452000, PfRON2	1422	40	27	27	1	0.976548	0.770558	0.823934	1.09056	1.06753	0.963249	1.03069	1.02616	1.03029	NA	≥ 20.00	≤ 4.70	1.24
X032182	Q8IM23	PF14_0068, PF3D7_1407100	254	8	7	7	1	0.949542	0.818199	0.856811	1.00199	0.905171	1.00632	0.908407	0.949617	0.959779	1	≥ 20.00	≤ 4.70	1.164
X032182	Q8IM27	PF14_0064, PF3D7_1406700	124	3	2	2	1	1.36447	1.05103	1.05931	1.34855	1.26797	1.23604	1.23967	1.30783	1.37551	NA	≥ 20.00	≤ 4.70	1.12
X032182	Q8IM28	PF14_0063, PF3D7_1406600	58	4	2	2	1	0.969673	0.668846	0.991249	1.25913	1.21993	1.03436	1.32888	0.973661	1.03477	NA	≥ 20.00	≤ 4.70	1.186
X032182	Q8I5K4	PF3D7_1220900, PFL1005c	225	7	4	4	1	1.12754	0.817668	0.971869	1.00742	1.14367	0.991464	1.15562	1.02791	1.06268	1	≥ 20.00	≤ 4.70	1.189
X032182	A0A146M1U1	PF3D7_0803600.1	67	2	2	2	1	1.08071	0.88062	1.02888	1.0327	1.27789	1.17127	1.10644	0.923544	0.95781	NA	≥ 20.00	≤ 4.70	1.09
X032182	Q8IBU1	PF3D7_0715900	92	2	2	2	1	1.23128	0.954311	1.07865	1.5784	0.970048	1.13303	1.28788	1.43382	1.38747	NA	≥ 20.00	≤ 4.70	1.098
X032182	Q9Y376	CAB39, CGI-66, MO25	59	2	2	2	1	1.098	0.770217	0.852622	1.18545	1.0375	0.967202	0.861034	0.822524	0.89066	NA	≥ 20.00	≤ 4.70	1.293
X032182	C6KSZ7	PF3D7_0615600	479	17	11	12	1	1.09787	0.859621	0.936621	1.37913	1.02167	0.877211	1.05082	0.994085	1.07391	1	≥ 20.00	≤ 4.70	1.168
X032182	Q8IHU1	PF11_0436, PF3D7_1142400	220	5	5	5	1	0.849069	0.782827	0.723559	1.02301	0.857421	0.910044	0.929773	0.890799	0.927767	NA	≥ 20.00	≤ 4.70	1.227
X032182	P32119	NKEFB, PRDX2, TDPX1	397	12	6	6	1	0.98951	0.88422	0.96575	0.968283	1.03165	1.10427	1.08163	1.04304	0.989126	NA	≥ 20.00	≤ 4.70	1.075
X032182	O77364	PF3D7_0312800	82	2	2	2	1	0.884373	0.629672	0.495577	0.857479	0.867502	0.933147	0.794201	0.752855	0.828841	NA	≥ 20.00	≤ 4.70	1.675
X032182	O77367	PF3D7_0319100	80	2	2	2	1	1.12666	0.789145	0.950052	1.09481	1.21173	1.06028	1.10236	1.11042	1.01437	NA	≥ 20.00	≤ 4.70	1.223
X032182	O77360	PF3D7_0310500	220	7	3	3	1	0.928389	0.710787	0.832546	0.853472	1.07331	1.06653	0.981579	1.03321	1.02894	0.66	≥ 20.00	≤ 4.70	1.249
X032182	O77363	PF3D7_0313000	251	6	3	3	1	1.18302	0.811353	0.96178	1.36189	1.01228	1.0046	1.07072	1.02452	1.01799	NA	≥ 20.00	≤ 4.70	1.231
X032182	Q8IK12	PF10_0028, PF3D7_1002400.1	406	12	7	7	1	1.0052	0.898928	0.941094	0.956899	0.997424	1.01883	1.0781	0.987624	1.01655	NA	≥ 20.00	≤ 4.70	1.09
X032182	Q8I3F1	PF3D7_0532300	377	10	8	8	1	1.09302	0.878241	1.04056	0.948822	1.04144	1.1011	1.14471	1.06968	1.0521	1	≥ 20.00	≤ 4.70	1.091
X032182	Q8I3F0	PF3D7_0532400	100	4	3	3	1	1.01127	0.845437	0.938475	1.12612	1.15001	1.10699	1.04581	1.08514	0.912234	NA	≥ 20.00	≤ 4.70	1.127
X032182	Q8ILK3	PF14_0240, PF3D7_1426000	344	15	9	9	1	0.923923	0.760516	0.784056	0.765812	0.937781	0.912918	0.837024	0.849245	0.844847	1	≥ 20.00	≤ 4.70	1.246
X032182	Q8ILK2	PF14_0241, PF3D7_1426100	142	7	2	2	1	1.07217	0.78166	0.946062	0.895589	0.982398	0.874728	1.04984	0.973351	0.843296	1.43	≥ 20.00	≤ 4.70	1.199
X032182	Q8ILK1	PF14_0242, PF3D7_1426200	110	4	3	3	1	1.06857	0.865244	0.90419	0.787711	0.858196	0.918115	0.851208	0.901054	0.870722	1	≥ 20.00	≤ 4.70	1.169
X032182	C6KTB3	PF3D7_0627700	792	19	12	12	1	1.00448	0.771502	0.926525	1.41147	0.873801	0.913575	0.999922	0.940113	0.902924	1	≥ 20.00	≤ 4.70	1.18
X032182	C6KTB8	PF3D7_0628200	230	11	6	6	1	1.00073	0.848723	0.938064	1.0398	1.11753	1.10999	1.10498	1.04415	1.0085	NA	≥ 20.00	≤ 4.70	1.12
X032182	C6KTB9	PF3D7_0628300.1	205	7	5	6	1	0.94134	0.811136	0.836301	1.30186	0.839928	0.901593	0.863782	0.856003	0.928565	1.6	≥ 20.00	≤ 4.70	1.178
X032182	Q8ID31	PF3D7_1367700	122	7	3	3	1	1.11765	0.868145	0.975918	0.800088	1.01575	0.975439	1.05141	0.796849	0.779613	1	≥ 20.00	≤ 4.70	1.148
X032182	P16083	NMOR2, NQO2	450	15	8	10	1	0.993821	0.396451	0.435647	0.746228	0.993814	0.967165	1.09146	1.03468	1.06958	1	≥ 20.00	≤ 4.70	2.396
X032182	Q8IIG6	PF11_0208, PF3D7_1120100	670	23	12	17	1	1.1414	0.960103	1.16048	0.993567	1.07272	1.26685	1.17236	1.06444	0.908159	NA	≥ 20.00	≤ 4.70	1.01
X032182	Q8IB31	PF3D7_0819600	156	4	4	4	1	1.11538	0.78019	0.850917	0.775582	0.956759	0.939484	0.934245	0.766804	0.715174	1	≥ 20.00	≤ 4.70	1.297
X032182	Q8II05	PF11_0370, PF3D7_1135900	67	2	2	2	1	1.17867	0.820552	0.978771	1.10748	0.875831	0.959839	0.905547	0.983466	1.19102	NA	≥ 20.00	≤ 4.70	1.211
X032182	O97285	PF3D7_0320800	146	5	3	3	1	0.879303	0.756096	0.824656	0.908268	0.929982	0.877143	0.897272	0.953392	0.937358	1	≥ 20.00	≤ 4.70	1.189
X032182	O97284	PF3D7_0320500	200	6	4	4	1	0.898058	0.825598	0.907992	0.700685	0.949836	1.112	1.07392	0.800389	0.821571	2.42	≥ 20.00	≤ 4.70	1.095
X032182	O97282	PF3D7_0320300	260	7	5	5	1	1.10908	0.826819	0.838038	0.830499	0.880655	0.827054	0.818819	0.778052	0.777786	NA	≥ 20.00	≤ 4.70	1.267
X032182	Q8IJD0	PF10_0268, PF3D7_1027300	473	13	10	10	1	0.991786	0.900764	0.81667	0.811812	0.87649	0.830725	0.910875	0.829383	0.895628	1	≥ 20.00	≤ 4.70	1.16
X032182	Q8IJD4	PF10_0264	360	11	5	5	1	1.02666	0.878267	1.07181	0.912464	1.05646	1.24323	1.18588	0.944036	0.90342	2.01	≥ 20.00	≤ 4.70	1.039
X032182	Q8IKN7	PF14_0567, PF3D7_1459400	240	6	5	5	1	1.01469	0.894062	0.914852	1.04091	1.00727	0.988554	0.885974	0.948384	0.94402	NA	≥ 20.00	≤ 4.70	1.114
X032182	Q8IE76	PF3D7_1324100	429	11	8	8	1	0.883125	0.727867	0.791288	1.06024	1.04191	1.00299	1.00756	1.02426	1.01922	NA	≥ 20.00	≤ 4.70	1.24
X032182	Q8I374	PF3D7_0907700	483	20	10	12	1	0.920921	0.668437	0.752773	0.959242	1.05664	0.9848	1.01431	1.0571	0.967598	1	≥ 20.00	≤ 4.70	1.352
X032182	Q8I377	PF3D7_0907400	331	11	5	5	1	1.03266	0.785212	0.872355	1.06038	1.03161	1.05619	0.923239	0.939019	0.947768	NA	≥ 20.00	≤ 4.70	1.226
X032182	Q8IDT0	PF3D7_1340600	144	3	2	2	1	1.00305	0.759711	0.862998	1.10688	0.967481	0.941061	0.989953	1.04048	0.968306	1	≥ 20.00	≤ 4.70	1.234
X032182	Q7K6A8	PF3D7_0512600	241	7	4	4	1	1.09344	0.971342	1.14696	0.925996	1.16665	1.24386	1.15853	1.05039	0.913593	NA	≥ 20.00	≤ 4.70	0.988
X032182	Q7K6A9	PF3D7_0803800	239	6	4	4	1	1.09592	0.847697	0.878762	0.77891	0.872889	0.89156	0.851005	0.819041	0.805894	1	≥ 20.00	≤ 4.70	1.214
X032182	Q7K6A4	PF3D7_0922200	905	32	17	25	1	0.961066	0.85766	0.980738	0.990436	0.987217	1.15031	1.10566	1.02124	0.990678	1	≥ 20.00	≤ 4.70	1.067
X032182	Q7K6A0	PF3D7_0934800	1213	127	23	89	1	0.901285	0.699542	0.784423	0.986786	1.08816	1.10947	1.00499	1.04674	1.03961	0.63	≥ 20.00	≤ 4.70	1.281
X032182	Q8I2R0	PF3D7_0924700	119	6	3	3	1	0.929362	0.822598	0.925106	1.00289	1.18436	1.02368	1.04949	1.13543	1.01366	NA	≥ 20.00	≤ 4.70	1.104
X032182	Q8I2R8	PF3D7_0923900	329	7	6	6	1	1.03259	0.814534	0.825268	0.867353	1.03762	0.981537	0.900381	0.917856	0.892411	NA	≥ 20.00	≤ 4.70	1.24
X032182	Q8IER6	PF3D7_1305000	60	2	2	2	1	1.26094	0.792279	0.929181	1.62795	1.13295	0.939958	1.15413	1.12124	0.982582	NA	≥ 20.00	≤ 4.70	1.313
X032182	Q8I5S3	PF3D7_1213200, PFL0640w	76	4	3	3	1	1.04501	0.823391	0.929744	1.1355	0.982487	1.0768	1.13977	0.931569	0.919211	NA	≥ 20.00	≤ 4.70	1.166
X032182	Q8I5S7	PF3D7_1212500, PFL0620c	152	6	2	2	1	0.988635	0.920459	0.929196	1.19597	0.926427	0.954651	0.952643	1.00276	0.990442	1	≥ 20.00	≤ 4.70	1.075
X032182	A0A143ZZT8	PF3D7_0715300	960	32	17	25	1	0.945584	0.510229	0.613051	0.933634	1.09782	1.02647	1.01942	0.97621	1.0379	NA	≥ 20.00	≤ 4.70	1.732
X032182	Q9U0H0	PF3D7_0412000	90	3	2	2	1	1.08921	0.937019	1.05632	1.25282	0.882749	1.12553	1.15273	0.876198	0.973892	NA	≥ 20.00	≤ 4.70	1.048
X032182	Q8IIA2	PF11_0272, PF3D7_1126200	372	14	7	8	1	0.905258	0.713047	0.810721	0.806855	0.893638	0.944874	0.904756	0.935929	0.8989	0.62	≥ 20.00	≤ 4.70	1.25
X032182	Q8IIA4	PF11_0270, PF3D7_1126000	633	17	12	12	1	1.0027	0.810579	0.884603	0.848792	0.881243	0.960945	0.921401	0.904812	0.918863	0.8	≥ 20.00	≤ 4.70	1.181
X032182	Q8IIA9	PF11_0265, PF3D7_1125400	139	4	3	3	1	1.19162	0.987188	0.885746	1.11083	0.985337	0.89456	0.92812	0.875362	0.892447	1	≥ 20.00	≤ 4.70	1.17
X032182	O77317	PF3D7_0303200	142	5	4	4	1	1.12051	0.831011	0.920122	1.10645	1.01723	0.919181	0.974336	0.948849	0.913442	NA	≥ 20.00	≤ 4.70	1.211
X032182	O96278	PF3D7_0220600, PFB0930w	129	4	3	3	1	1.11824	0.88382	0.907266	1.62728	1.06889	1.03721	0.987404	1.01267	1.01574	NA	≥ 20.00	≤ 4.70	1.183
X032182	C0H5G2	PF3D7_1340700	182	4	3	3	1	0.975901	0.738626	0.836522	0.975756	0.943261	0.988305	0.961108	0.978316	0.916318	1	≥ 20.00	≤ 4.70	1.254
X032182	Q8ILC9	PF14_0315, PF3D7_1433400	214	9	5	5	1	1.11713	0.757381	0.870971	1.04017	1.04806	1.05495	1.04766	1.04158	1.10279	NA	≥ 20.00	≤ 4.70	1.3
X032182	Q8ILC8	PF14_0316, PF3D7_1433500	426	15	7	7	1	1.10266	0.800373	0.882796	1.14108	1.04707	0.955004	0.990479	0.997664	0.957468	1	≥ 20.00	≤ 4.70	1.249
X032182	Q8ILC1	PF14_0324	586	22	13	13	1	1.11946	0.809458	0.93038	0.825399	0.881849	0.995807	0.906527	0.873027	0.761404	1	≥ 20.00	≤ 4.70	1.218
X032182	Q8I3N5	PF3D7_0522800	67	2	2	2	1	1.1859	0.594179	0.831811	1.23488	1.13801	1.03696	1.19919	1.2175	1.21785	NA	≥ 20.00	≤ 4.70	1.533
X032182	C0H4K8	PF3D7_0705700	129	6	4	4	1	0.937214	0.719018	0.757548	0.972609	0.759336	0.847462	0.809995	0.840412	0.87316	1	≥ 20.00	≤ 4.70	1.312
X032182	Q8ILX3	PF14_0120, PF3D7_1412100	419	17	7	7	1	0.96831	0.758271	0.881808	0.735212	0.927625	0.973732	1.03692	0.855311	0.845155	1.37	≥ 20.00	≤ 4.70	1.2
X032182	Q8ILX1	PF14_0122, PF3D7_1412300	186	7	4	6	1	1.25127	1.03677	1.10293	1.13894	1.19452	1.04276	1.15563	1.10568	1.09575	NA	≥ 20.00	≤ 4.70	1.052
X032182	Q8IKW5	PF14_0486, PF3D7_1451100	1361	33	26	26	1	1.01655	0.85877	0.914238	0.846281	0.888803	0.983151	0.952112	0.899062	0.863894	1.04	≥ 20.00	≤ 4.70	1.137
X032182	Q8IL59	PF14_0390, PF3D7_1441100	55	2	2	2	1	1.11883	0.823676	0.994153	0.784461	0.934045	1.01706	1.16145	1.2257	1.32241	1	≥ 20.00	≤ 4.70	1.166
X032182	Q8IL57	PF14_0392, PF3D7_1441300	1196	44	23	35	1	0.872544	0.338096	0.348479	0.937641	0.96061	0.928482	0.883373	0.884226	0.895742	1	≥ 20.00	≤ 4.70	2.727
X032182	Q8II87	PF11_0287, PF3D7_1127600	164	3	3	3	1	1.15055	0.923941	1.03432	1.2142	0.968943	1.18104	1.04364	1.09341	0.993953	NA	≥ 20.00	≤ 4.70	1.098
X032182	Q8II83	PF11_0291, PF3D7_1128000.1	91	4	3	3	1	1.11504	1.01788	1.0294	1.27243	1.19478	1.16065	1.08547	1.22419	1.10659	NA	≥ 20.00	≤ 4.70	1.033
X032182	Q8II82	PF11_0292, PF3D7_1128100	160	4	2	2	1	1.33686	0.812209	0.983497	1.67304	1.06395	1.34134	1.13617	0.983235	0.841221	NA	≥ 20.00	≤ 4.70	1.301
X032182	Q8IKF0	H45, PF14_0655, PF3D7_1468700	681	17	9	10	1	0.976472	0.784958	0.84022	0.92212	0.848934	0.905351	0.840344	0.863501	0.828454	NA	≥ 20.00	≤ 4.70	1.216
X032182	Q8IKF6	PF14_0649, PF3D7_1468100	678	22	15	16	1	1.00439	0.804585	0.929263	0.939722	0.99844	0.971047	0.992037	0.940434	0.947237	1	≥ 20.00	≤ 4.70	1.156
X032182	O96265	PF3D7_0218500, PFB0865w	72	2	2	2	1	1.20385	0.624963	0.851739	1.30428	0.895651	0.935558	0.794274	0.874213	0.863691	1	≥ 20.00	≤ 4.70	1.492
X032182	Q8I669	PF3D7_0202200, PFB0106c	160	5	3	3	1	1.16118	0.922194	1.21099	1.24675	1.27338	1.20357	1.27864	1.06835	1.02116	NA	≥ 20.00	≤ 4.70	1.013
X032182	C0H4L6	PF3D7_0706500	701	24	17	17	1	1.03527	0.840282	0.935625	1.05089	1.10047	1.0236	1.14749	1.04395	1.13804	NA	≥ 20.00	≤ 4.70	1.146
X032182	C0H4L5	PF3D7_0706400	78	4	3	3	1	0.980906	1.08566	0.917442	1.01808	1.03791	0.882491	1.025	1.02844	1.27985	NA	≥ 20.00	≤ 4.70	0.989
X032182	C0H4L1	PF3D7_0706000	1098	32	23	26	1	1.05066	0.79496	0.972645	1.58627	0.888368	0.861054	0.969319	0.962061	0.944665	1	≥ 20.00	≤ 4.70	1.16
X032182	C0H4L9	PF3D7_0707200	119	5	3	3	1	1.08712	0.849207	1.04668	1.15025	1.13799	1.06121	1.10662	1.11435	1.05126	NA	≥ 20.00	≤ 4.70	1.101
X032182	Q8I1T4	PF3D7_0415300	981	32	20	21	1	0.958172	0.660044	0.678018	1.12219	0.985148	1.0356	0.994544	1.09668	1.12098	NA	≥ 20.00	≤ 4.70	1.463
X032182	Q8I2J3	PF3D7_0932300	285	8	6	6	1	1.07064	0.767142	0.868723	0.881109	0.918267	0.948083	0.891669	0.957972	0.914569	1.97	≥ 20.00	≤ 4.70	1.266
X032182	Q8I2J4	PFI1565w, Pfn	197	7	4	4	1	1.24201	1.02747	1.22631	1.18944	1.23529	1.36261	1.32743	1.16743	1.07759	NA	≥ 20.00	≤ 4.70	0.995
X032182	Q8IJ28	PF10_0372, PF3D7_1038000.1	107	7	3	4	1	1.12075	0.857274	0.951848	1.29226	0.973086	0.910679	1.07916	0.924487	0.958477	1	≥ 20.00	≤ 4.70	1.172
X032182	Q8I5F4	PF3D7_1226300, PFL1270w	704	14	12	12	1	1.10289	0.944773	1.04459	0.926716	0.977382	1.15328	1.04494	1.00156	0.877902	NA	≥ 20.00	≤ 4.70	1.057
X032182	Q8I5F9	PF3D7_1225800, PFL1245w	289	9	5	5	1	1.11759	0.739059	0.855166	0.946746	0.925236	1.04329	0.910499	0.974352	0.894351	1	≥ 20.00	≤ 4.70	1.328
X032182	Q8IBP8	PF3D7_0720400	221	9	3	3	1	1.04307	0.875996	0.968172	1.05439	1.31082	0.964166	1.07429	1.25238	0.941881	NA	≥ 20.00	≤ 4.70	1.108
X032182	Q8IBP0	PF3D7_0721100	204	9	6	6	1	1.13134	0.917775	1.08625	0.952709	1.1142	1.29195	1.12196	1.04614	0.920652	1	≥ 20.00	≤ 4.70	1.064
X032182	Q8III3	PF11_0191, PF3D7_1118500	389	9	6	6	1	0.978601	0.778301	0.780389	1.01126	0.91056	0.9379	0.886593	0.990237	0.927542	NA	≥ 20.00	≤ 4.70	1.269
X032182	P02549	SPTA, SPTA1	4414	112	80	85	1	0.94692	0.827562	0.976116	1.01581	1.05703	0.995332	1.05287	1.02037	1.02256	NA	≥ 20.00	≤ 4.70	1.079
X032182	Q8I434	PF3D7_0506800	56	2	2	2	1	1.24701	0.713325	0.649437	1.31861	0.961629	1.14506	1.08525	1.10522	1.00345	1	≥ 20.00	≤ 4.70	1.649
X032182	Q8I0W9	PF3D7_0511200	241	7	6	6	1	1.09356	0.952923	1.01993	1.48904	1.08786	1.04653	1.20271	1.14945	1.25613	NA	≥ 20.00	≤ 4.70	1.061
X032182	Q8I0W8	PF3D7_0513600	194	6	3	3	1	1.15749	0.811894	0.922866	1.11132	1.07973	1.03631	1.14898	1.02444	0.989438	NA	≥ 20.00	≤ 4.70	1.244
X032182	Q8I3V8	PF3D7_0515000	844	26	14	15	1	0.942646	0.810306	0.912036	1.0928	1.02114	1.15741	1.2279	1.09413	1.12987	NA	≥ 20.00	≤ 4.70	1.128
X032182	Q8I4X0	PFL2215w	992	39	14	22	1	0.991503	0.84611	0.959565	1.29505	0.955122	1.05291	1.03373	1.0462	1.02187	1	≥ 20.00	≤ 4.70	1.103
X032182	P46468	PF07_0047	479	16	10	10	1	0.932319	0.886292	0.887945	1.09752	1.01916	1.03116	1.04132	1.06938	1.1159	NA	≥ 20.00	≤ 4.70	1.089
X032182	Q9NRV9	HBP, HEBP1	217	7	4	4	1	1.16228	0.757784	0.868509	1.23501	1.25524	1.20129	1.32592	1.14409	1.25897	NA	≥ 20.00	≤ 4.70	1.33
X032182	Q8I231	PF3D7_0111500	173	4	3	3	1	1.08024	0.919752	1.16466	1.04303	1.15696	1.31413	1.24303	1.05695	0.882775	NA	≥ 20.00	≤ 4.70	0.998
X032182	Q8ILP6	PF14_0198, PF3D7_1420400	405	13	8	8	1	0.983201	0.787036	0.924497	1.06297	0.993786	1.05196	1.00365	0.96025	0.95212	NA	≥ 20.00	≤ 4.70	1.159
X032182	Q8I241	PF3D7_0110400	126	4	4	4	1	1.08879	0.826092	0.887952	0.856367	1.06162	1.00985	1.08887	0.913172	0.868442	NA	≥ 20.00	≤ 4.70	1.219
X032182	Q8IAU7	PF3D7_0811200	110	4	2	2	1	1.07077	0.926906	0.913376	1.22084	0.996546	0.883583	1.02303	0.868684	1.0639	NA	≥ 20.00	≤ 4.70	1.125
X032182	Q8IAU3	PF3D7_0810800	180	6	4	4	1	0.926054	0.785531	0.861139	0.975389	0.925554	0.888018	0.900248	0.913009	0.862837	NA	≥ 20.00	≤ 4.70	1.17
X032182	Q8I576	PF3D7_1234600, PFL1670c	75	3	2	2	1	0.96486	0.935919	1.04661	1.52052	0.924173	1.03884	1.03055	1.05038	1.15126	1	≥ 20.00	≤ 4.70	0.991
X032182	O96153	PF3D7_0205900, PFB0260w	618	16	13	13	1	0.97763	0.823817	0.978256	0.958584	0.987281	0.999615	1.02243	0.956431	0.965833	1	≥ 20.00	≤ 4.70	1.097
X032182	Q8IJQ1	PF10_0141, PF3D7_1014400	274	5	5	5	1	0.86346	0.736795	0.72462	0.664376	0.766526	0.828561	0.877129	1.03871	1.04586	1	≥ 20.00	≤ 4.70	1.275
X032182	Q8IJQ6	PF10_0136, PF3D7_1013900	96	4	3	3	1	0.913261	0.871306	0.96	1.64402	1.36742	1.00672	1.24148	1.17202	0.956306	NA	≥ 20.00	≤ 4.70	1.045
X032182	P69905	HBA1, HBA2	423	25	7	16	1	1.03193	0.87089	1.01333	0.928826	0.942545	1.03669	1.01967	0.986267	0.910289	1	≥ 20.00	≤ 4.70	1.078
X032182	Q8IKU0	PF14_0511	509	12	9	9	1	1.01426	0.829385	0.95528	1.01541	0.972722	1.05126	0.996633	1.0382	0.976599	1	≥ 20.00	≤ 4.70	1.129
X032182	Q7KQK3	PF3D7_1211400, PFL0565w	145	6	3	3	1	1.03741	0.783139	0.865384	0.987622	1.01866	1.03065	1.09377	0.92113	0.940755	1	≥ 20.00	≤ 4.70	1.236
X032182	Q7KQK6	PF11_0183, PF3D7_1117700	570	20	8	10	1	1.17815	0.958654	1.11499	0.984165	1.09232	1.24081	1.10878	0.994615	0.894103	NA	≥ 20.00	≤ 4.70	1.05
X032182	Q7KQK5	AMA1, PF11_0344, PF3D7_1133400	295	7	4	4	1	0.95091	0.747356	0.811238	1.18781	1.13725	1.07152	1.06973	1.01387	1.15279	NA	≥ 20.00	≤ 4.70	1.252
X032182	P54760	EPHB4, HTK, MYK1, TYRO11	691	15	14	14	1	0.969911	0.442647	0.498816	1.084	1.03868	0.980231	1.07133	1.08216	1.1556	NA	≥ 20.00	≤ 4.70	2.092
X032182	Q8IM55	PF14_0036, PF3D7_1403900	217	6	5	5	1	0.950207	0.739259	0.824604	0.827588	0.87776	1.01156	0.9675	0.857789	0.838502	1	≥ 20.00	≤ 4.70	1.247
X032182	Q8I5N9	PF3D7_1216900, PFL0815w	143	4	3	3	1	1.05454	0.718839	0.886842	1.03424	1.08176	0.982197	0.982171	0.983909	0.894377	1	≥ 20.00	≤ 4.70	1.28
X032182	C6KT19	PF3D7_0617900	89	2	2	2	1	0.901604	0.760417	0.836055	0.862025	0.906965	0.831244	0.876503	0.989403	1.00021	1	≥ 20.00	≤ 4.70	1.191
X032182	C6KT18	PF3D7_0617800	95	5	2	3	1	0.978768	0.874437	0.99078	0.773731	1.0247	0.795649	1.02752	0.875886	0.894483	1	≥ 20.00	≤ 4.70	1.061
X032182	C6KT13	PF3D7_0617200	573	15	13	13	1	1.07461	0.851328	1.01031	0.859255	1.03147	1.02925	1.10559	0.939262	0.864849	NA	≥ 20.00	≤ 4.70	1.114
X032182	Q8IHR4	PF11_0465, PF3D7_1145400, dyn1	314	11	6	6	1	0.981641	0.796847	0.899869	0.8214	0.935699	0.921429	0.964839	0.872356	0.876862	1	≥ 20.00	≤ 4.70	1.168
X032182	Q8IHR5	PF11_0464, PF3D7_1145200	1305	46	25	33	1	0.856445	0.483577	0.537515	0.83925	0.979307	0.906621	0.885384	0.851695	0.880156	1.8	≥ 20.00	≤ 4.70	1.818
X032182	Q8IHR6	PF11_0463, PF3D7_1145100	515	13	7	7	1	0.984204	0.805136	0.939535	1.08116	1.01049	1.02378	1.05191	0.917563	0.955177	NA	≥ 20.00	≤ 4.70	1.137
X032182	O97336	PF3D7_0301700	146	3	3	3	1	1.13133	0.703906	0.81361	1.02767	0.924284	0.895685	0.967189	1.01556	1.01083	1	≥ 20.00	≤ 4.70	1.404
X032182	Q8ILH0	PF14_0273, PF3D7_1429400	164	5	3	3	1	0.749134	0.721238	0.657281	1.24519	0.918978	0.741844	0.737354	0.970833	0.9368	1	≥ 20.00	≤ 4.70	1.269
X032182	Q8IIA8	PF11_0266, PF3D7_1125500	119	2	2	2	1	1.01771	0.80159	0.821858	0.637818	0.649998	0.780502	0.862393	1.00446	1.03392	1	≥ 20.00	≤ 4.70	1.243
X032182	Q8IL94	PF14_0352, PF3D7_1437200	637	20	16	17	1	1.01084	0.783019	0.886504	0.920911	0.907488	0.989581	0.955501	0.930556	0.908971	NA	≥ 20.00	≤ 4.70	1.204
X032182	Q9TY96	PF3D7_0207500, PFB0335c, SERA-6	280	8	8	8	1	0.99306	0.812204	0.906329	1.02968	1.05741	0.991487	0.940457	0.992339	0.87945	NA	≥ 20.00	≤ 4.70	1.16
X032182	Q9TY94	PF3D7_0209800, PFB0445c, UAP56	539	15	10	10	1	0.957337	0.827239	0.901666	0.890706	0.884236	0.990459	0.94046	0.905965	0.836419	1	≥ 20.00	≤ 4.70	1.132
X032182	Q9TY95	PFB0340c, SERA	1251	35	23	24	1	1.00828	0.860364	0.899816	1.00805	0.99354	0.972434	1.02592	0.990695	0.973885	NA	≥ 20.00	≤ 4.70	1.141
X032182	Q9TY98	PF3D7_0204100, PFB0190c	928	28	19	19	1	1.11937	0.876722	0.976695	1.24204	0.957618	0.886557	0.977242	0.894837	1.03652	1	≥ 20.00	≤ 4.70	1.143
X032182	Q9TY99	PF3D7_0202000, PFB0100c	769	27	13	17	1	0.999997	0.824407	0.863814	0.8572	1.0624	0.935542	0.985298	0.943544	0.902862	NA	≥ 20.00	≤ 4.70	1.185
X032182	Q8IB48	PF3D7_0821400	263	10	6	6	1	1.18772	1.02598	1.08027	1.13581	1.06122	0.983712	1.17626	1.02279	1.09691	1	≥ 20.00	≤ 4.70	1.039
X032182	Q8IB40	PF3D7_0820500	150	3	3	3	1	1.22113	0.998026	1.11896	1.38162	1.06207	1.13672	1.32087	1.1083	1.09994	NA	≥ 20.00	≤ 4.70	1.049
X032182	Q8IB44	PF3D7_0821000	647	18	11	11	1	1.02109	0.886132	0.897473	1.34283	0.87345	0.942278	0.895372	0.932053	0.973937	1	≥ 20.00	≤ 4.70	1.133
X032182	Q8II36	PF11_0338, PF3D7_1132800	113	3	2	2	1	0.985739	0.807234	1.12771	1.12274	0.798152	1.0498	1.34664	0.776008	0.693884	1	≥ 20.00	≤ 4.70	1.026
X032182	Q8IKM5	PF14_0579, PF3D7_1460700	393	10	10	10	1	0.987431	0.807699	0.884072	0.89543	1.01481	0.960399	0.944596	0.96356	0.934701	1	≥ 20.00	≤ 4.70	1.175
X032182	Q9U0K8	PF3D7_0407800	1183	33	29	29	1	0.957487	0.71909	0.882058	1.04337	1.11019	1.11536	1.08277	1.10188	1.07581	NA	≥ 20.00	≤ 4.70	1.223
X032182	C0H553	PF3D7_0923200	139	5	2	2	1	1.14198	1.00567	0.934254	1.22242	1.19265	1.11341	1.04131	1.12734	1.13683	NA	≥ 20.00	≤ 4.70	1.104
X032182	C0H552	PF3D7_0922800	157	8	3	3	1	0.958181	0.986368	0.810486	1.21303	1.1075	0.831586	0.928203	1.13036	1.05012	NA	≥ 20.00	≤ 4.70	1.09
X032182	Q8I328	PF3D7_0912400	117	4	2	2	1	1.15742	0.874249	0.856354	0.865122	1.04683	1.02569	1.04737	0.915583	0.957984	0.67	≥ 20.00	≤ 4.70	1.247
X032182	Q8I323	PF3D7_0912900	240	6	5	5	1	1.05016	0.892148	0.934546	1.07914	0.956875	0.97067	0.927846	0.953549	0.968728	1	≥ 20.00	≤ 4.70	1.122
X032182	Q8I320	PF3D7_0913200	464	11	7	7	1	1.13938	0.868263	0.964392	0.854923	0.973853	1.06506	1.0195	0.986965	0.84936	NA	≥ 20.00	≤ 4.70	1.167
X032182	A0A143ZVA6	PF3D7_0526200.2	53	3	2	2	1	0.890937	0.692828	0.782133	0.899818	0.895402	0.909304	1.03737	0.942332	0.838864	NA	≥ 20.00	≤ 4.70	1.282
X032182	Q8IEU2	PF3D7_1302100	327	9	7	7	1	1.06712	0.863859	1.11044	0.986094	1.07131	1.31194	1.17344	1.04546	0.85482	NA	≥ 20.00	≤ 4.70	1.047
X032182	Q8I2W3	PF3D7_0919000	657	35	14	27	1	1.00079	0.297769	0.329272	1.07643	1.07112	1.00182	1.07292	1.03827	1.06055	NA	≥ 20.00	≤ 4.70	3.191
X032182	Q8I2W2	PF3D7_0919100	119	6	2	2	1	1.08894	0.803373	0.913731	0.954712	0.893397	0.875336	1.04091	0.863396	0.849273	1	≥ 20.00	≤ 4.70	1.217
X032182	C6KT96	PF3D7_0626000	293	14	6	6	1	1.01296	0.682173	0.751799	0.760953	0.690546	0.866434	0.849036	1.04272	1.15371	0.59	≥ 20.00	≤ 4.70	1.404
X032182	Q8IHZ2	PF11_0384, PF3D7_1137300	377	11	7	7	1	1.27226	0.849095	1.03371	1.71965	1.05821	1.04202	1.07095	1.09642	1.19368	NA	≥ 20.00	≤ 4.70	1.207
X032182	Q8IHZ6	PF11_0380, PF3D7_1136800	73	3	3	3	1	1.06893	0.793947	0.84758	1.21341	1.08236	1.00316	1.0793	1.07611	0.914804	NA	≥ 20.00	≤ 4.70	1.26
X032182	P61970	NTF2, NUTF2	68	2	2	2	1	1.04059	0.992655	0.910049	1.2378	1.07215	0.931477	1.11033	1.03147	1.29144	NA	≥ 20.00	≤ 4.70	1.072
X032182	A0A143ZXE1	PF3D7_0529400.1	226	8	4	4	1	1.00031	0.965635	1.00245	0.752785	0.871904	1.06434	1.02712	1.08208	1.0512	1.38	≥ 20.00	≤ 4.70	1.016
X032182	C0H5D7	PF3D7_1326400	172	6	5	5	1	0.987556	0.746557	0.812885	0.852959	0.865112	0.936321	0.856311	0.940997	0.87572	0.7	≥ 20.00	≤ 4.70	1.275
X032182	C0H5D3	PF3D7_1324700	103	3	2	2	1	1.15486	0.990383	1.14803	1.13761	1.09865	1.17816	1.19071	1.11732	1.10704	NA	≥ 20.00	≤ 4.70	1.008
X032182	Q8I3M1	PF3D7_0524400	123	4	3	3	1	1.08962	0.828439	0.837803	0.952209	1.00212	1.01613	0.978365	0.958355	0.823869	NA	≥ 20.00	≤ 4.70	1.254
X032182	Q8I3M5	PF3D7_0524000	976	23	18	19	1	0.95574	0.75609	0.831162	1.07866	0.913	0.924904	0.901046	0.936704	0.910866	1	≥ 20.00	≤ 4.70	1.232
X032182	Q8I4U5	PF3D7_1248900, PFL2345c	840	17	13	13	1	0.980626	0.780012	0.928183	0.945791	0.994649	0.997384	1.04706	0.976285	0.88534	NA	≥ 20.00	≤ 4.70	1.159
X032182	Q8I4U3	PF3D7_1249100, PFL2355w	164	6	3	3	1	1.1814	0.906634	0.974784	1.02989	1.12018	1.22466	1.08728	1.02521	1.10859	NA	≥ 20.00	≤ 4.70	1.159
X032182	Q8ID84	PF3D7_1362300	97	2	2	2	1	1.21438	0.846111	0.928554	1.52573	1.13484	1.03717	1.14666	1.08255	1.12352	NA	≥ 20.00	≤ 4.70	1.248
X032182	Q8ID85	PF3D7_1362200	556	11	7	8	1	0.919921	0.794739	0.903328	0.98113	1.04115	0.970813	0.940055	1.0165	0.997252	NA	≥ 20.00	≤ 4.70	1.131
X032182	Q8IFP1	PF3D7_0422500	121	8	2	2	1	1.21255	0.7474	0.690538	1.13196	0.931904	0.751621	0.910595	1.03392	0.940935	1	≥ 20.00	≤ 4.70	1.539
X032182	Q8IFP2	PF3D7_0422400	447	15	9	11	1	0.988988	0.773791	0.895193	0.896054	0.916554	0.927063	0.937565	0.91907	0.916058	2.36	≥ 20.00	≤ 4.70	1.192
X032182	Q8IAX6	PF3D7_0814000	485	15	11	13	1	1.00119	0.909074	0.740666	0.877722	0.910768	0.905936	0.835875	0.972824	0.965409	0.66	≥ 20.00	≤ 4.70	1.213
X032182	Q8IAX5	PF3D7_0813900	302	11	6	9	1	0.963878	0.752634	0.832694	0.879217	0.905725	0.814337	0.867565	0.904845	0.924971	1	≥ 20.00	≤ 4.70	1.239
X032182	Q8IJA0	PF10_0298, PF3D7_1030500	184	8	4	4	1	1.01471	0.809323	0.883666	0.946262	0.976085	0.960557	0.938896	0.952416	1.05355	1	≥ 20.00	≤ 4.70	1.19
X032182	Q8IJA9	PF10_0289, PF3D7_1029600	689	20	13	20	1	1.12051	0.937099	1.13902	1.03163	1.10133	1.29397	1.1898	1.1199	0.986279	NA	≥ 20.00	≤ 4.70	1.021
X032182	Q8IKE8	PF14_0657, PF3D7_1468900	131	4	3	3	1	1.01012	0.748374	0.730476	0.814067	0.814761	0.866388	0.860563	0.833902	0.830162	1	≥ 20.00	≤ 4.70	1.359
X032182	Q8I635	PF3D7_1201000, PFL0050c	450	18	13	13	1	1.0233	0.845641	0.888098	0.923748	0.932184	0.907615	0.948823	0.991869	0.976616	2.23	≥ 20.00	≤ 4.70	1.167
X032182	P55072	VCP	824	18	12	12	1	0.922637	0.68516	0.659745	1.13688	0.997634	0.970493	0.988623	1.11035	1.18874	1	≥ 20.00	≤ 4.70	1.43
X032182	Q8IDQ9	PF3D7_1343000	786	27	13	20	1	1.11299	0.973807	1.1052	1.00963	1.01995	1.24311	1.15536	1.05343	0.972072	1	≥ 20.00	≤ 4.70	1.016
X032182	Q8IDQ2	PF3D7_1343700	114	5	2	2	1	0.994135	0.921455	1.10016	0.977085	0.980242	1.04644	0.833442	0.982259	1.01875	NA	≥ 20.00	≤ 4.70	0.986
X032182	Q8IDQ6	PF3D7_1343300	78	2	2	2	1	1.11542	0.842267	0.939772	1.44799	1.15431	1.00108	1.10723	0.989736	0.894005	NA	≥ 20.00	≤ 4.70	1.187
X032182	Q8IKX4	PF14_0477, PF3D7_1450100	214	4	3	3	1	1.11111	0.824225	0.953295	0.895446	1.03529	1.0702	1.04964	0.925868	0.942319	1	≥ 20.00	≤ 4.70	1.188
X032182	Q8IKX7	PF14_0474, PF3D7_1449800	75	2	2	2	1	1.33249	1.02931	1.191	1.20306	1.43012	1.17495	1.48432	1.23704	1.2101	NA	≥ 20.00	≤ 4.70	1.051
X032182	Q8I6T3	PF3D7_1328100	151	6	3	3	1	1.02396	0.735649	0.789714	0.929353	0.779951	0.763494	0.881614	0.822458	0.808592	1	≥ 20.00	≤ 4.70	1.327
X032182	Q8IJ77	PF10_0322, PF3D7_1033100	174	8	4	4	1	1.21654	0.750545	0.910295	8.06732	1.05963	0.876535	0.779895	0.844457	0.952817	1	≥ 20.00	≤ 4.70	1.335
X032182	Q8IJ76	PF10_0323, PF3D7_1033200	373	9	5	5	1	1.03763	0.863175	0.978848	0.975116	1.05739	1.02721	1.07681	1.08537	1.10181	1	≥ 20.00	≤ 4.70	1.106
X032182	Q8IJ72	PF10_0328, PF3D7_1033700	210	7	4	4	1	1.04896	0.820261	0.938973	0.957607	1.08071	1.02054	1.08091	1.18834	0.968957	NA	≥ 20.00	≤ 4.70	1.165
X032182	Q8IBU2	PF3D7_0715800	174	4	4	4	1	1.14203	0.904841	1.01937	1.53061	1.00916	1.00147	1.10925	1.10403	1.04467	NA	≥ 20.00	≤ 4.70	1.113
X032182	Q8IID2	PF11_0242, PF3D7_1123100	2086	67	41	46	1	0.857538	0.760485	0.760894	0.880736	0.930085	0.875617	0.897319	0.939889	0.934935	1	≥ 20.00	≤ 4.70	1.221
X032182	Q8IID5	PF11_0239, PF3D7_1122800	767	23	15	15	1	0.939947	0.552182	0.602262	0.947546	1.05247	1.01585	1.01428	0.919903	0.966816	NA	≥ 20.00	≤ 4.70	1.68
X032182	Q8IC16	PF3D7_0705400	791	21	14	14	1	1.04694	0.750377	0.878715	0.832324	0.884513	0.973106	0.949493	0.891226	0.853825	0.62	≥ 20.00	≤ 4.70	1.256
X032182	Q8IC15	PF3D7_0705500	98	8	2	2	1	1.22374	0.662394	0.948415	2.71349	0.854878	0.706048	0.992637	0.898778	0.810306	1	≥ 20.00	≤ 4.70	1.381
X032182	C0H5L8	PF3D7_1369700	79	3	2	2	1	1.03249	0.783272	0.98085	0.97435	0.977184	0.794664	0.94647	0.955096	0.931389	1	≥ 20.00	≤ 4.70	1.152
X032182	C0H5L9	PF3D7_1370300	101	5	4	4	1	1.02835	0.877817	1.0159	1.13424	1.12871	1.09832	1.07296	1.07076	1.00906	NA	≥ 20.00	≤ 4.70	1.071
X032182	C0H5L6	PF3D7_1369400	991	35	22	22	1	0.989341	0.883211	0.938835	1.34304	1.00079	0.92256	1.02878	0.987854	1.05089	1	≥ 20.00	≤ 4.70	1.092
X032182	C0H5L7	PF3D7_1369500	55	3	2	2	1	1.1963	1.02951	1.16799	1.63026	0.949325	1.47343	1.03695	1.0697	1.10258	NA	≥ 20.00	≤ 4.70	0.999
X032182	Q8IBN7	PF3D7_0721400	213	5	4	4	1	1.11565	0.962325	1.05102	1.09158	1.01598	1.17416	1.00979	1.06841	1.03934	NA	≥ 20.00	≤ 4.70	1.051
X032182	Q8IBN5	PF3D7_0721600	188	6	3	3	1	0.947421	0.671589	0.833574	0.81157	0.98612	0.967796	0.915599	0.945971	0.906578	2.22	≥ 20.00	≤ 4.70	1.294
X032182	Q8IBN1	PF3D7_0722200	330	11	7	7	1	1.03215	0.855336	0.982258	0.991589	1.12251	1.00265	1.156	1.07987	1.11948	1	≥ 20.00	≤ 4.70	1.106
X032182	Q8I3U1	PF3D7_0516700	176	7	4	4	1	0.989515	0.768645	0.965556	1.06565	1.27301	1.15162	0.9099	1.09982	1.04308	NA	≥ 20.00	≤ 4.70	1.147
X032182	Q8I3U6	PF3D7_0516200	183	6	5	5	1	0.89792	0.739237	0.857546	0.963846	0.90841	0.848067	0.913835	0.948567	1.02052	1	≥ 20.00	≤ 4.70	1.189
X032182	O77384	PFC0760c	515	18	11	11	1	1.01637	0.803119	0.889459	1.10974	0.992004	1.02729	0.992393	0.948076	0.938318	NA	≥ 20.00	≤ 4.70	1.191
X032182	O77385	PF3D7_0317200	1425	48	30	32	1	0.83811	0.714832	0.762066	0.965825	1.04259	0.955691	0.940751	0.958072	0.958802	1	≥ 20.00	≤ 4.70	1.245
X032182	O77388	PF3D7_0316700	149	6	3	3	1	1.19793	0.87567	1.06726	2.32126	0.999765	0.939058	0.980347	1.14818	1.10778	1	≥ 20.00	≤ 4.70	1.131
X032182	P11277	SPTB, SPTB1	4167	105	77	82	1	0.961823	0.829459	0.965336	1.01659	1.0502	0.98546	1.04605	1.02569	1.04818	NA	≥ 20.00	≤ 4.70	1.093
X032182	Q8I240	PF3D7_0110500	60	3	2	2	1	1.02991	0.787515	0.91977	0.803105	0.82999	0.937736	0.985858	0.86557	0.892882	0.58	≥ 20.00	≤ 4.70	1.189
X032182	Q8ILU8	PF14_0146, PF3D7_1414800	82	3	3	3	1	1.06692	0.784524	0.911822	1.1124	0.947305	0.951639	0.979403	1.12093	1.10873	1	≥ 20.00	≤ 4.70	1.218
X032182	Q8ILU2	PF14_0152, PF3D7_1415400	85	5	2	2	1	1.01852	0.773319	0.847408	0.836466	1.01126	0.949209	1.11783	1.11221	0.989924	1	≥ 20.00	≤ 4.70	1.245
X032182	Q8IL28	PF14_0421, PF3D7_1444300	230	8	5	5	1	1.15715	1.07737	1.1273	1.12256	1.1385	1.275	1.1628	0.998006	1.02314	NA	≥ 20.00	≤ 4.70	0.978
X032182	Q8IL22	PF14_0428, PF3D7_1445100	225	9	6	6	1	1.00349	0.789218	0.878557	0.972253	0.903589	0.939033	0.873088	0.944716	0.829668	1	≥ 20.00	≤ 4.70	1.201
X032182	Q8IAK9	PF3D7_0801000	154	7	2	2	1	1.12045	0.958605	1.08959	1.3664	1.0595	1.01231	1.11466	0.895387	1.09573	NA	≥ 20.00	≤ 4.70	1.035
X032182	Q8IJI9	PF10_0208	179	5	5	5	1	1.35816	0.954981	1.05554	1.48015	0.947697	1.04579	1.05268	0.892024	1.26672	NA	≥ 20.00	≤ 4.70	1.173
X032182	Q8IJI0	PF10_0217, PF3D7_1022400	319	8	6	6	1	0.961844	0.807615	0.81933	0.871121	0.880723	0.90619	0.985396	1.04732	1.03233	0.91	≥ 20.00	≤ 4.70	1.206
X032182	Q8IJI7	PF10_0210, PF3D7_1021600	211	5	3	3	1	1.11892	0.881011	1.35394	1.04197	1.17489	1.39511	1.26649	1.15684	0.927737	NA	≥ 20.00	≤ 4.70	0.948
X032182	Q8IJI4	PF10_0213, PF3D7_1021900	813	31	13	13	1	0.992552	0.794337	0.891976	0.983594	1.0812	0.955031	0.996437	1.05333	0.9794	1	≥ 20.00	≤ 4.70	1.182
X032182	A0A143ZVW7	PF3D7_0704300	117	4	2	2	1	1.07714	0.759246	1.03268	1.07916	0.903539	1.02396	1.01908	0.99007	0.990839	NA	≥ 20.00	≤ 4.70	1.159
X032182	O96184	PFB0455w, RPL37A	183	9	4	5	1	0.981707	0.905767	0.739266	0.986893	0.904429	0.672091	0.840026	0.855023	1.02377	1	≥ 20.00	≤ 4.70	1.205
X032182	O96236	PF3D7_0215700, PFB0715w	351	15	7	7	1	0.914837	0.775419	0.788289	0.926278	1.02548	0.999897	0.89779	1.01702	0.992045	1	≥ 20.00	≤ 4.70	1.225
X032182	Q8IJR8	PF10_0124, PF3D7_1012700	2202	60	36	43	1	1.00547	0.727718	0.887834	1.09585	1.26547	1.27367	1.245	1.17968	1.18945	NA	≥ 20.00	≤ 4.70	1.241
X032182	Q8IJR9	PF10_0123, PF3D7_1012600	162	4	3	3	1	0.960052	0.956576	0.928317	0.942712	0.893247	1.08932	1.01942	0.942843	0.869023	1	≥ 20.00	≤ 4.70	1.04
X032182	Q8IJR6	PF10_0126, PF3D7_1012900	84	3	2	2	1	1.16668	0.776589	0.985369	0.896332	0.934704	0.969415	0.81357	0.967791	0.968386	0.6	≥ 20.00	≤ 4.70	1.23
X032182	Q8IKP5	PF14_0559, PF3D7_1458600	126	4	2	2	1	0.929243	0.92248	1.04604	1.0058	0.875262	0.961239	1.1932	0.979848	1.01135	1	≥ 20.00	≤ 4.70	0.98
X032182	Q8IKP6	PF14_0558, PF3D7_1458500	67	2	2	2	1	1.00665	0.719599	0.901741	1.12802	0.949431	1.1742	0.991265	1.06955	1.01231	1	≥ 20.00	≤ 4.70	1.238
X032182	Q8IEE5	PF3D7_1317100	748	19	14	14	1	1.00636	0.748408	0.776308	0.904995	0.953328	0.87916	0.939042	0.980572	0.959949	1	≥ 20.00	≤ 4.70	1.316
X032182	Q8IEE9	PF3D7_1316600	163	5	3	3	1	1.20274	0.820958	0.918051	1.0936	1.10393	0.939426	1.04602	1.19332	0.986828	NA	≥ 20.00	≤ 4.70	1.267
X032182	Q8I2G1	PF3D7_0935900	344	12	7	7	1	1.09178	0.87237	0.825775	0.889486	0.937839	0.960188	0.889513	1.01437	0.853167	1	≥ 20.00	≤ 4.70	1.232
X032182	Q8I2G0	PF3D7_0936000	197	5	3	3	1	1.02431	0.936221	0.883166	1.0943	0.973953	0.81132	0.929835	1.07943	0.893608	NA	≥ 20.00	≤ 4.70	1.113
X032182	Q8I2G2	PF3D7_0935800	1074	35	22	23	1	0.983201	0.906697	0.903061	1.13864	0.991851	0.949253	0.987044	1.03296	1.16461	1	≥ 20.00	≤ 4.70	1.096
X032182	Q76NL8	PF3D7_1360800	586	18	10	10	1	1.03444	0.846814	0.947122	0.862986	0.918679	0.954529	0.896456	0.860708	0.780875	0.64	≥ 20.00	≤ 4.70	1.134
X032182	Q8I5A9	PF3D7_1231100, PFL1500w, Rab2	238	4	4	4	1	1.03738	0.863123	1.0165	1.30272	1.00346	1.03902	0.983277	1.00632	0.985208	1	≥ 20.00	≤ 4.70	1.084
X032182	Q8IIV1	PF11_0062, PF3D7_1105100	459	18	9	12	1	1.0055	0.904723	0.842277	0.849643	0.944347	0.783838	0.896355	0.867232	0.896621	1	≥ 20.00	≤ 4.70	1.148
X032182	Q8IIL7	PF11_0154, PF3D7_1114500	682	21	16	19	1	0.951615	0.239559	0.276833	1.00379	1.0034	0.914732	0.959108	0.966242	1.04098	1	≥ 20.00	≤ 4.70	3.779
X032182	C6KSM2	PF3D7_0602200	59	2	2	2	1	1.10744	0.861755	0.933082	1.09267	1.00195	0.967449	1.13039	1.02677	1.07178	0.97	≥ 20.00	≤ 4.70	1.174
X032182	Q8IIL0	PF11_0162, PF3D7_1115400	311	10	7	8	1	0.919526	1.05266	0.880369	0.964617	1.02225	1.08232	0.952137	1.04422	0.988858	0.95	≥ 20.00	≤ 4.70	0.993
X032182	Q8IIL5	PF11_0156, PF3D7_1114700	1157	52	25	35	1	0.964263	0.337311	0.405794	0.891102	0.971894	0.969447	0.991293	1.01354	1.02806	1.69	≥ 20.00	≤ 4.70	2.643
X032182	C6KT27	PF3D7_0618700	78	3	3	3	1	0.838687	0.358863	0.485408	0.755924	0.661541	0.655429	0.684956	0.704939	0.739659	1	≥ 20.00	≤ 4.70	2.178
X032182	C6KT25	PF3D7_0618500	122	4	2	2	1	1.09448	0.966915	1.12994	0.923605	1.03025	1.17359	1.07905	1.01787	0.954933	1	≥ 20.00	≤ 4.70	0.999
X032182	C6KT22	PF3D7_0618200	154	4	2	2	1	1.07146	0.825773	1.0168	0.871186	1.10697	0.909232	1.02024	0.930315	0.851072	1	≥ 20.00	≤ 4.70	1.124
X032182	C6KT23	PF3D7_0618300	339	12	7	8	1	0.958892	0.826091	0.864069	0.899323	0.97619	0.912707	0.887331	0.993466	0.981408	2.13	≥ 20.00	≤ 4.70	1.159
X032182	Q8I484	PF3D7_0501600	526	14	11	11	1	1.1069	1.00416	0.959307	0.938088	0.969434	0.980388	0.93713	0.864084	0.898315	1.89	≥ 20.00	≤ 4.70	1.073
X032182	Q8I485	PF3D7_0501500	368	10	8	8	1	1.00993	0.986715	0.995318	1.07084	1.04272	1.07289	0.936945	0.962125	0.938766	NA	≥ 20.00	≤ 4.70	1.014
X032182	Q8I488	PF3D7_0501200	298	10	6	6	1	1.09921	0.827263	0.943464	1.07578	0.977123	0.947197	1.02187	1.0332	1.00952	NA	≥ 20.00	≤ 4.70	1.186
X032182	C6KSP9	PF3D7_0605100	410	13	6	6	1	1.12062	0.937214	0.992916	1.22077	1.05839	1.01145	1.1038	1.06635	1.06336	NA	≥ 20.00	≤ 4.70	1.099
X032182	C6KSP3	PF3D7_0604500	377	13	5	5	1	1.08517	0.891503	1.00147	1.30712	1.15562	1.07856	1.15761	1.11167	1.13645	NA	≥ 20.00	≤ 4.70	1.102
X032182	Q8IIW6	PF11_0047, PF3D7_1103600	403	12	7	7	1	0.915492	0.842323	0.870392	0.902487	0.972251	1.00184	0.987781	0.971396	1.00965	1	≥ 20.00	≤ 4.70	1.118
X032182	Q8IIW4	PF11_0049, PF3D7_1103800	292	11	3	3	1	1.09459	0.968149	1.07866	1.19314	1.12098	1.16867	1.08964	1.20927	1.10464	NA	≥ 20.00	≤ 4.70	1.023
X032182	Q8IIW5	PF11_0048, PF3D7_1103700	569	32	12	20	1	0.825755	0.747088	0.795946	0.928989	1.00191	0.961752	0.852257	0.97829	0.960839	1	≥ 20.00	≤ 4.70	1.183
X032182	Q8IL58	PF14_0391, PF3D7_1441200	265	11	7	8	1	0.981684	0.787037	0.982645	0.919612	1.06324	1.06067	1.03257	0.999694	0.95397	1	≥ 20.00	≤ 4.70	1.12
X032182	O77306	PF3D7_0302100	688	20	14	14	1	1.00409	0.760396	0.840274	0.696907	0.824473	0.884807	0.945743	1.06585	1.10776	1	≥ 20.00	≤ 4.70	1.252
X032182	Q8ILM8	PF14_0215, PF3D7_1422500	110	4	2	2	1	1.03597	0.803991	0.839519	1.25022	0.775402	0.93361	0.712255	0.70454	0.946046	1	≥ 20.00	≤ 4.70	1.239
X032182	Q8ID51	PF3D7_1365800	119	3	3	3	1	0.814715	0.710196	0.772462	0.847589	1.07527	0.692706	0.898899	1.04478	0.875572	1.73	≥ 20.00	≤ 4.70	1.224
X032182	Q8ID59	PF3D7_1364800	39	2	2	2	1	1.07063	0.848945	0.858094	0.874267	1.00179	1.16396	1.05207	1.00403	1.0486	1	≥ 20.00	≤ 4.70	1.213
X032182	Q8I527	PF3D7_1239600, PFL1920c	862	62	13	37	1	0.935569	0.459217	0.461156	1.10835	0.970565	0.96034	0.968661	1.07654	1.15473	1	≥ 20.00	≤ 4.70	2.103
X032182	Q8IB94	PF3D7_0826100	336	15	6	6	1	1.02268	0.852915	0.928039	1.0303	1.05772	1.00091	1.03593	1.0402	1.035	NA	≥ 20.00	≤ 4.70	1.136
X032182	Q8IJZ7	PF10_0043, PF3D7_1004000	400	16	11	12	1	0.914401	0.773443	0.781002	0.795049	0.907835	0.898914	0.82281	0.887394	0.858085	1	≥ 20.00	≤ 4.70	1.232
X032182	Q8IKH3	PF14_0632, PF3D7_1466300	802	20	15	15	1	0.984499	0.844842	0.893411	1.07872	0.970461	0.94045	0.945893	0.979199	0.975163	1	≥ 20.00	≤ 4.70	1.142
X032182	Q8IKH2	ApiAP2, PF14_0633, PF3D7_1466400	78	2	2	2	1	0.857982	0.81816	0.731702	0.9288	0.986307	0.987823	1.03665	1.01109	0.848397	1	≥ 20.00	≤ 4.70	1.199
X032182	Q8IEM3	PF3D7_1309100	253	6	4	4	1	0.904688	0.698273	0.66416	0.760229	0.758224	0.801816	0.707503	0.75771	0.78045	1	≥ 20.00	≤ 4.70	1.398
X032182	Q8I316	PF3D7_0913600	187	7	3	3	1	0.955187	0.783227	0.90995	0.967238	0.888112	0.774986	0.865643	0.882051	0.944717	1	≥ 20.00	≤ 4.70	1.155
X032182	Q8IM09	PF14_0084, PF3D7_1408700	172	7	3	3	1	0.881485	0.709414	0.894323	0.862384	1.03971	0.883692	0.903101	0.963267	0.9973	1	≥ 20.00	≤ 4.70	1.173
X032182	Q8I2X4	PF3D7_0917900	1534	47	30	38	1	1.00786	0.76781	0.878933	0.822232	0.873446	0.972955	0.9801	0.931172	0.91025	1	≥ 20.00	≤ 4.70	1.219
X032182	Q8I2X0	PF3D7_0918300	256	6	6	6	1	1.21699	0.821	0.991996	1.2332	1.13834	1.05833	1.16443	1.09739	1.12329	NA	≥ 20.00	≤ 4.70	1.223
X032182	Q8I2X3	PF3D7_0918000	337	8	6	6	1	1.03017	0.846035	0.886465	1.23034	0.963604	0.943245	0.922552	1.04064	0.979047	1	≥ 20.00	≤ 4.70	1.172
X032182	C6KSX2	PF3D7_0612900	173	7	3	3	1	1.20548	0.968143	1.10336	1.17972	1.14633	1.20548	1.12843	1.03895	1.09573	NA	≥ 20.00	≤ 4.70	1.065
X032182	C6KSX9	PF3D7_0613700	92	2	2	2	1	0.793261	0.737753	0.898253	0.957641	0.92058	0.90571	0.941954	0.822382	0.925568	1	≥ 20.00	≤ 4.70	1.096
X032182	Q8IHW3	PF11_0413, PF3D7_1140200	188	6	4	4	1	1.0512	0.868141	0.967382	1.09874	2.01998	0.86759	0.990429	1.68898	0.919049	1	≥ 20.00	≤ 4.70	1.118
X032182	Q8IHW4	PF11_0412, PF3D7_1140100	162	4	3	3	1	1.17777	0.994964	1.05198	1.11134	1.10003	1.06023	1.13133	1.16297	0.911491	NA	≥ 20.00	≤ 4.70	1.064
X032182	Q6ZMA7	PF3D7_0406200	100	5	2	2	1	1.28908	1.37074	1.07668	1.52655	1.03321	0.848131	1.23316	1.03703	1.19709	NA	≥ 20.00	≤ 4.70	0.935
X032182	Q6ZMA8	PF3D7_0406100	350	10	8	8	1	1.05274	0.865597	0.989011	1.05574	1.10796	1.15189	1.08338	1.01623	1.04172	NA	≥ 20.00	≤ 4.70	1.107
X032182	P00441	SOD1	202	8	6	6	1	1.37706	1.09914	1.20767	1.21564	1.21622	1.03677	1.34546	1.15619	1.1934	NA	≥ 20.00	≤ 4.70	1.03
X032182	Q8ILE3	PF14_0301, PF3D7_1432100	387	13	8	8	1	1.04614	0.761297	0.888545	1.1699	0.740428	0.755892	0.89256	0.835874	0.763685	1	≥ 20.00	≤ 4.70	1.24
X032182	P04632	CAPN4, CAPNS, CAPNS1	294	8	6	6	1	1.03263	0.739508	0.864729	0.757135	0.940894	0.933003	0.883322	0.879362	0.847621	0.54	≥ 20.00	≤ 4.70	1.267
X032182	Q8IB14	PF3D7_0817900	208	6	3	3	1	1.03225	0.937036	0.914535	1.00673	1.06083	0.747587	1.09025	1.06675	0.989036	1	≥ 20.00	≤ 4.70	1.098
X032182	Q8II61	PF11_0313, PF3D7_1130200	706	18	10	11	1	0.912241	0.811669	0.886052	0.90355	0.9372	0.970538	0.947343	0.912338	0.945433	1	≥ 20.00	≤ 4.70	1.126
X032182	Q8II60	PF11_0314, PF3D7_1130400	357	8	6	6	1	0.995816	0.840463	0.938613	1.04153	0.983051	0.949623	1.03875	1.02061	0.974264	NA	≥ 20.00	≤ 4.70	1.122
X032182	Q8II62	PF11_0312, PF3D7_1130100	325	12	10	12	1	1.02423	0.807424	0.883521	0.880982	0.941488	0.76828	0.875145	0.831336	0.881835	1	≥ 20.00	≤ 4.70	1.197
X032182	Q8I1T8	PFD0725c	65	2	2	2	1	1.2004	0.811973	0.980782	1.03504	0.984483	0.898799	0.903402	1.00501	0.890937	NA	≥ 20.00	≤ 4.70	1.227
X032182	Q8IDI5	PF3D7_1351400	311	12	7	7	1	1.03515	0.980442	0.771553	0.928937	0.919501	0.888615	0.944622	0.892973	1.05238	NA	≥ 20.00	≤ 4.70	1.162
X032182	Q9U0N4	PF3D7_0112200	614	22	8	8	1	1.11306	0.787227	0.970797	1.5285	0.931097	0.902932	0.948137	0.958573	1.05896	1	≥ 20.00	≤ 4.70	1.202
X032182	Q8IE50	PF3D7_1329100	531	16	8	8	1	1.00951	0.899341	0.948851	1.18441	1.03083	0.93886	1.07556	1.05143	1.04762	NA	≥ 20.00	≤ 4.70	1.087
X032182	C0H524	PF3D7_0908000	317	9	8	8	1	1.05801	0.841903	1.00222	1.36297	1.07688	0.965494	1.06621	0.961136	0.993473	1	≥ 20.00	≤ 4.70	1.116
X032182	K7NTP5	PF3D7_0831700	206	6	5	5	1	1.17331	0.767202	0.85726	0.825905	0.911805	0.946962	1.02026	0.93955	0.909349	0.86	≥ 20.00	≤ 4.70	1.338
X032182	Q8I395	PF3D7_0905400	1240	37	22	24	1	0.99913	0.831631	0.886962	0.886329	0.918332	0.944878	0.901085	0.899234	0.915811	2.5	≥ 20.00	≤ 4.70	1.163
X032182	Q8I390	PF3D7_0905900	188	8	3	3	1	1.03728	0.771549	0.779464	1.02928	0.856062	0.844201	0.8108	0.87503	0.911274	1.59	≥ 20.00	≤ 4.70	1.314
X032182	B9ZSJ0	PF3D7_0111800	73	3	2	2	1	1.05428	0.721867	0.853475	1.09755	0.982181	0.886477	0.816515	0.915953	0.934755	NA	≥ 20.00	≤ 4.70	1.304
X032182	Q8IDV0	PF3D7_1338300	791	18	14	14	1	1.0195	0.784461	0.76779	0.75299	0.782258	0.843839	0.801833	0.819476	0.775897	1	≥ 20.00	≤ 4.70	1.301
X032182	Q8IDV1	PF3D7_1338200	415	12	8	8	1	0.934926	0.80791	0.76109	0.731168	0.891621	0.93587	0.861157	0.849122	0.809291	1	≥ 20.00	≤ 4.70	1.233
X032182	Q8I1R5	PF3D7_0417300	240	8	4	4	1	1.16114	1.03823	1.03613	1.00716	1.02712	1.13414	0.997369	0.880125	0.930035	NA	≥ 20.00	≤ 4.70	1.042
X032182	Q8I1R6	PF3D7_0417200	140	6	3	3	1	1.02108	0.780444	0.87083	0.71434	0.840291	1.01424	0.828696	0.96819	0.881714	1	≥ 20.00	≤ 4.70	1.224
X032182	Q8I2P2	PF3D7_0926700	275	8	7	7	1	1.01083	0.811971	1.01452	0.95814	1.00539	1.18281	1.08983	0.942036	0.954042	1.51	≥ 20.00	≤ 4.70	1.101
X032182	Q8I278	PF3D7_0106400	144	3	2	2	1	1.1269	0.873297	0.882901	1.35114	1.15501	0.874501	0.977279	1.01331	1.04089	NA	≥ 20.00	≤ 4.70	1.211
X032182	Q8I5Q6	PF3D7_1215000, PFL0725w, TPx2	139	3	3	3	1	0.916204	0.817648	0.995559	1.00502	1.06688	1.06542	1.18288	0.911896	0.911204	1	≥ 20.00	≤ 4.70	1.057
X032182	Q8IBV7	PF3D7_0714000	269	11	4	4	1	1.00263	0.906983	0.909975	0.937607	0.993668	0.897089	0.910531	0.933871	0.891098	NA	≥ 20.00	≤ 4.70	1.102
X032182	Q8IBV2	PF3D7_0714500	169	7	2	2	1	0.975628	0.862197	0.86334	1.08472	1.06801	0.916401	0.994286	1.01736	0.929766	NA	≥ 20.00	≤ 4.70	1.145
X032182	Q8I451	PF3D7_0505100	165	7	2	2	1	1.11941	0.805093	0.845786	1.07751	0.953431	0.979282	0.994136	1.00695	1.1056	NA	≥ 20.00	≤ 4.70	1.284
X032182	C0H5A0	PF3D7_1305300	686	22	12	12	1	1.08025	0.801526	0.928247	1.42085	0.985951	0.89696	0.983083	1.03435	1.05318	1	≥ 20.00	≤ 4.70	1.203
X032182	C0H5A6	PF3D7_1308400	92	6	2	2	1	0.903751	0.900535	0.802143	1.09204	1.01841	0.895983	1.09831	1.07028	0.895798	NA	≥ 20.00	≤ 4.70	1.118
X032182	Q8IM45	PF14_0046, PF3D7_1404900	339	10	9	9	1	1.06633	0.85285	1.076	0.96642	1.04601	1.25787	1.12616	1.02426	0.90239	NA	≥ 20.00	≤ 4.70	1.071
X032182	Q8ILT5	PF14_0159	645	17	13	13	1	1.11581	0.897947	0.98525	1.41075	0.991989	1.02795	1.04123	1.02893	1.08597	1	≥ 20.00	≤ 4.70	1.124
X032182	Q8ILT0	PF14_0164, PF3D7_1416500	300	8	5	5	1	1.03045	0.761649	0.814911	0.836814	0.842058	0.950003	0.828362	0.885032	0.812625	1	≥ 20.00	≤ 4.70	1.288
X032182	Q8I4R5	PF3D7_1252100, PFL2505c	2521	67	47	47	1	0.970871	0.868434	0.913338	1.08419	0.996826	0.925218	0.934371	0.994372	1.08239	NA	≥ 20.00	≤ 4.70	1.106
X032182	Q8I291	PF3D7_0104800	168	4	4	4	1	1.102	0.873482	1.07093	1.46632	1.03801	0.889271	1.05448	0.963727	1.0307	1	≥ 20.00	≤ 4.70	1.081
X032182	Q8I298	PF3D7_0104200	329	6	5	5	1	1.0393	0.894827	0.783186	1.0398	0.971299	0.978279	0.853316	1.19305	0.88713	1	≥ 20.00	≤ 4.70	1.215
X032182	P13798	APEH, D3F15S2, D3S48E, DNF15S2	377	10	6	6	1	1.06091	0.856111	0.904557	0.953615	0.962494	0.876878	0.974727	0.972713	0.884838	1	≥ 20.00	≤ 4.70	1.171
X032182	C0H4W2	PF3D7_0819900	159	4	4	4	1	1.06525	0.928437	0.928492	1.11509	1.02424	0.95848	1.14207	1.08739	1.1518	1	≥ 20.00	≤ 4.70	1.112
X032182	Q8ILZ6	CDS, PF14_0097, PF3D7_1409900	102	2	2	2	1	0.990236	0.916294	0.947416	1.34279	0.958135	1.02407	1.03902	1.14722	1.26634	1	≥ 20.00	≤ 4.70	1.068
X032182	Q8ILZ1	PF14_0102, PF3D7_1410400	1518	44	28	30	1	1.07521	1.02809	0.963665	1.03671	0.968067	1.00895	0.940722	0.934336	0.950879	1	≥ 20.00	≤ 4.70	1.042
X032182	Q8ILZ2	PF14_0101, PF3D7_1410300	163	7	5	5	1	0.982093	0.853087	0.959416	1.09389	1.14864	1.05522	1.12315	1.13232	1.14576	NA	≥ 20.00	≤ 4.70	1.094
X032182	Q8ILZ9	PF14_0094, PF3D7_1409600	271	10	6	6	1	1.02442	0.943722	1.01422	1.15597	1.08698	0.999098	1.05423	0.993682	0.969167	NA	≥ 20.00	≤ 4.70	1.034
X032182	O97227	PF3D7_0303700	54	2	2	2	1	1.03351	0.75822	0.888921	0.832407	0.801926	0.947136	0.954282	0.824694	0.748359	1	≥ 20.00	≤ 4.70	1.235
X032182	O97225	PF3D7_0303500	197	8	3	3	1	0.996368	0.740028	0.802272	1.0441	1.26253	0.966796	1.11805	1.07031	1.10076	1	≥ 20.00	≤ 4.70	1.294
X032182	O97224	PF3D7_0303400	146	3	3	3	1	1.02367	0.874885	0.982359	1.34739	1.0628	0.94012	1.14478	0.909032	1.06733	NA	≥ 20.00	≤ 4.70	1.09
X032182	Q8IL71	PF14_0377, PF3D7_1439800	256	7	4	4	1	1.14615	0.931129	1.05566	1.09401	0.992128	1.05302	1.08725	0.979507	0.979277	NA	≥ 20.00	≤ 4.70	1.08
X032182	Q8IJJ0	PF10_0207, PF3D7_1021300	157	6	4	4	1	1.14293	0.925194	0.987518	1.20273	0.962567	1.00732	0.891473	0.968349	1.06951	NA	≥ 20.00	≤ 4.70	1.12
X032182	Q8IJJ5	PF10_0200, PF3D7_1020700	114	4	3	3	1	1.11448	0.728097	0.865583	1.09137	0.947973	0.914843	0.842972	1.07494	0.858054	NA	≥ 20.00	≤ 4.70	1.327
X032182	Q8IJW6	PF10_0075, PF3D7_1007700	185	6	3	3	1	0.961049	0.845462	0.930671	1.11021	1.07593	0.990423	1.14648	0.993346	1.01154	1	≥ 20.00	≤ 4.70	1.104
X032182	Q8IJW3	PF10_0078, PF3D7_1008000	536	20	13	13	1	0.833109	0.679257	0.74994	0.87819	0.912945	0.880449	0.849647	0.912366	0.936008	1	≥ 20.00	≤ 4.70	1.283
X032182	Q8I5Y9	PF3D7_1205600, PFL0280c	357	11	6	6	1	1.17751	0.815237	0.959765	0.959266	1.01824	1.04265	1.14138	1.01357	0.937164	1.93	≥ 20.00	≤ 4.70	1.227
X032182	Q8I5Y3	PF3D7_1206200, PFL0310c	972	23	17	17	1	1.07391	0.853781	0.930663	1.06436	1.08357	1.02435	1.03426	1.07216	1.03075	NA	≥ 20.00	≤ 4.70	1.162
X032182	Q7KQM4	PF14_0076	294	6	6	6	1	1.09799	0.852187	0.930281	0.858965	0.906702	1.01288	1.02291	0.881322	0.785997	NA	≥ 20.00	≤ 4.70	1.177
X032182	C0H4U4	PF3D7_0813300	470	13	10	10	1	1.16117	0.9741	1.05164	1.08311	1.11458	0.912788	1.18483	1.04418	1.04649	NA	≥ 20.00	≤ 4.70	1.067
X032182	C0H4U5	PF3D7_0813400	238	7	6	6	1	1.05057	0.812149	0.958126	0.744836	1.03451	0.969055	1.00584	0.94286	0.935833	1	≥ 20.00	≤ 4.70	1.158
X032182	Q8I5D2	ABRA, PFL1385c	1174	38	22	24	1	1.09885	0.911225	1.02402	0.995764	1.11787	1.01288	1.08126	1.03174	0.963674	NA	≥ 20.00	≤ 4.70	1.085
X032182	C6KT64	PF3D7_0622800	107	5	2	2	1	1.14956	0.878109	1.0459	1.13321	1.09933	1.03401	0.963311	1.13799	0.848074	NA	≥ 20.00	≤ 4.70	1.117
X032182	Q8IC43	PF3D7_0702400	307	9	6	7	1	1.07333	0.828182	0.929092	0.969985	0.95594	0.882641	0.999104	0.908722	0.906433	1	≥ 20.00	≤ 4.70	1.18
X032182	Q8IC42	PF3D7_0702500	166	4	3	3	1	1.19603	0.914803	0.94378	1.37698	1.14751	1.03493	1.12614	1.16088	1.10034	NA	≥ 20.00	≤ 4.70	1.182
X032182	C0H5I2	PF3D7_1352400	324	11	11	11	1	1.16282	1.02206	1.13247	1.30218	1.09226	1.0937	1.05408	0.936619	1.0882	NA	≥ 20.00	≤ 4.70	1.004
X032182	C0H5I7	PF3D7_1357800	512	15	8	9	1	0.958909	0.750048	0.737879	0.7446	0.784198	0.910224	0.806039	0.857831	0.78755	1	≥ 20.00	≤ 4.70	1.317
X032182	Q8IBK8	PF3D7_0724400	166	4	3	3	1	1.17988	1.06078	1.07261	1.37262	1.26563	0.946857	1.11615	1.06859	1.18773	NA	≥ 20.00	≤ 4.70	1.022
X032182	C6KSS2	PF3D7_0607400	129	4	3	3	1	1.17568	0.885755	0.886266	1.97078	1.16137	1.07609	1.11596	0.986867	1.11428	NA	≥ 20.00	≤ 4.70	1.228
X032182	Q8IIR0	PF11_0108, PF3D7_1110200	195	5	4	4	1	1.11968	0.863588	0.872088	1.35214	1.0892	1.01999	1.01399	0.94063	1.04046	NA	≥ 20.00	≤ 4.70	1.221
X032182	Q8IIR9	PF11_0096, PF3D7_1108400	1348	122	24	81	1	0.853367	0.78175	0.844711	1.05148	1.09461	1.03323	0.936732	1.09755	1.03176	NA	≥ 20.00	≤ 4.70	1.14
X032182	Q8I3X4	PF3D7_0513300	929	54	15	39	1	0.772665	0.748537	0.794247	0.869752	0.966121	0.869111	0.846541	0.875972	0.871459	NA	≥ 20.00	≤ 4.70	1.149
X032182	Q8I4Z4	PF3D7_1243600, PFL2095w	176	3	3	3	1	1.37606	0.988875	1.17948	1.32405	1.37652	1.057	1.39295	1.37571	1.32012	NA	≥ 20.00	≤ 4.70	1.096
X032182	Q8I4Z2	PF3D7_1243800, PFL2105c	168	7	3	4	1	1.1091	0.671247	0.716417	1.15355	1.02137	1.05273	0.920417	1.10478	1.1778	1	≥ 20.00	≤ 4.70	1.52
X032182	Q8ILR6	PF14_0178, PF3D7_1418000, UFD1	78	4	3	3	1	0.992762	0.811987	1.01556	1.17053	1.06458	1.2127	1.01103	1.09437	0.906336	NA	≥ 20.00	≤ 4.70	1.09
X032182	Q8ILR7	PF14_0177, PF3D7_1417800	473	12	11	11	1	0.986749	0.777866	0.86931	0.921014	0.882765	0.860849	0.989043	0.937228	0.996788	0.71	≥ 20.00	≤ 4.70	1.206
X032182	Q8ILR0	PF14_0184, PF3D7_1419000	116	3	3	3	1	1.00175	0.869085	0.822868	1.1296	1.01045	0.89521	1.03809	0.984493	0.874703	NA	≥ 20.00	≤ 4.70	1.183
X032182	Q8IL80	PF14_0368, PF3D7_1438900, TPx1	362	8	6	7	1	1.01329	0.900195	0.860318	0.925233	0.905663	1.05195	0.852597	0.895521	0.882	1	≥ 20.00	≤ 4.70	1.144
X032182	Q8IL87	PF14_0360, PF3D7_1438000	136	5	2	2	1	0.896257	0.746774	0.950526	0.90849	0.787532	0.88317	0.85676	0.895129	0.820859	1	≥ 20.00	≤ 4.70	1.117
X032182	Q8IAN7	PF3D7_0803700	267	8	4	4	1	0.940343	0.726221	0.84501	0.971108	1.03993	0.957843	0.942491	1.00476	0.967094	1	≥ 20.00	≤ 4.70	1.235
X032182	Q8IHS5	PF11_0454, PF3D7_1144000	173	3	3	3	1	1.08087	0.857244	0.87505	1.01544	1.00889	1.00457	1.18618	0.974352	0.950279	1	≥ 20.00	≤ 4.70	1.201
X032182	Q8IDF0	PF3D7_1355100	479	15	8	8	1	0.95286	0.737196	0.79336	0.961048	0.888394	0.882822	0.919704	0.930964	0.89464	1	≥ 20.00	≤ 4.70	1.276
X032182	Q8IDF6	Adss, PF13_0287	214	7	5	5	1	1.18264	0.857037	0.97506	1.08589	0.961164	1.0936	1.0028	1.04897	0.920511	NA	≥ 20.00	≤ 4.70	1.191
X032182	Q8IDF9	PF3D7_1354200	303	9	8	8	1	1.01786	0.774758	0.798993	1.15406	0.832983	0.815647	0.779934	0.820002	0.972829	1	≥ 20.00	≤ 4.70	1.282
X032182	P00352	ALDC, ALDH1, ALDH1A1, PUMB1	810	24	14	17	1	0.819649	0.68445	0.711406	0.959808	1.00627	0.97868	0.976852	0.923701	0.934723	NA	≥ 20.00	≤ 4.70	1.304
X032182	Q8IM32	PF14_0059, PF3D7_1406200	281	13	6	6	1	1.0371	0.832809	0.946504	1.10457	1.13497	1.03947	1.07258	1.16247	1.16499	NA	≥ 20.00	≤ 4.70	1.145
X032182	Q8IJ80	PF10_0319, PF3D7_1032700	144	3	3	3	1	0.983489	0.717875	0.885625	0.729644	0.925026	0.900811	0.964868	0.899815	0.894625	1	≥ 20.00	≤ 4.70	1.237
X032182	Q8IBM9	PF3D7_0722400	650	14	11	11	1	1.04384	0.843024	0.945597	0.905266	0.947964	1.09298	1.07521	0.949292	0.851579	NA	≥ 20.00	≤ 4.70	1.143
X032182	Q8I5L7	PF3D7_1219000, PFL0925w	96	5	2	2	1	0.910438	0.810107	0.912959	1.20389	1.16911	1.09385	1.11423	1.25763	1.25254	NA	≥ 20.00	≤ 4.70	1.109
X032182	Q8I5L6	PF3D7_1219100, PFL0930w	1641	44	38	38	1	0.941942	0.853278	0.952832	1.05052	1.02187	0.995387	1.0126	1.0039	1.05469	1.06	≥ 20.00	≤ 4.70	1.075
X032182	Q8I5L3	PF3D7_1219900, PFL0960w	108	2	2	2	1	1.12089	0.833941	0.948033	1.24339	1.09288	1.16636	1.09599	1.18661	1.01022	NA	≥ 20.00	≤ 4.70	1.19
X032182	Q8I6Z4	PF3D7_1368200	198	8	5	5	1	0.959341	0.793144	0.805501	0.874679	0.839983	0.933048	0.876601	0.915871	0.832607	1	≥ 20.00	≤ 4.70	1.226
X032182	Q8I6Z1	PF3D7_0731600	198	6	4	4	1	1.11132	0.89159	0.915047	0.931585	0.954834	0.936956	0.896262	0.841352	0.892755	1	≥ 20.00	≤ 4.70	1.169
X032182	C0H489	PF3D7_0405100	569	17	11	11	1	0.935783	0.815345	0.797229	1.03	0.970653	0.901494	0.9127	1.004	1.09072	NA	≥ 20.00	≤ 4.70	1.2
X032182	C0H480	PF3D7_0320000	142	4	4	4	1	1.00599	0.977698	0.976388	1.16387	1.12601	0.895521	1.26865	1.00673	1.01218	1	≥ 20.00	≤ 4.70	1.027
X032182	Q7K734	FEN1, PFD0420c	197	5	5	5	1	1.07513	0.812007	0.978913	1.01817	1.01306	1.09131	1.06592	1.02689	0.951846	NA	≥ 20.00	≤ 4.70	1.159
X032182	C6KT76	PF3D7_0624000	573	15	11	11	1	1.06217	0.813787	0.865601	0.777795	0.82986	0.89853	0.890762	0.804382	0.754741	NA	≥ 20.00	≤ 4.70	1.228
X032182	Q8IHT2	PF11_0447, PF3D7_1143400	163	7	5	5	1	1.19832	1.00855	1.17971	1.04117	1.19517	1.14081	1.20964	0.979097	0.986	NA	≥ 20.00	≤ 4.70	1.005
X032182	Q8IHT4	PF11_0443, PF3D7_1143200	221	7	4	4	1	1.30793	0.807352	0.93787	1.2412	1.07013	1.13122	0.954645	0.969003	1.22974	NA	≥ 20.00	≤ 4.70	1.322
X032182	Q8IBC1	PF3D7_0829000	120	4	2	2	1	1.04048	0.798107	0.811624	1.15	1.02111	0.884028	0.996853	0.984541	1.19897	1	≥ 20.00	≤ 4.70	1.268
X032182	Q8IJZ9	PF10_0041, PF3D7_1003800	424	16	8	8	1	0.992908	0.774481	0.887934	1.0071	0.906493	0.906272	0.982444	0.994599	1.01517	1	≥ 20.00	≤ 4.70	1.199
X032182	Q8IE43	PF3D7_1328300	182	4	4	4	1	1.14032	0.881752	0.872751	1.09141	0.995149	0.960439	0.986458	1.0336	0.966533	1	≥ 20.00	≤ 4.70	1.22
X032182	O97319	PF3D7_0319600	177	5	4	5	1	1.00098	0.930071	0.816409	0.802788	0.873771	0.738443	0.873046	0.905815	0.816887	1	≥ 20.00	≤ 4.70	1.146
X032182	Q8IKH8	PF14_0627, PF3D7_1465900	631	20	13	17	1	0.966768	0.781198	0.792972	0.913103	0.952034	0.937468	0.822769	0.88847	0.945586	1.49	≥ 20.00	≤ 4.70	1.249
X032182	Q8I3G9	PF3D7_0529900	136	4	3	3	1	1.30649	1.00834	1.05827	1.26587	1.12622	1.24578	0.954677	1.08284	1.25157	NA	≥ 20.00	≤ 4.70	1.116
X032182	Q8ILJ7	PF14_0246, PF3D7_1426700	115	4	3	3	1	1.02337	0.907854	0.939496	1.25752	0.899163	0.960503	0.936322	0.905424	0.959063	1	≥ 20.00	≤ 4.70	1.095
X032182	Q8ILJ1	PF14_0252, PF3D7_1427300	606	18	12	12	1	1.0816	0.843396	0.976259	1.2322	0.963333	0.952175	0.999736	0.934893	0.939495	1	≥ 20.00	≤ 4.70	1.144
X032182	Q8ID28	PF3D7_1368100	412	10	9	9	1	1.01054	0.899675	0.9417	1.06825	0.965108	0.99465	0.945056	1.01238	1.01312	NA	≥ 20.00	≤ 4.70	1.092
X032182	P28482	ERK2, MAPK1, PRKM1, PRKM2	365	10	8	8	1	0.955722	0.629153	0.647755	1.15576	1.11853	1.00344	1.07424	1.0826	1.11825	NA	≥ 20.00	≤ 4.70	1.532
X032182	P28289	D9S57E, TMOD, TMOD1	211	5	4	4	1	1.14416	0.773715	1.03059	1.02639	1.0606	1.04927	1.08046	0.983817	0.903801	NA	≥ 20.00	≤ 4.70	1.188
X032182	C6KTE1	PF3D7_0630600	528	15	9	9	1	1.02867	0.76857	0.846442	0.895525	0.964341	0.96414	1.00986	0.963208	0.930977	1.51	≥ 20.00	≤ 4.70	1.256
X032182	A0A146LZZ4	PF3D7_0420600	183	5	3	3	1	0.986824	0.737913	0.929472	0.785718	0.850728	0.83645	0.965837	0.982945	1.01126	1	≥ 20.00	≤ 4.70	1.192
X032182	Q8II16	PF11_0359, PF3D7_1134800	274	8	5	5	1	1.03252	0.822151	0.96017	1.01621	0.971076	0.971182	0.980849	0.995417	1.08026	1	≥ 20.00	≤ 4.70	1.14
X032182	Q8IJG6	PF10_0232, PF3D7_1023900	609	19	11	11	1	1.08109	0.872556	0.939107	1.08983	1.04498	0.96904	1.10542	1.06842	1.05095	NA	≥ 20.00	≤ 4.70	1.149
X032182	Q8IDN9	PF3D7_1345800	1272	44	30	34	1	0.819298	0.754114	0.764494	0.966285	0.979838	0.938588	0.841659	1.00236	1.02615	1	≥ 20.00	≤ 4.70	1.198
X032182	Q8IDN4	PF3D7_1346300	337	11	6	9	1	1.06915	0.834025	0.936821	0.865124	0.946859	0.983664	0.944742	0.882723	0.853363	1	≥ 20.00	≤ 4.70	1.168
X032182	Q9U0I0	PF3D7_0410800	220	6	4	4	1	1.0119	0.786837	0.964309	0.704459	0.766404	0.801617	0.978833	0.943534	1.04229	1	≥ 20.00	≤ 4.70	1.149
X032182	Q9U0I2	PF3D7_0410600	83	4	2	2	1	1.10648	0.751203	1.11104	1.50606	0.980848	1.27422	1.20182	0.93522	0.74583	NA	≥ 20.00	≤ 4.70	1.131
X032182	Q8IEH3	PF3D7_1314100	133	4	3	3	1	1.06928	0.819686	0.895913	1.52085	0.987552	1.00112	1.02756	1.06861	1.1124	1	≥ 20.00	≤ 4.70	1.206
X032182	C0H579	PF3D7_0931400	94	3	2	2	1	1.04621	0.900888	0.98418	0.895073	1.37394	1.23533	0.987906	1.08254	0.846265	NA	≥ 20.00	≤ 4.70	1.085
X032182	C0H571	PF3D7_0929400	2420	68	44	48	1	0.958268	0.86194	0.872253	0.94866	0.909386	0.901053	0.889384	0.906486	0.977561	1	≥ 20.00	≤ 4.70	1.129
X032182	C0H570	PF3D7_0929200	173	6	4	4	1	1.11484	0.934189	1.02485	1.11196	1.1094	1.04406	1.13583	1.03644	1.00961	NA	≥ 20.00	≤ 4.70	1.08
X032182	Q8I348	PF3D7_0910400	210	8	3	3	1	0.992142	0.904738	0.958828	1.2915	0.924422	0.971541	0.97511	1.04475	1.03556	1	≥ 20.00	≤ 4.70	1.069
X032182	C0H4E6	PF3D7_0518000	53	2	2	2	1	0.952036	0.857619	1.02573	1.15806	1.09017	1.0328	1.03365	1.14444	1.18961	NA	≥ 20.00	≤ 4.70	1.036
X032182	C0H4E7	PF3D7_0518200	152	5	3	3	1	0.923139	0.832179	1.05774	0.985594	1.03904	1.06187	1.13002	1.00011	0.846167	NA	≥ 20.00	≤ 4.70	1.018
X032182	C0H4E8	PF3D7_0518300	301	7	4	4	1	1.04335	0.905272	0.867011	0.84163	0.922024	1.07198	1.0254	0.87748	0.813975	1.4	≥ 20.00	≤ 4.70	1.153
X032182	Q00013	DXS552E, EMP55, MPP1	173	6	4	4	1	1.10876	0.775262	0.809086	1.14222	0.911225	0.949084	0.934539	0.927662	0.88932	1	≥ 20.00	≤ 4.70	1.331
X032182	Q8I238	PF3D7_0110700	164	5	3	3	1	1.28942	0.895717	1.05134	1.45767	1.01119	1.15999	1.11142	0.982376	0.828667	NA	≥ 20.00	≤ 4.70	1.176
X032182	Q8I2U5	PF3D7_0920800	1698	157	27	98	1	0.870582	0.715054	0.865544	1.05297	1.05314	1.02135	0.966929	1.00131	1.04027	NA	≥ 20.00	≤ 4.70	1.183
X032182	Q8IES0	PF3D7_1304500	315	10	5	5	1	1.10061	0.970126	1.02781	1.13411	0.938636	1.04213	1.04331	0.994745	0.917096	NA	≥ 20.00	≤ 4.70	1.051
X032182	Q8I5T4	PF3D7_1211700, PFL0580w	340	8	6	6	1	1.00985	0.739394	0.846696	0.859781	0.916266	0.969369	0.892019	0.959208	0.916905	0.79	≥ 20.00	≤ 4.70	1.267
X032182	Q8I5T3	PFL0590c	463	11	9	9	1	1.00353	0.818189	0.970996	1.0416	0.992656	0.927041	1.01268	0.9257	0.888144	NA	≥ 20.00	≤ 4.70	1.12
X032182	Q8I5T2	PF3D7_1212000, PFL0595c	401	12	7	9	1	1.07183	0.880467	0.85815	0.822828	1.02906	1.02537	0.916107	0.965428	0.87786	1	≥ 20.00	≤ 4.70	1.192
X032182	Q8I2Q0	PF3D7_0925900	429	14	8	12	1	1.09503	0.8404	0.941666	1.5496	1.36516	1.2821	1.01619	1.02332	1.04286	NA	≥ 20.00	≤ 4.70	1.176
X032182	Q8IIB4	PF11_0260, PF3D7_1124900	162	7	5	5	1	1.0216	0.837531	0.898505	0.949406	1.09221	1.03767	1.11906	1.08806	1.06621	1	≥ 20.00	≤ 4.70	1.164
X032182	Q8IIB7	PF11_0257, PF3D7_1124600	533	15	11	11	1	1.08622	0.822794	0.927133	0.855896	0.951376	1.02269	0.975796	0.88239	0.821658	NA	≥ 20.00	≤ 4.70	1.192
X032182	Q8IIB6	PF11_0258, PF3D7_1124700	352	11	6	6	1	1.1143	0.838326	0.912069	0.907817	0.994189	1.03329	1.06774	1.03203	0.918341	1	≥ 20.00	≤ 4.70	1.208
X032182	Q8IIB9	PF11_0255, PF3D7_1124400	59	2	2	2	1	1.1821	0.867194	0.922747	1.22088	1.54549	1.17689	1.43123	1.12608	1.07177	NA	≥ 20.00	≤ 4.70	1.219
X032182	Q96DR8	MUCL1, SBEM, UNQ590/PRO1160	57	2	2	2	1	0.826441	0.684925	0.776608	1.16538	1.04668	0.863341	0.772224	0.935834	1.00011	NA	≥ 20.00	≤ 4.70	1.25
X032182	C0H5F1	PF3D7_1331600	55	2	2	2	1	1.01636	0.893685	0.900161	1.24955	0.798029	0.892424	0.854608	0.874993	0.997047	1.55	≥ 20.00	≤ 4.70	1.124
X032182	Q8IK62	PF14_0744, PF3D7_1477300	187	4	4	4	1	0.949845	0.685221	0.743728	0.928921	0.933283	0.92772	0.908336	0.924038	0.823667	1.15	≥ 20.00	≤ 4.70	1.365
X032182	Q8ILB6	PF14_0329, PF3D7_1434800	276	8	6	6	1	1.24531	0.97336	1.05872	0.996886	1.13145	0.993337	1.20676	1.04988	1.00311	0.62	≥ 20.00	≤ 4.70	1.105
X032182	Q8I4W4	PF3D7_1246800, PFL2245w	168	5	2	2	1	0.976133	0.714803	0.838432	0.926381	1.01838	0.903521	0.988643	0.844318	0.895044	NA	≥ 20.00	≤ 4.70	1.272
X032182	P04040	CAT	551	13	11	11	1	0.925267	0.744775	0.824658	0.924142	1.02704	0.893689	0.969024	0.947932	0.886553	1	≥ 20.00	≤ 4.70	1.227
X032182	P50498	MSA2, PFB0300c	237	6	5	5	1	0.935015	0.645111	0.727479	0.852278	0.999151	1.0596	0.971575	0.961241	0.859692	1	≥ 20.00	≤ 4.70	1.41
X032182	Q8I344	PF3D7_0910800	144	6	2	2	1	0.946804	0.884518	0.990435	1.27049	0.849618	0.867725	0.884211	1.06779	1.02446	1.23	≥ 20.00	≤ 4.70	1.038
X032182	P05771	PKCB, PRKCB, PRKCB1	175	7	3	3	1	0.999838	0.532364	0.637432	1.11598	1.15704	1.07424	1.14605	1.01653	1.09024	NA	≥ 20.00	≤ 4.70	1.71
X032182	Q8IL42	PF14_0407, PF3D7_1442900	438	17	11	11	1	1.03542	0.887887	1.0019	1.05836	1.08293	1.04832	1.01221	0.946303	1.02653	NA	≥ 20.00	≤ 4.70	1.077
X032182	Q8II99	PF11_0275, PF3D7_1126500	133	4	3	3	1	1.0736	0.776488	0.999659	1.17506	1.07342	1.0324	1.02415	1.13341	1.21865	NA	≥ 20.00	≤ 4.70	1.167
X032182	Q8II92	PF11_0282, PF3D7_1127100	210	4	3	4	1	1.16063	0.981602	1.08308	1.09363	1.25966	1.40972	1.34209	1.34034	1.27269	NA	≥ 20.00	≤ 4.70	1.046
X032182	Q8II93	PF11_0281, PF3D7_1127000	179	4	2	2	1	0.936057	0.838922	0.919637	1.42616	1.28569	1.13878	1.06626	1.29918	1.09347	NA	≥ 20.00	≤ 4.70	1.101
X032182	Q8II97	PF11_0277, PF3D7_1126700	332	9	8	8	1	1.02987	0.719699	0.883754	0.96878	1.13457	1.05361	1.01375	1.08861	1.06641	1	≥ 20.00	≤ 4.70	1.266
X032182	Q8IKG1	PF14_0644	195	8	6	6	1	0.992423	0.776004	0.938737	0.935904	1.01919	0.909782	0.927071	1.02947	0.956913	1	≥ 20.00	≤ 4.70	1.162
X032182	Q8IE02	PF3D7_1332600	121	4	3	3	1	1.01227	0.677657	0.872684	0.871772	0.849715	0.798021	0.709293	0.86982	0.814118	1	≥ 20.00	≤ 4.70	1.298
X032182	Q8I2D9	PF3D7_0113900	130	3	2	2	1	1.19456	0.898875	1.12348	1.13489	1.27636	1.13379	1.12273	1.10205	0.963269	NA	≥ 20.00	≤ 4.70	1.085
X032182	Q8I616	PF3D7_1202900, PFL0145c	188	10	5	9	1	0.976159	0.819133	0.909311	0.906988	0.983238	0.937758	1.01831	0.982921	0.915035	NA	≥ 20.00	≤ 4.70	1.143
X032182	O96259	PF3D7_0217900, PFB0835c	304	10	8	8	1	1.02347	0.82349	0.965474	0.990025	0.952417	1.07454	1.07681	0.979301	1.00147	1	≥ 20.00	≤ 4.70	1.131
X032182	O96258	PF3D7_0217800, PFB0830w	144	3	3	3	1	0.922322	0.83922	0.753774	1.14243	1.2053	1.11022	1.9783	1.21708	1.15979	1	≥ 20.00	≤ 4.70	1.207
X032182	Q8I619	PFL0130c	119	4	3	3	1	1.06182	0.946811	1.04739	1.21876	1.26871	1.12273	1.21094	1.34927	1.1705	NA	≥ 20.00	≤ 4.70	1.034
X032182	C0H4M0	PF3D7_0707300	216	7	4	4	1	1.06493	0.83138	0.93659	0.898082	1.04917	0.905524	1.10401	0.89387	0.894714	0.95	≥ 20.00	≤ 4.70	1.168
X032182	C0H4M1	PF3D7_0707400	205	6	5	5	1	1.031	0.795926	0.947469	1.03818	1.02613	1.05213	1.07852	0.986777	0.987934	1	≥ 20.00	≤ 4.70	1.165
X032182	Q8IDS0	PF3D7_1341900	349	7	7	7	1	1.03255	0.895406	0.973152	1.15748	0.971072	0.990922	0.886346	1.03737	1.12488	NA	≥ 20.00	≤ 4.70	1.088
X032182	Q8IDS6	PF3D7_1341200	489	15	11	12	1	0.948756	0.783279	0.688649	0.764344	0.873844	0.821975	0.758425	0.862636	0.808702	1	≥ 20.00	≤ 4.70	1.324
X032182	Q8I1U8	PF3D7_0413900	127	6	2	2	1	1.21747	1.07724	1.3681	1.38823	1.40414	1.03974	1.10023	1.26194	1.20723	NA	≥ 20.00	≤ 4.70	0.907
X032182	Q8IKZ8	PF14_0453, PF3D7_1447700	173	6	4	4	1	1.08121	0.830743	0.8042	1.02395	0.935312	0.822762	0.849335	0.826936	0.887081	1	≥ 20.00	≤ 4.70	1.273
X032182	Q8IKZ7	PF14_0454, PF3D7_1447800	108	6	2	2	1	1.229	1.00756	1.1033	1.08302	0.960644	1.09334	1.0486	1.28057	1.03452	NA	≥ 20.00	≤ 4.70	1.056
X032182	Q8IKZ6	PF14_0455, PF3D7_1447900, PfMDR2	168	5	4	4	1	1.08034	0.886737	0.958946	1.30388	1.00241	0.883027	0.969168	1.0603	1.13097	1	≥ 20.00	≤ 4.70	1.127
X032182	Q8IJ56	PF10_0344, PF3D7_1035300	95	4	3	3	1	1.14349	0.840484	0.906452	1.04592	1.04885	1.04953	1.12212	1.02784	1.0046	NA	≥ 20.00	≤ 4.70	1.227
X032182	C6KSW5	PF3D7_0612100	374	11	9	9	1	1.0625	0.863013	0.877301	1.30303	0.931166	0.895037	0.875127	0.896578	1.00817	1	≥ 20.00	≤ 4.70	1.185
X032182	Q8I5G0	PF3D7_1225700, PFL1240c	240	8	4	4	1	1.01574	0.795614	0.884075	1.14777	0.981891	0.837409	0.917982	0.974722	1.05117	NA	≥ 20.00	≤ 4.70	1.2
X032182	Q8IIM5	PF11_0145, PF3D7_1113700	164	5	2	2	1	1.14198	0.83066	0.990184	0.937475	0.919569	1.10645	1.0371	0.978931	1.01867	NA	≥ 20.00	≤ 4.70	1.176
X032182	Q8IIJ9	PF11_0174	554	14	10	10	1	1.05177	0.92951	0.961486	0.97855	1.06321	1.05323	1.18905	1.00859	1.01303	NA	≥ 20.00	≤ 4.70	1.085
X032182	Q8IIJ8	PF11_0175, PF3D7_1116800	1009	26	19	19	1	1.01449	0.908241	0.967214	1.10529	1.08428	1.03565	1.08172	1.06574	1.08219	NA	≥ 20.00	≤ 4.70	1.074
X032182	Q8IIJ6	PF11_0177, PF3D7_1117100	173	7	3	4	1	1.03008	0.712109	0.794698	0.923238	0.858824	0.938172	0.828201	0.875442	0.930843	1	≥ 20.00	≤ 4.70	1.347
X032182	Q8IC33	PF3D7_0703700	77	3	2	2	1	1.20878	1.04538	1.00879	1.25449	1.14112	1.14569	1.37573	0.893533	1.07406	NA	≥ 20.00	≤ 4.70	1.075
X032182	Q8I426	PF3D7_0507700	196	9	4	4	1	0.999758	0.863857	0.956499	0.909353	1.02852	1.00026	1.10734	0.972179	0.917135	1	≥ 20.00	≤ 4.70	1.099
X032182	Q8I423	PF38, PFE0395c, PFS38	160	3	3	3	1	1.06927	0.889941	1.04975	0.931214	1.179	1.29726	1.97593	1.02313	1.86672	NA	≥ 20.00	≤ 4.70	1.067
X032182	Q8IBL5	PF3D7_0723800	547	20	13	13	1	1.02366	0.868821	0.979158	0.906157	0.980606	0.932868	1.06237	1.11843	1.05809	1	≥ 20.00	≤ 4.70	1.095
X032182	Q8I0V4	PF3D7_1222300, PFL1070c	1357	34	25	25	1	1.01705	0.848928	0.85654	0.843309	0.819433	0.930579	0.876635	0.84888	0.802992	NA	≥ 20.00	≤ 4.70	1.183
X032182	Q8I0V2	PF3D7_1235700, PFL1725w	184	6	2	2	1	0.995921	0.843596	0.882991	1.42513	0.987536	0.867834	0.998095	1.15301	0.885845	1	≥ 20.00	≤ 4.70	1.156
X032182	Q8I0V3	PF3D7_1232100, PFL1545c	821	18	11	11	1	0.94997	0.856022	0.919429	0.986323	1.02502	0.974257	0.988513	1.01694	1.04484	1	≥ 20.00	≤ 4.70	1.098
X032182	Q8IJ55	PF10_0345, PF3D7_1035400	97	2	2	2	1	1.13834	0.823496	0.904324	1.2291	1.08425	1.01466	1.17909	1.17536	0.972176	NA	≥ 20.00	≤ 4.70	1.238
X032182	Q8I226	PF3D7_0112000	166	6	4	4	1	1.18321	0.901519	1.0938	1.00689	1.01055	1.12211	1.20042	1.07918	0.901074	NA	≥ 20.00	≤ 4.70	1.094
X032182	Q8ILW7	PF14_0126, PF3D7_1412700	149	5	4	4	1	1.11493	0.889139	0.98166	1.43521	1.10482	1.02877	1.10197	1.19145	1.07238	NA	≥ 20.00	≤ 4.70	1.13
X032182	Q8ILW6	PF14_0127	574	15	12	12	1	0.844417	0.567636	0.577017	0.832868	0.906721	0.869273	0.794051	0.852488	0.928736	1	≥ 20.00	≤ 4.70	1.611
X032182	Q8ILW9	PF14_0124	400	12	8	9	1	1.05557	0.836568	0.972766	1.2092	1.01406	1.00511	1.04485	1.0525	1.00916	NA	≥ 20.00	≤ 4.70	1.136
X032182	Q8ILW8	PF14_0125, PF3D7_1412600	144	5	4	4	1	1.30097	0.728455	0.910541	0.946723	1.0485	0.96859	0.94394	0.875515	0.895791	1	≥ 20.00	≤ 4.70	1.404
X032182	Q8IFN9	PF3D7_0422700	119	5	3	3	1	1.08381	0.883816	0.976724	1.11897	0.892723	0.999369	0.937403	0.926319	0.963524	1	≥ 20.00	≤ 4.70	1.12
X032182	P27105	BND7, EPB72, STOM	319	8	3	3	1	1.04323	0.873969	0.919448	0.835012	0.937477	0.922111	0.935386	0.860181	0.839948	1.56	≥ 20.00	≤ 4.70	1.139
X032182	O77392	MAL3P6.3, PFC0710w	243	7	5	5	1	1.05369	0.752096	0.82674	0.733215	0.91334	0.970113	0.852656	0.862448	0.812375	1	≥ 20.00	≤ 4.70	1.301
X032182	Q8IAV1	PF3D7_0811600	254	8	4	4	1	1.05314	0.82155	0.89205	1.03163	0.862762	0.946189	0.993023	0.951055	0.895715	NA	≥ 20.00	≤ 4.70	1.198
X032182	Q8IAV6	PF3D7_0812100	940	28	18	19	1	1.11275	0.893783	1.00335	1.43371	0.984964	0.966783	1.0235	0.980998	1.01183	1	≥ 20.00	≤ 4.70	1.114
X032182	Q8I468	PF3D7_0503300	206	8	3	3	1	1.03784	0.824329	0.86192	1.19979	1.072	0.915584	1.03005	1.05691	1.06975	NA	≥ 20.00	≤ 4.70	1.209
X032182	Q8IE82	PF3D7_1323400	314	11	6	7	1	0.906953	0.842856	0.751182	0.936529	0.977826	0.900072	0.882118	0.945926	0.955724	1	≥ 20.00	≤ 4.70	1.196
X032182	Q8IE84	PF3D7_1323200	248	4	4	4	1	1.14277	0.878363	1.0843	0.956561	1.07892	1.07668	1.10891	1.07703	0.94518	NA	≥ 20.00	≤ 4.70	1.092
X032182	P35612	ADD2, ADDB	481	12	8	8	1	1.04899	0.82516	0.881162	0.926273	0.844881	0.935252	0.917245	0.930332	0.96779	1	≥ 20.00	≤ 4.70	1.201
X032182	P35611	ADD1, ADDA	256	6	4	4	1	1.0932	0.904147	0.968933	1.05169	1.0632	1.03698	1.17969	1.13506	1.06331	NA	≥ 20.00	≤ 4.70	1.118
X032182	Q8IJP6	PF10_0146, PF3D7_1014900	94	7	2	2	1	0.763739	0.680967	0.74862	1.08163	1.02391	0.883321	0.966975	0.947191	0.815211	NA	≥ 20.00	≤ 4.70	1.234
X032182	Q8IJP3	PF10_0149, PF3D7_1015200.1	227	7	5	5	1	1.08278	0.822696	0.913872	0.836003	0.897699	0.997641	0.907924	0.93316	0.835747	NA	≥ 20.00	≤ 4.70	1.199
X032182	Q8IJP9	PF10_0143, PF3D7_1014600	129	6	2	2	1	1.08244	0.838358	0.933526	0.945641	1.18131	1.03297	0.905907	1.08923	0.91513	1	≥ 20.00	≤ 4.70	1.175
X032182	Q8IKR2	PF14_0540, PF3D7_1456700	274	7	6	6	1	1.05716	0.788773	0.993308	1.48612	0.973163	0.972596	0.943136	1.03669	1.06926	1	≥ 20.00	≤ 4.70	1.154
X032182	Q8IKR1	PF14_0541, PF3D7_1456800	430	11	9	9	1	1.1021	0.847113	0.970602	1.53903	0.873407	0.926743	0.979608	1.01359	1.00497	1	≥ 20.00	≤ 4.70	1.156
X032182	Q8IEC8	PF3D7_1318800	132	4	2	2	1	0.981639	0.601723	0.853609	1.13106	0.836133	0.884939	1.05948	0.8685	0.847952	1	≥ 20.00	≤ 4.70	1.362
X032182	Q8IEC2	PF3D7_1319400	100	2	2	2	1	1.18917	0.941071	0.89715	1.01901	0.956212	1.0955	1.02877	0.95878	1.01851	1	≥ 20.00	≤ 4.70	1.191
X032182	Q8IEC3	PF3D7_1319300	172	10	3	3	1	0.953685	0.796141	0.895507	1.27066	0.956514	0.912036	0.998009	1.05367	0.999059	1	≥ 20.00	≤ 4.70	1.155
X032182	Q7KQJ9	PF3D7_1226600, PFL1285c	337	10	5	5	1	0.981333	0.806197	0.893412	0.928572	0.913539	1.08041	0.956192	0.925918	0.857567	0.9	≥ 20.00	≤ 4.70	1.166
X032182	Q76NN8	PF3D7_0106300	656	20	18	18	1	1.15507	0.86453	1.02471	1.48461	0.94566	0.964211	1.01227	1.00766	1.01724	1	≥ 20.00	≤ 4.70	1.141
X032182	Q76NN6	PF3D7_0419600	410	15	9	9	1	1.20452	0.926114	1.0291	0.903511	1.02161	1.13265	1.08376	0.992981	0.841048	NA	≥ 20.00	≤ 4.70	1.128
X032182	Q76NN7	PF3D7_0322000	280	14	6	7	1	1.30296	1.01898	1.2212	1.08646	1.21157	1.41931	1.30277	1.07728	1.0407	NA	≥ 20.00	≤ 4.70	1.028
X032182	Q8IM66	PF14_0025, PF3D7_1402300	282	9	5	5	1	1.06902	0.798984	0.91311	0.93983	0.845362	0.893975	0.865857	0.853839	0.933113	1	≥ 20.00	≤ 4.70	1.208
X032182	Q8IKG8	PF14_0637, PF3D7_1466900	232	9	4	4	1	1.07881	0.758857	0.894273	0.87292	1.09466	0.9646	1.09215	0.876634	0.796746	NA	≥ 20.00	≤ 4.70	1.258
X032182	Q8IKG9	PF14_0636, PF3D7_1466800	125	4	3	3	1	0.863603	0.834785	0.91077	1.01483	1.09868	0.982208	1.00022	1.01635	1.02267	1	≥ 20.00	≤ 4.70	1.068
X032182	O15770	GR3, PF14_0192	93	3	2	2	1	0.883868	0.573708	0.863051	1.08842	0.981288	1.1729	0.660639	0.940051	0.797917	NA	≥ 20.00	≤ 4.70	1.311
X032182	P02042	HBD	285	4	4	4	1	1.1153	0.903656	1.02366	1.08472	1.0596	1.08963	1.05029	1.15959	1.0104	NA	≥ 20.00	≤ 4.70	1.098
X032182	C6KT03	PF3D7_0616200	246	10	5	5	1	0.937902	0.894031	0.950605	0.66932	0.964422	0.923624	1.1219	1.17426	1.17887	2.22	≥ 20.00	≤ 4.70	1.051
X032182	Q8I713	PF11_0106, PF3D7_1109900	188	4	2	2	1	0.95172	1.09256	0.840018	1.02504	0.856343	1.03206	0.930183	0.844577	1.14759	NA	≥ 20.00	≤ 4.70	1.01
X032182	C6KSV9	PF3D7_0611400	95	4	3	3	1	0.923963	0.720818	0.794962	0.938405	0.840329	0.937254	0.86002	0.877517	0.908386	1	≥ 20.00	≤ 4.70	1.269
X032182	C6KSV3	PF3D7_0610800	333	9	8	8	1	1.17436	0.788824	1.12081	0.965483	1.04139	1.18039	1.06807	0.979455	1.00202	NA	≥ 20.00	≤ 4.70	1.139
X032182	Q8IIU5	PF11_0069, PF3D7_1105800	223	6	6	6	1	1.04451	0.809104	0.928316	1.06217	0.976676	1.04503	0.99929	1.04373	0.928395	NA	≥ 20.00	≤ 4.70	1.177
X032182	Q8IIU3	PF11_0071, PF3D7_1106000	410	10	6	6	1	1.01302	0.723381	0.868509	1.02948	0.863693	0.928809	0.878397	0.967861	0.968295	1	≥ 20.00	≤ 4.70	1.265
X032182	Q8IIU9	PF11_0064, PF3D7_1105300	67	2	2	2	1	1.14654	0.78124	1.04807	1.32485	1.21494	1.15317	0.960613	1.0279	1.05852	NA	≥ 20.00	≤ 4.70	1.173
X032182	O77323	MAL3P3.6, PFC0350c	479	12	9	9	1	1.06924	0.74147	0.875918	0.947097	0.893165	0.933778	0.873507	0.907483	0.871544	1	≥ 20.00	≤ 4.70	1.279
X032182	O77325	PF3D7_0308600	151	5	4	4	1	1.00077	0.838248	0.819155	0.836337	0.895858	0.93566	0.917875	0.912823	0.901466	0.74	≥ 20.00	≤ 4.70	1.207
X032182	O96252	PF3D7_0217100, PFB0795w	150	5	3	3	1	1.05621	0.90366	0.922124	1.72933	1.12079	1.11437	0.939153	1.01834	0.999912	NA	≥ 20.00	≤ 4.70	1.126
X032182	O97320	PF3D7_0320900	230	8	4	5	1	0.938306	0.877039	0.980936	1.00108	1.08819	0.930451	0.924229	1.09872	1.0396	1	≥ 20.00	≤ 4.70	1.043
X032182	Q8I3B7	PF3D7_0903100	197	6	5	6	1	1.28201	0.964945	1.12063	1.24516	1.13877	1.08238	1.04325	0.933555	1.1921	NA	≥ 20.00	≤ 4.70	1.094
X032182	Q8ID75	PF3D7_1363100	317	10	6	6	1	1.02205	0.926929	1.0358	1.16634	0.999685	0.930214	1.07958	0.978313	1.0973	NA	≥ 20.00	≤ 4.70	1.03
X032182	Q8I502	PF3D7_1242700, PFL2055w	355	10	5	6	1	0.938646	0.791675	0.854976	0.94317	0.882833	0.843417	0.877632	0.921987	0.918264	1	≥ 20.00	≤ 4.70	1.177
X032182	Q8I501	PF3D7_1242800, PFL2060c	172	5	4	4	1	1.07057	0.882493	1.12998	1.18036	1.03091	1.13142	1.01095	1.03047	0.83963	NA	≥ 20.00	≤ 4.70	1.029
X032182	Q8I2B1	PF3D7_0102900	185	7	3	3	1	1.00868	0.770083	0.884768	1.08362	0.945884	0.912159	0.883341	1.06626	0.980254	NA	≥ 20.00	≤ 4.70	1.214
X032182	O96127	PF3D7_0202400, PFB0115w	162	6	4	4	1	1.10139	0.795883	0.937653	0.87287	0.884628	0.886092	0.996153	0.855622	0.869681	NA	≥ 20.00	≤ 4.70	1.212
X032182	Q8IB73	PF3D7_0823900	351	9	8	8	1	1.04168	0.819758	0.888577	1.02737	0.867186	0.896369	0.900158	0.930056	0.909075	NA	≥ 20.00	≤ 4.70	1.195
X032182	P19784	CK2A2, CSNK2A2	586	15	10	10	1	0.882216	0.485675	0.501671	0.90924	1.02887	0.949745	0.896481	1.00631	0.963042	1	≥ 20.00	≤ 4.70	1.906
X032182	Q8ILE8	PF14_0296, PF3D7_1431700	259	10	5	5	1	0.924743	0.813858	0.764908	0.830927	0.885453	0.869012	0.825809	0.863581	0.872142	1	≥ 20.00	≤ 4.70	1.219
X032182	Q8IJX8	PF10_0063, PF3D7_1006200	445	17	10	14	1	1.10394	0.991544	0.956339	1.08378	0.997826	0.833327	1.08463	1.04465	1.11781	1	≥ 20.00	≤ 4.70	1.08
X032182	Q8IJX3	PF10_0068, PF3D7_1006800	392	18	8	10	1	0.929172	0.806424	0.864841	0.905067	0.974326	0.950584	0.951876	0.972386	0.941149	1	≥ 20.00	≤ 4.70	1.154
X032182	Q8IDC6	PF3D7_1357900	165	6	4	4	1	1.00589	0.823758	0.824507	0.841511	0.821298	0.928727	0.871575	0.913788	0.741564	1	≥ 20.00	≤ 4.70	1.217
X032182	Q8IDC5	PF3D7_1358000	303	10	6	6	1	1.20031	0.924881	1.07954	1.20248	0.898245	0.95469	1.02906	0.942557	1.16738	1	≥ 20.00	≤ 4.70	1.098
X032182	Q8IKJ1	PF14_0614, PF3D7_1464600	174	7	4	4	1	0.844709	0.708123	0.812728	0.867056	0.765708	0.744928	0.661132	1.15078	0.803398	1	≥ 20.00	≤ 4.70	1.213
X032182	Q8IEK3	PF3D7_1311500	538	17	11	15	1	0.936806	0.775871	0.852193	0.923811	0.912063	0.975092	0.926104	0.932572	0.860082	1	≥ 20.00	≤ 4.70	1.19
X032182	Q8IEK8	PF3D7_1310800	63	4	2	2	1	0.913069	0.54344	0.791701	1.48906	1.30527	1.07899	1.04513	1.14103	1.2167	NA	≥ 20.00	≤ 4.70	1.433
X032182	C0H548	PF3D7_0921200	246	9	2	2	1	0.949877	0.845484	0.904677	1.20352	1.02141	0.947931	0.942572	1.10645	1.06936	1	≥ 20.00	≤ 4.70	1.114
X032182	Q8I333	PF3D7_0911900	106	2	2	2	1	1.19168	0.873272	1.01069	1.03166	1.10074	1.13536	1.0157	1.11555	1.08088	NA	≥ 20.00	≤ 4.70	1.163
X032182	Q8IKC8	EXP-2, PF14_0678, PF3D7_1471100	340	11	7	8	1	1.11209	0.823788	0.891117	0.804257	0.828575	0.938947	0.775957	0.766942	0.729917	NA	≥ 20.00	≤ 4.70	1.232
X032182	Q8I1X5	PF3D7_0405400	323	10	7	7	1	0.958463	0.830743	0.895325	1.07506	0.952651	0.919619	0.910773	0.924384	0.932197	1	≥ 20.00	≤ 4.70	1.135
X032182	Q8I2V9	PF3D7_0919400	198	6	4	4	1	1.05773	0.7845	0.861302	0.933181	1.07772	0.919897	0.941125	0.960274	0.933928	0.74	≥ 20.00	≤ 4.70	1.25
X032182	Q8I2V6	PF3D7_0919700	73	2	2	2	1	1.38298	0.951171	1.27612	1.11932	1.24261	1.26286	1.12852	1.15175	1.05026	NA	≥ 20.00	≤ 4.70	1.07
X032182	Q8I2V4	PF3D7_0919900	104	6	2	2	1	1.05645	0.981878	1.06684	0.859649	1.1933	1.3253	1.13274	1.10607	0.977086	NA	≥ 20.00	≤ 4.70	1.004
X032182	O97241	PF3D7_0305700	143	4	3	3	1	1.19847	0.889201	1.06968	1.05765	1.12362	1.09352	1.0503	1.02233	0.917567	NA	≥ 20.00	≤ 4.70	1.122
X032182	P61962	DCAF7, HAN11, WDR68	135	4	3	3	1	0.884064	0.556184	0.638164	0.949188	0.874817	0.88437	0.932563	0.883497	0.91563	1	≥ 20.00	≤ 4.70	1.577
X032182	Q8ILG6	PF14_0277, PF3D7_1429800	421	13	10	10	1	1.02383	0.759997	0.872555	1.16263	0.967099	0.902933	0.946399	0.920446	1.00513	1	≥ 20.00	≤ 4.70	1.24
X032182	Q8I3J5	PF3D7_0527000	713	16	11	11	1	0.921732	0.696558	0.761394	0.785577	1.01803	0.866317	0.850371	0.889847	0.864104	1	≥ 20.00	≤ 4.70	1.318
X032182	Q8I3J4	PF3D7_0527100	118	4	3	3	1	1.26922	1.0291	1.33272	1.33983	1.41973	1.32584	1.44845	1.46523	1.32768	NA	≥ 20.00	≤ 4.70	0.961
X032182	Q8I3J0	PF3D7_0527500	385	12	9	10	1	1.06337	0.813741	0.880204	0.80701	0.960073	0.939728	0.91682	0.937257	0.933205	1	≥ 20.00	≤ 4.70	1.218
X032182	Q8I4T1	PFL2415w	75	2	2	2	1	1.049	0.793401	0.813168	1.01026	0.881283	0.89907	0.681812	1.06953	0.833345	1	≥ 20.00	≤ 4.70	1.275
X032182	Q8I4T9	PF3D7_1249500, PFL2375c	153	3	3	3	1	1.21326	1.14031	1.02424	1.58122	1.38064	1.12609	1.25224	1.26885	1.22826	NA	≥ 20.00	≤ 4.70	1.023
X032182	Q6ZLZ9	PF3D7_0903700	507	15	6	7	1	1.01976	0.826425	0.888532	1.13984	0.986805	1.02451	0.952366	1.05752	1.03183	NA	≥ 20.00	≤ 4.70	1.178
X032182	A0A143ZZV5	PF3D7_0804500	149	8	2	2	1	0.861579	0.726332	0.829589	1.03193	1.02807	0.904521	0.93367	0.973383	1.00625	NA	≥ 20.00	≤ 4.70	1.196
X032182	O43427	FIBP	79	4	2	2	1	1.01735	0.682143	0.849354	1.34288	1.18562	0.97477	1.06125	1.06679	1.16251	NA	≥ 20.00	≤ 4.70	1.317
X032182	Q7KZI7	EMK1, MARK2	115	4	2	2	1	1.04117	0.618214	0.637465	1.27264	1.14759	1.12004	1.02508	1.1293	1.14166	NA	≥ 20.00	≤ 4.70	1.626
X032182	Q8IAY6	PF08_0071, SODB	205	4	3	3	1	1.1232	0.890925	1.12569	0.975854	0.944021	1.1741	1.04907	1.04472	0.98761	NA	≥ 20.00	≤ 4.70	1.053
X032182	Q8IAY9	PF3D7_0815200	544	18	11	11	1	1.04036	0.788323	1.02629	1.64752	0.903372	0.884478	1.01823	1.02016	0.973772	1	≥ 20.00	≤ 4.70	1.124
X032182	Q8IL96	PF14_0350, PF3D7_1437000	256	5	4	4	1	1.187	0.846056	1.0468	1.35483	1.1068	1.05354	1.15377	1.10902	1.04921	NA	≥ 20.00	≤ 4.70	1.155
X032182	Q8II43	PF11_0331, PF3D7_1132200	652	20	13	13	1	1.04073	0.803861	0.900987	0.966124	0.913484	0.924707	0.907432	0.916375	0.905898	1	≥ 20.00	≤ 4.70	1.197
X032182	Q8IDK7	PF3D7_1349200	610	18	12	12	1	1.01741	0.802271	0.831117	0.886218	0.914422	0.973492	0.934286	0.866837	0.877499	NA	≥ 20.00	≤ 4.70	1.235
X032182	Q8IKB0	PF14_0696, PF3D7_1472800	410	15	9	9	1	1.01913	0.885334	1.10499	1.24904	1.20664	1.30179	1.49974	1.19248	1.11624	NA	≥ 20.00	≤ 4.70	1.014
X032182	Q8I623	PF3D7_1202200, PFL0110c	108	3	2	2	1	1.10949	0.83974	0.839569	0.998371	0.8441	0.909959	0.73769	0.75399	0.799499	1	≥ 20.00	≤ 4.70	1.256
X032182	Q8I1P0	PF3D7_0419800	162	6	4	4	1	0.989426	0.836243	0.926645	1.00598	1.01639	1.06828	0.983141	0.989882	0.976617	1	≥ 20.00	≤ 4.70	1.129
X032182	Q8I2N0	PF3D7_0927900	364	9	4	4	1	1.07295	0.914538	0.958621	0.963904	0.886502	0.977699	0.861627	0.821043	0.954715	1	≥ 20.00	≤ 4.70	1.107
X032182	Q8IKY0	ApiAP2, PF14_0471, PF3D7_1449500	130	5	3	3	1	0.929592	0.661423	0.863873	1.04118	0.988562	0.909933	0.939185	0.914797	0.929182	1	≥ 20.00	≤ 4.70	1.265
X032182	P00915	CA1	544	11	8	8	1	1.15944	0.910277	1.11863	0.955312	1.05196	1.25134	1.11053	1.07057	0.942256	1	≥ 20.00	≤ 4.70	1.064
X032182	Q8IJ60	PF10_0340, PF3D7_1034900	486	15	12	12	1	1.0188	0.850585	0.845247	0.92663	0.823436	0.918855	0.876394	0.864057	0.791507	NA	≥ 20.00	≤ 4.70	1.19
X032182	Q8IJ69	PF10_0331, PF3D7_1034000	178	6	4	4	1	1.07016	0.87392	1.02003	1.23417	1.08289	1.03346	1.07154	1.11062	1.08631	NA	≥ 20.00	≤ 4.70	1.093
X032182	Q8IBS3	PF3D7_0717700	205	6	3	3	1	1.04363	0.851529	0.95255	0.881169	0.920704	1.12031	1.01688	0.973454	1.00803	NA	≥ 20.00	≤ 4.70	1.133
X032182	Q8IBT2	PF3D7_0716800	202	7	4	4	1	1.09393	0.901477	0.949467	1.05825	0.997833	1.03676	1.07478	0.898834	1.0176	NA	≥ 20.00	≤ 4.70	1.131
X032182	Q8IBT7	PF3D7_0716300	399	9	6	6	1	1.00371	0.85488	0.994742	1.00283	0.954538	1.00885	1.03301	0.904447	0.986215	NA	≥ 20.00	≤ 4.70	1.083
X032182	C6KT11	PF3D7_0617000	93	2	2	2	1	1.11449	0.720974	0.875835	1.49566	0.865988	0.912554	0.983611	0.870646	0.961433	1	≥ 20.00	≤ 4.70	1.324
X032182	Q8IIE9	PF11_0225, PF3D7_1121700	153	5	4	4	1	1.02174	0.868769	0.884754	1.22667	1.02948	0.991552	0.988091	1.01667	1.09962	1	≥ 20.00	≤ 4.70	1.153
X032182	Q8I479	PF3D7_0502100	444	13	7	9	1	0.999932	0.718686	0.728955	1.02381	1.03738	0.973122	1.08737	1.02642	1.10989	1	≥ 20.00	≤ 4.70	1.382
X032182	Q8I3R6	PF3D7_0519400	178	5	4	4	1	1.03209	0.922061	0.728962	0.800254	0.884093	0.768075	0.715411	0.798236	0.871594	1	≥ 20.00	≤ 4.70	1.231
X032182	Q8I3R0	PF3D7_0520000	338	11	7	9	1	0.982766	0.810489	0.72014	0.768241	0.813087	0.802122	0.749163	0.849026	0.825413	1	≥ 20.00	≤ 4.70	1.295
X032182	P61076	PFI1170c, trxr2	49	3	2	2	1	1.16031	0.899428	0.914816	1.0012	0.93585	0.775234	0.811755	1.15225	0.690829	1	≥ 20.00	≤ 4.70	1.191
X032182	P61074	PCNA, PF13_0328	671	13	10	11	1	1.04926	0.894763	0.994362	0.833198	0.929552	1.11243	1.05415	0.976719	0.877235	1	≥ 20.00	≤ 4.70	1.085
X032182	Q8I272	PF3D7_0107000.1	73	2	2	2	1	1.0245	0.868767	0.973623	0.951837	1.01019	0.926838	1.02153	0.976494	0.926824	1	≥ 20.00	≤ 4.70	1.099
X032182	A0A143ZVM1	PF3D7_0831600	102	2	2	2	1	1.04865	0.893471	0.954636	1.32447	0.9571	1.10861	1.14575	1.04709	1.03738	1	≥ 20.00	≤ 4.70	1.109
X032182	O97240	PF3D7_0305600	113	4	3	3	1	0.916035	0.78918	0.808574	0.945464	1.0728	0.935963	0.918595	0.988135	0.905589	1	≥ 20.00	≤ 4.70	1.199
X032182	O97245	PF3D7_0306400	443	14	7	8	1	1.1403	0.975246	0.966363	1.01918	1.02601	1.06996	1.00378	0.917505	1.10874	1.54	≥ 20.00	≤ 4.70	1.102
X032182	O97244	PF3D7_0306200	170	7	5	5	1	1.14362	0.933978	1.01852	1.00546	1.03764	1.12851	1.13409	1.0354	0.994444	NA	≥ 20.00	≤ 4.70	1.098
X032182	O97247	PF3D7_0306800	731	19	13	14	1	1.03356	0.764738	0.860729	0.916451	0.994946	0.99872	0.942725	0.88693	0.867243	1	≥ 20.00	≤ 4.70	1.251
X032182	O97249	MAL3P2.28, PFC0295C, RPS12	443	14	8	11	1	1.05158	0.93238	0.924283	1.05621	1.04496	0.958751	1.1143	1.00845	1.09682	1.43	≥ 20.00	≤ 4.70	1.105
X032182	O97248	PF3D7_0306900	160	6	5	5	1	0.961822	0.798915	0.794133	0.897095	0.925418	0.886086	0.847522	0.892439	0.902459	1.41	≥ 20.00	≤ 4.70	1.231
X032182	Q8IL11	LAP, PF14_0439, PF3D7_1446200	399	10	6	6	1	1.02554	0.795962	0.853704	0.799386	0.814346	0.970376	0.906578	0.854979	0.741	1	≥ 20.00	≤ 4.70	1.228
X032182	Q8IL19	LAMMER, PF14_0431, PF3D7_1445400	170	5	4	4	1	0.985025	0.784208	0.787085	1.07607	1.02778	1.05188	1.04909	0.939416	1.029	NA	≥ 20.00	≤ 4.70	1.263
X032182	Q8IE22	PF3D7_1330400.1	115	5	2	2	1	1.14738	0.946126	0.923742	1.84085	0.876977	0.85022	0.998634	1.15242	1.02182	1	≥ 20.00	≤ 4.70	1.148
X032182	O96198	PF3D7_0211800, PFB0525w	350	7	6	6	1	1.06223	0.792926	0.916385	0.99412	0.998884	1.0538	1.0656	0.963319	0.918734	NA	≥ 20.00	≤ 4.70	1.206
X032182	O96191	PF3D7_0210900, PFB0490c	61	2	2	2	1	1.15708	0.922005	0.860722	1.23246	1.03847	0.682931	0.789627	1.01061	1.07195	NA	≥ 20.00	≤ 4.70	1.21
X032182	O96220	PF3D7_0214000, PFB0635w	372	10	8	8	1	0.987376	0.842881	0.909217	0.805253	0.906319	0.982149	0.931097	0.895039	0.830325	0.74	≥ 20.00	≤ 4.70	1.134
X032182	O96221	PF3D7_0214100, PFB0640c, Sec31p	327	13	8	8	1	1.08244	0.845772	0.952918	1.06	1.04947	1.01531	1.06057	0.997176	0.994054	NA	≥ 20.00	≤ 4.70	1.158
X032182	P60174	TPI, TPI1	170	3	2	2	1	1.04967	0.77222	0.986259	0.974988	1.01712	1.07324	0.9937	1.0463	0.908267	NA	≥ 20.00	≤ 4.70	1.166
X032182	Q8IJU2	PF10_0100, PF3D7_1010300	69	2	2	2	1	1.07686	0.864388	0.964987	0.848819	0.830423	0.961567	0.969052	0.764719	0.742793	1	≥ 20.00	≤ 4.70	1.135
X032182	Q8IDX3	PF3D7_1335700	150	6	3	3	1	0.976372	0.938261	1.01583	0.933856	1.11102	0.953005	1.11759	0.925315	0.870177	NA	≥ 20.00	≤ 4.70	1.011
X032182	Q8IDX8	PF3D7_1335100	340	10	6	7	1	1.0146	0.832568	0.973659	0.790186	0.946275	0.970967	0.965134	0.969127	0.854936	1	≥ 20.00	≤ 4.70	1.115
X032182	Q8IKQ9	PF14_0543, PF3D7_1457000, SPP	236	6	5	5	1	1.18909	0.876496	1.0076	1.7266	0.905675	0.982993	1.01829	0.994791	1.04788	1	≥ 20.00	≤ 4.70	1.162
X032182	Q8IKQ7	PF14_0546, PF3D7_1457300	427	11	10	10	1	1.04983	0.895811	0.954086	0.927609	0.965409	1.02509	1.0205	0.95256	0.923584	NA	≥ 20.00	≤ 4.70	1.108
X032182	Q8IEF5	PF3D7_1315900	1145	31	22	22	1	1.01545	0.786979	0.928917	1.40674	0.865792	0.827789	0.874966	0.929926	0.928311	1	≥ 20.00	≤ 4.70	1.175
X032182	Q8IEF0	PF3D7_1316500	84	3	3	3	1	1.0055	0.864401	0.915013	1.06876	1.08098	1.02555	1.09214	1.08403	0.98978	NA	≥ 20.00	≤ 4.70	1.127
X032182	Q8I2F2	PF3D7_0936800	411	13	10	10	1	0.999622	0.812255	0.944	1.004	0.992704	0.986108	0.967738	1.01047	0.985571	1	≥ 20.00	≤ 4.70	1.139
X032182	C0H4S5	PF3D7_0807000	176	6	5	5	1	0.865714	0.821849	0.800737	1.01489	1.09871	1.10704	0.988062	0.973416	1.01782	NA	≥ 20.00	≤ 4.70	1.15
X032182	Q8I5B3	PF3D7_1230700, PFL1480w	218	7	4	4	1	0.971983	0.821063	0.845677	0.86817	0.943724	1.06368	0.957503	1.03324	1.0511	1.58	≥ 20.00	≤ 4.70	1.183
X032182	Q8I5B6	HslV, PF3D7_1230400, PFL1465c	174	4	3	3	1	1.01051	0.820227	0.869482	1.05651	0.983022	1.0737	1.06359	1.01181	0.973487	NA	≥ 20.00	≤ 4.70	1.19
X032182	Q8IBL9	PF3D7_0723400	92	4	2	2	1	1.12782	0.959903	0.874693	1.09189	1.04247	0.96943	1.24408	1.14292	1.00962	1.16	≥ 20.00	≤ 4.70	1.16
X032182	P17612	PKACA, PRKACA	291	12	8	9	1	0.818094	0.745639	0.766567	1.04777	1.06379	0.990932	0.979645	0.938023	0.931778	NA	≥ 20.00	≤ 4.70	1.202
X032182	C0H5K9	PF3D7_1366800	55	2	2	2	1	1.0552	0.965522	0.919642	1.23143	0.918837	0.910019	0.867008	0.853285	0.825839	1	≥ 20.00	≤ 4.70	1.09
X032182	Q8IBI3	PF3D7_0727400	316	7	7	7	1	1.01786	0.789016	0.820935	0.830111	0.881945	0.901253	0.877758	0.853761	0.801376	NA	≥ 20.00	≤ 4.70	1.253
X032182	Q8IBI0	PF3D7_0727700	1617	71	39	55	1	0.95336	0.274104	0.275865	1.04447	1.01504	0.927693	0.975562	0.986239	1.01422	NA	≥ 20.00	≤ 4.70	3.552
X032182	C6KSQ6	PFF0285c	109	6	3	3	1	1.14881	0.978147	0.93321	1.14922	1.11303	1.17851	1.13873	1.0005	1.1814	NA	≥ 20.00	≤ 4.70	1.124
X032182	C6KSQ7	PF3D7_0605900	112	4	3	3	1	1.02262	0.864885	0.930726	1.18022	0.922853	0.992059	0.893519	0.938821	0.924295	1	≥ 20.00	≤ 4.70	1.126
X032182	Q8IIP4	PF11_0125, PF3D7_1111900	52	2	2	2	1	1.17283	0.903189	1.13339	1.13847	1.14488	1.1884	1.2217	1.28461	1.05981	NA	≥ 20.00	≤ 4.70	1.067
X032182	Q8I3Z5	PFE0545c, TCTP	157	9	3	4	1	1.19687	0.930898	1.20955	1.20191	1.24322	1.31536	1.15527	1.16087	1.04218	NA	≥ 20.00	≤ 4.70	1.026
X032182	Q8I3Z1	PFE0570w	441	16	7	7	1	1.14858	0.944339	0.969884	1.14815	1.1384	1.0148	1.0294	0.97591	1.06824	NA	≥ 20.00	≤ 4.70	1.122
X032182	Q8I3Z9	PF3D7_0510500	93	5	2	2	1	0.907204	0.806324	0.845514	0.978723	1.01273	0.918798	1.05279	1.08345	0.962888	1	≥ 20.00	≤ 4.70	1.155
X032182	Q8ILL5	PF14_0228, PF3D7_1423700	858	28	16	19	1	1.04366	0.941338	0.96208	1.2504	1.11533	1.05729	1.14048	1.1453	1.16654	NA	≥ 20.00	≤ 4.70	1.074
X032182	Q8ILL2	PF14_0231, PF3D7_1424400	538	15	11	11	1	0.941719	0.769448	0.731614	0.957283	1.05353	0.881055	0.85168	1.08813	1.04053	1	≥ 20.00	≤ 4.70	1.294
X032182	Q8ILL3	PF14_0230, PF3D7_1424100	736	18	14	15	1	0.949351	0.78699	0.86121	0.846897	0.973346	0.903231	0.960051	0.939837	0.936874	1.1	≥ 20.00	≤ 4.70	1.183
X032182	Q8I3A3	PF3D7_0904600	160	5	3	3	1	1.07694	0.868254	0.958839	0.970166	1.01155	1.08127	1.01604	1.07902	1.04579	1	≥ 20.00	≤ 4.70	1.137
X032182	Q8I3A0	PF3D7_0904900	193	8	4	4	1	0.839763	0.557773	0.646734	0.933816	0.71282	0.674513	0.795422	0.730591	0.754436	1	≥ 20.00	≤ 4.70	1.527
X032182	Q8I3A9	PF3D7_0904000	79	4	3	3	1	1.05234	0.890483	0.996686	1.05349	1.00432	0.992497	1.16654	1.05597	0.964179	1	≥ 20.00	≤ 4.70	1.088
X032182	Q8ID42	PF3D7_1366600	163	5	3	3	1	1.05741	0.74001	0.837083	1.18384	0.989784	0.81501	0.915305	1.06554	0.847689	1	≥ 20.00	≤ 4.70	1.305
X032182	Q8ID43	PF3D7_1366500	467	11	8	10	1	1.07687	0.895856	0.955091	0.982089	1.01195	1.05947	0.941681	0.975154	0.966996	1	≥ 20.00	≤ 4.70	1.122
X032182	Q8I531	ApiAP2, PF3D7_1239200, PFL1900w	91	7	2	2	1	1.10251	0.838153	0.943008	1.03782	1.1771	1.13107	1.32836	1.18267	1.03537	NA	≥ 20.00	≤ 4.70	1.18
X032182	Q8I537	PF3D7_1238600, PFL1870c	415	10	7	7	1	1.00776	0.811568	0.859344	0.914599	0.813682	0.9035	0.789687	0.837042	1.24768	1	≥ 20.00	≤ 4.70	1.202
X032182	Q8I534	PF3D7_1238900, PFL1885c	501	15	10	10	1	0.857363	0.599065	0.643282	0.802871	0.985373	0.938172	0.942667	0.960518	0.955083	1.67	≥ 20.00	≤ 4.70	1.495
X032182	P04406	CDABP0047, GAPD, GAPDH, OK/SW-cl.12	532	16	9	9	1	0.895064	0.717518	0.777506	0.748224	0.894282	0.834647	0.846472	0.957853	0.708949	1	≥ 20.00	≤ 4.70	1.268
X032182	Q8ILA9	PF14_0336, PF3D7_1435500	265	8	6	7	1	1.03537	0.898192	1.04525	0.908906	1.12935	1.06498	1.11708	0.990334	0.988955	1	≥ 20.00	≤ 4.70	1.047
X032182	C0H4B1	PF3D7_0417500.1	87	3	2	2	1	0.973203	0.885558	1.05809	0.88373	1.14013	1.04212	1.04579	1.02851	0.913149	NA	≥ 20.00	≤ 4.70	1.015
X032182	Q8IAL6	PF3D7_0801800	896	27	17	17	1	1.07842	0.801009	0.917151	0.959646	1.04616	1.02793	1.01047	0.983683	0.920678	NA	≥ 20.00	≤ 4.70	1.21
X032182	Q9NLB2	PF3D7_0306300	194	7	4	5	1	1.22636	1.17617	1.12981	1.53901	1.24947	1.1228	1.27342	1.06093	1.318	NA	≥ 20.00	≤ 4.70	0.965
X032182	Q8IB82	PF3D7_0824800	68	3	2	2	1	0.987457	0.760779	1.05437	1.23232	0.834866	1.10256	1.25043	1.29322	1.15784	1	≥ 20.00	≤ 4.70	1.095
X032182	Q8IB83	PF3D7_0824900	118	3	2	2	1	0.848073	0.68282	0.807447	1.02421	0.877379	0.907614	0.906908	1.00814	0.951292	1	≥ 20.00	≤ 4.70	1.24
X032182	Q8IKI7	PF14_0618, PF3D7_1465100	193	4	4	4	1	0.994636	0.807943	0.889696	1.41763	1.09891	0.894477	0.931653	1.05448	1.0872	1	≥ 20.00	≤ 4.70	1.175
X032182	Q8IKI9	PF14_0616, PF3D7_1464900	115	5	4	4	1	1.01937	0.735778	0.938245	1.13613	0.896783	0.924908	0.961362	1.02619	1.0124	2.21	≥ 20.00	≤ 4.70	1.206
X032182	Q8IEN7	PF3D7_1307800	86	3	3	3	1	0.920752	0.749008	0.831396	0.924807	0.872488	0.757929	0.976699	0.849265	0.84582	1	≥ 20.00	≤ 4.70	1.215
X032182	Q8IM16	PF14_0075, PF3D7_1407800	144	5	2	2	1	0.971272	0.819016	0.890606	1.07308	1.12654	1.10744	1.09673	1.06729	1.12821	NA	≥ 20.00	≤ 4.70	1.153
X032182	Q8IM10	PF14_0083, PF3D7_1408600	133	4	3	3	1	0.929393	0.85479	0.807609	0.870766	0.886411	0.909652	0.921176	0.942696	0.982065	0.71	≥ 20.00	≤ 4.70	1.161
X032182	C6KT50	PFF1025c, pdx1	551	16	11	12	1	1.06412	0.829138	0.961034	0.736593	0.936148	1.01639	1.00781	0.849852	0.757056	1.69	≥ 20.00	≤ 4.70	1.153
X032182	C6KT56	PF3D7_0621900	404	13	8	8	1	1.02512	0.973707	0.9716	1.05676	1.06518	1.0491	0.995676	0.962919	1.02844	NA	≥ 20.00	≤ 4.70	1.041
X032182	Q25803	PF3D7_API04100, rps2	60	2	2	2	1	1.25067	0.851423	1.11173	1.44062	1.37864	1.27398	1.05718	0.996777	1.09905	NA	≥ 20.00	≤ 4.70	1.146
X032182	Q8IM15	PF14_0078, PF3D7_1408100	397	13	10	11	1	1.00582	0.8021	0.870318	0.865279	0.912163	1.02031	0.964963	0.901693	0.827917	NA	≥ 20.00	≤ 4.70	1.199
X032182	C6KSY0	PF3D7_0613800	659	23	11	11	1	0.949376	0.743236	0.852175	1.04454	1.03765	0.960051	1.03789	1.04819	1.00912	NA	≥ 20.00	≤ 4.70	1.222
X032182	C6KSY4	PF3D7_0614300	245	8	3	3	1	1.15921	0.970512	1.07704	1.3234	1.13011	1.20639	1.18196	1.08471	1.06432	NA	≥ 20.00	≤ 4.70	1.055
X032182	C6KSY6	PF3D7_0614500	143	4	3	3	1	0.95013	0.886253	0.704665	0.852743	0.817881	0.833689	0.794106	0.835221	0.981275	1	≥ 20.00	≤ 4.70	1.226
X032182	Q8IBA0	PF3D7_0826700	348	10	6	6	1	1.07266	0.824259	1.05613	1.24763	1.33251	1.29163	1.26351	1.06632	1.09431	NA	≥ 20.00	≤ 4.70	1.102
X032182	Q8IIX5	PF11_0037, PF3D7_1102500	78	2	2	2	1	0.89033	0.873598	0.887546	0.983386	0.923289	0.813105	1.00422	0.985539	1.07898	1	≥ 20.00	≤ 4.70	1.073
X032182	Q8IK09	PF10_0031, PF3D7_1002700	140	5	3	3	1	1.29533	0.696579	0.765206	1.15968	0.913936	0.899782	0.953089	0.931342	0.8816	1	≥ 20.00	≤ 4.70	1.57
X032182	Q8IK01	PF10_0039, PF3D7_1003600	158	5	3	3	1	1.02475	0.903689	0.980661	1.01954	1.08852	0.986027	1.16814	0.981555	1.038	2.02	≥ 20.00	≤ 4.70	1.075
X032182	Q8IK02	PF10_0038, PF3D7_1003500	214	7	4	5	1	0.853174	0.734721	0.75013	0.888399	0.872047	0.896636	0.953108	0.917874	0.910472	0.76	≥ 20.00	≤ 4.70	1.248
X032182	Q8I3I6	PF3D7_0528100	340	9	6	6	1	1.0294	0.766623	0.848281	1.02514	0.981459	0.944992	0.958189	0.998949	0.995906	NA	≥ 20.00	≤ 4.70	1.257
X032182	Q8I3I5	PF3D7_0528200	278	6	4	4	1	0.999709	0.800263	0.844396	1.03889	0.891043	1.02402	1.04401	1.05577	0.918801	1	≥ 20.00	≤ 4.70	1.216
X032182	Q8ILD4	PF14_0310, PF3D7_1432800	222	6	4	4	1	1.01189	0.772733	0.910335	1.00039	0.93167	0.917929	0.95615	0.94341	0.914399	1	≥ 20.00	≤ 4.70	1.195
X032182	C6KTC6	PF3D7_0629100	81	2	2	2	1	1.0169	0.836735	1.013	0.739235	0.968297	1.10208	1.03519	0.865867	0.826494	1	≥ 20.00	≤ 4.70	1.09
X032182	C6KTC1	PF3D7_0628600	281	13	2	2	1	0.877278	0.838131	0.909629	0.947279	1.04189	1.05404	1.00999	1.08388	1.07432	1	≥ 20.00	≤ 4.70	1.074
X032182	Q8IC05	PF3D7_0708400	1654	51	23	28	1	1.07288	0.819087	0.84387	0.837493	0.767123	0.844128	0.816014	0.80406	0.750721	NA	≥ 20.00	≤ 4.70	1.247
X032182	Q8IKJ8	PF14_0607, PF3D7_1463900	170	6	4	4	1	1.12363	0.807231	1.10232	1.55177	1.16616	1.08055	1.0546	1.13761	1.11072	NA	≥ 20.00	≤ 4.70	1.112
X032182	Q8II79	PF11_0295, PF3D7_1128400	126	4	3	3	1	1.02843	0.909616	1.022	1.09855	0.907611	1.00783	1.01983	0.981709	0.887132	NA	≥ 20.00	≤ 4.70	1.05
X032182	Q8II72	PF11_0302, PF3D7_1129100	488	12	9	9	1	1.14023	0.913623	1.06743	1.07265	1.07659	1.11137	1.04089	1.09194	1.00611	NA	≥ 20.00	≤ 4.70	1.08
X032182	Q8II73	PF11_0301, PF3D7_1129000	322	10	8	8	1	0.957609	0.805164	0.848461	0.870977	0.847338	0.944252	0.859121	0.874146	0.960547	0.6	≥ 20.00	≤ 4.70	1.184
X032182	Q8II71	PF11_0303, PF3D7_1129200	417	10	8	8	1	0.962461	0.754189	0.837543	0.843892	0.821447	0.872803	0.864835	0.895561	0.812708	NA	≥ 20.00	≤ 4.70	1.233
X032182	Q8IJE1	PF10_0257, PF3D7_1026000	185	6	3	3	1	1.08093	0.833973	0.985305	0.95507	1.12504	1.10024	1.11428	0.98925	0.93128	NA	≥ 20.00	≤ 4.70	1.144
X032182	Q8IDH2	PF3D7_1352800	110	5	3	3	1	0.965902	0.850688	0.945072	0.969722	1.09208	1.01522	1.06081	1.09057	1.07447	1.02	≥ 20.00	≤ 4.70	1.095
X032182	Q8IDH3	PF3D7_1352700	181	7	3	3	1	0.891256	0.798118	0.898811	1.74452	1.55387	0.954324	1.24816	1.33224	1.13831	NA	≥ 20.00	≤ 4.70	1.115
X032182	Q8IDH5	PF3D7_1352500	241	11	5	5	1	1.10472	0.858555	0.958238	0.90559	0.948684	1.03364	1.01012	0.901472	0.872219	NA	≥ 20.00	≤ 4.70	1.158
X032182	Q8IKA6	PF14_0700, PF3D7_1473200	569	13	12	12	1	0.984288	0.851637	0.956957	1.05017	0.969782	1.00844	1.04237	1.00096	0.998859	NA	≥ 20.00	≤ 4.70	1.097
X032182	Q8IKA0	PF14_0706, PF3D7_1473700	301	11	7	7	1	1.03033	0.783343	0.87846	1.01142	1.08345	1.07187	1.05988	1.02655	1.01857	NA	≥ 20.00	≤ 4.70	1.222
X032182	Q8IE67	PF3D7_1325100	203	6	4	4	1	0.915928	0.698519	0.851616	0.882354	0.768766	0.845156	0.775608	0.780764	0.729906	NA	≥ 20.00	≤ 4.70	1.236
X032182	Q8IE69	PF3D7_1324800	137	5	3	3	1	0.976006	0.813083	0.997298	1.07558	0.952554	1.07745	1.11362	1.05351	1.0252	1.51	≥ 20.00	≤ 4.70	1.091
X032182	C0H517	PF3D7_0903300	173	6	3	3	1	1.10025	0.778537	0.985949	1.73709	1.06397	0.971541	1.14587	1.10221	1.13152	1	≥ 20.00	≤ 4.70	1.19
X032182	C0H516	PF3D7_0903200	370	7	6	6	1	1.02116	0.852742	0.946451	0.914229	0.922042	1.01513	0.839808	0.959247	0.903903	1	≥ 20.00	≤ 4.70	1.123
X032182	Q8I367	PF3D7_0908400	185	7	3	3	1	1.14322	1.0943	1.11674	1.14323	1.26464	1.30897	1.18871	0.922488	0.996421	NA	≥ 20.00	≤ 4.70	0.969
X032182	C0H4C4	PF3D7_0504800	184	8	4	4	1	1.17014	0.874112	0.97812	1.25115	1.1155	1.19953	1.20675	1.05225	1.11881	NA	≥ 20.00	≤ 4.70	1.172
X032182	Q8I1S0	PF3D7_0416800	343	11	6	8	1	1.07355	0.823988	0.940958	1.37051	1.03951	1.13728	1.02454	1.06485	1.055	NA	≥ 20.00	≤ 4.70	1.175
X032182	Q8IEQ1	PF3D7_1306400	536	11	10	10	1	0.995867	0.839446	0.911218	1.02937	0.957314	0.970201	0.999553	1.05274	1.01397	1	≥ 20.00	≤ 4.70	1.14
X032182	Q8IEQ3	PF3D7_1306200	359	9	6	6	1	1.14272	0.989295	1.01006	1.13987	0.979148	0.992664	0.93671	0.873129	0.925495	NA	≥ 20.00	≤ 4.70	1.072
X032182	Q8I2S6	PF3D7_0923000	146	5	4	4	1	1.0338	0.787146	1.00547	0.890214	0.991198	1.00581	1.04366	1.02979	1.02233	1	≥ 20.00	≤ 4.70	1.135
X032182	Q8I2S9	PF3D7_0922700	111	3	2	2	1	1.03315	0.817873	0.950129	1.01305	1.21422	1.04403	1.11155	1.06015	1.00931	NA	≥ 20.00	≤ 4.70	1.15
X032182	Q8I5R8	PF3D7_1213700, PFL0665c	83	2	2	2	1	1.04356	0.854038	0.953808	1.00688	0.882593	1.32583	1.05579	1.00988	1.04453	NA	≥ 20.00	≤ 4.70	1.13
X032182	Q8I5R4	PF3D7_1214100, PFL0685w	193	5	4	4	1	0.972439	0.857454	1.0049	1.18947	0.964297	0.901322	1.10066	0.994286	1.02918	NA	≥ 20.00	≤ 4.70	1.059
X032182	Q8I5R7	PFL0670c, proRS	272	8	5	5	1	1.09424	0.916062	1.02004	1.19198	1.0759	1.15409	1.01627	1.05303	0.981812	NA	≥ 20.00	≤ 4.70	1.082
X032182	Q8I5R6	PFL0675c	329	9	8	8	1	1.04729	0.745079	0.844805	0.90346	0.88689	0.925297	1.06968	1.02986	1.00558	1	≥ 20.00	≤ 4.70	1.288
X032182	Q9Y2K5	KIAA1002, R3HDM2	38	3	2	2	1	0.896229	0.789441	0.745461	0.978352	1.07892	1.18171	1.09169	1.04833	1.14566	NA	≥ 20.00	≤ 4.70	1.235
X032182	Q8IBY4	PF3D7_0710600	234	12	5	6	1	1.05479	0.856473	0.674155	0.886751	0.871859	0.896939	0.723165	0.85113	0.948181	1	≥ 20.00	≤ 4.70	1.342
X032182	Q8IBY8	PF3D7_0710200	1461	39	27	27	1	0.943281	0.776881	0.923053	0.990442	1.08032	1.01274	1.05776	1.08611	1.04561	1	≥ 20.00	≤ 4.70	1.143
X032182	Q8I447	PF3D7_0505500	170	8	2	2	1	1.15063	0.948469	0.8711	1.20776	0.994521	1	1.00894	0.93157	0.924267	NA	≥ 20.00	≤ 4.70	1.182
X032182	Q8I445	PF3D7_0505700	455	15	12	12	1	1.00793	0.853953	0.97291	1.06012	1.02779	0.98863	1.03682	1.03533	0.992019	NA	≥ 20.00	≤ 4.70	1.099
X032182	Q8I441	PF3D7_0506100	66	3	2	2	1	0.837	0.741721	0.692021	1.13931	1.3287	0.821383	0.783278	1.03307	0.916487	1	≥ 20.00	≤ 4.70	1.281
X032182	Q16775	GLO2, HAGH, HAGH1	103	2	2	2	1	1.01426	0.69695	1.02602	1.27283	1.05936	1.07318	0.928919	1.06692	0.913781	NA	≥ 20.00	≤ 4.70	1.169
X032182	Q8I0P6	PF3D7_1357000, PF3D7_1357100	1400	53	24	35	1	0.955815	0.794819	0.883487	0.86801	0.918651	1.02713	0.946926	0.942077	0.89745	1.31	≥ 20.00	≤ 4.70	1.165
X032182	Q8I3Q6	PF3D7_0520400	130	3	3	3	1	0.947125	0.811638	0.905142	1.08153	1.07117	0.957717	0.915921	0.959208	0.979042	NA	≥ 20.00	≤ 4.70	1.134
X032182	Q8I3Q8	PF3D7_0520200	147	6	3	3	1	1.12295	0.842145	1.0066	1.12711	1.08783	1.13542	1.04275	1.10811	1.09357	NA	≥ 20.00	≤ 4.70	1.148
X032182	Q8IIG9	PF11_0205, PF3D7_1119800	78	3	2	2	1	1.01758	0.73887	0.851795	1.07678	0.918234	0.905202	0.837488	0.990414	0.987252	NA	≥ 20.00	≤ 4.70	1.268
X032182	P02730	AE1, DI, EPB3, SLC4A1	325	10	7	9	1	1.1336	0.884598	0.92664	1.02117	0.928539	0.962746	0.932268	0.905802	0.798596	NA	≥ 20.00	≤ 4.70	1.178
X032182	P67870	CK2N, CSNK2B, G5A	346	18	6	11	1	0.882173	0.545127	0.607129	0.91449	1.05951	0.967966	0.988892	1.00219	1.02647	1	≥ 20.00	≤ 4.70	1.633
X032182	Q8I280	PF3D7_0106100	157	6	3	3	1	1.20569	0.83139	0.988862	0.956185	1.06025	0.975354	0.999816	1.01846	0.790087	NA	≥ 20.00	≤ 4.70	1.212
X032182	Q8I283	PF3D7_0105800	782	23	12	13	1	0.927636	0.702651	0.795401	0.991784	1.07838	1.03546	1.03444	0.949182	0.911439	NA	≥ 20.00	≤ 4.70	1.287
X032182	Q8ILY9	PF14_0104, PF3D7_1410600	485	13	9	9	1	1.01829	0.767652	0.821613	0.874835	1.01638	0.933501	0.895018	0.961187	0.909719	1	≥ 20.00	≤ 4.70	1.27
X032182	Q8ILY8	PF14_0105, PF3D7_1410700	85	3	3	3	1	1.36089	0.840323	1.01509	1.57225	0.878564	0.910726	1.06645	0.994055	1.02929	1	≥ 20.00	≤ 4.70	1.272
X032182	O97231	MAL3P2.9, PFC0200W, RPL44	108	5	3	3	1	0.904071	0.715393	0.637689	0.771626	0.846221	0.756199	0.803545	0.866429	0.904713	1	≥ 20.00	≤ 4.70	1.407
X032182	Q8IJM0	PF10_0174, PF3D7_1017900	307	9	6	6	1	0.971897	0.805721	0.892321	0.953019	0.880851	0.926587	0.896808	0.913191	0.936922	1	≥ 20.00	≤ 4.70	1.161
X032182	O96271	PF3D7_0219600, PFB0895c	259	8	6	6	1	1.07736	0.826563	0.946301	0.916079	0.984491	0.966967	0.924463	0.962884	0.945461	1	≥ 20.00	≤ 4.70	1.172
X032182	C0H4K3	PF3D7_0704000	116	5	2	2	1	1.01478	0.926478	1.01406	1.60898	1.07723	1.18721	1.02417	1.244	1.2627	NA	≥ 20.00	≤ 4.70	1.038
X032182	Q8IJV6	PF10_0086, PF3D7_1008900	343	10	5	5	1	1.06988	0.795817	0.993252	0.829057	1.01646	1.15378	1.12078	0.964879	0.770749	NA	≥ 20.00	≤ 4.70	1.157
X032182	Q8IJV7	PF10_0085, PF3D7_1008800	416	11	9	9	1	0.970558	0.71821	0.797487	0.986029	1.04228	0.941348	0.906427	0.987147	0.965003	NA	≥ 20.00	≤ 4.70	1.3
X032182	Q8IJV9	PF10_0082, PF3D7_1008500	59	3	2	2	1	1.20151	0.767592	1.08592	1.69448	1.69989	1.13927	1.22687	1.30152	1.91055	NA	≥ 20.00	≤ 4.70	1.188
X032182	Q8IJN9	PF10_0153, PF3D7_1015600	902	19	14	14	1	1.00671	0.801788	0.891459	0.764764	0.83627	0.957481	0.928453	0.865731	0.781146	1	≥ 20.00	≤ 4.70	1.185
X032182	Q8I5Z0	PF3D7_1205500, PFL0275w	91	2	2	2	1	1.00146	0.671497	0.760372	0.740878	0.845556	0.826314	0.812184	0.841897	0.926169	1	≥ 20.00	≤ 4.70	1.398
X032182	Q7KQL5	PF10_0084	819	21	10	12	1	1.02481	0.83149	0.894191	1.07672	1.03455	1.03609	1.0902	1.05149	1.00224	NA	≥ 20.00	≤ 4.70	1.173
X032182	Q7KQL3	ARF, ARF1, PF10_0203	347	11	6	6	1	1.10622	1.09599	1.271	1.15799	1.10406	1.39672	1.29277	1.17964	1.08609	NA	≥ 20.00	≤ 4.70	0.89
X032182	Q7KQL1	PF10_0327, PF3D7_1033600	51	2	2	2	1	1.29613	0.787765	1.02123	1.17271	1.04961	1.07981	1.07564	0.903096	0.910857	NA	≥ 20.00	≤ 4.70	1.269
X032182	Q7KQL8	PF14_0545	273	7	3	4	1	1.18968	1.10334	1.17739	1.36098	1.2805	1.3342	1.3931	1.19502	1.24388	NA	≥ 20.00	≤ 4.70	0.96
X032182	Q7KQL9	PF14_0425	1068	22	17	18	1	1.06983	0.812372	0.906615	0.826721	0.898909	1.02811	0.937419	0.912547	0.835966	NA	≥ 20.00	≤ 4.70	1.204
X032182	O77376	PF3D7_0318100	210	6	3	3	1	1.09043	0.996341	1.12891	1.20978	1.10317	1.15306	1.27382	0.888175	0.936531	NA	≥ 20.00	≤ 4.70	0.984
X032182	C0H4V6	PF3D7_0818200	945	31	16	22	1	0.991083	0.71706	0.9009	0.742415	0.920816	1.04174	1.09962	0.951714	0.895552	1.72	≥ 20.00	≤ 4.70	1.231
X032182	C0H4V8	PF3D7_0818700	922	26	18	18	1	0.898676	0.66304	0.720047	0.966365	1.09807	0.987297	0.96649	0.928301	0.924892	1	≥ 20.00	≤ 4.70	1.373
X032182	Q8IJ39	PF10_0361	643	16	11	11	1	1.14315	0.94084	1.01768	1.19135	1.13629	1.08921	1.15403	1.10783	1.03155	NA	≥ 20.00	≤ 4.70	1.094
X032182	Q8IJ30	PF10_0370, PF3D7_1037700	86	4	2	2	1	0.993332	0.865526	0.861489	1.07804	1.00283	0.972276	1.07827	1.03432	0.995897	NA	≥ 20.00	≤ 4.70	1.154
X032182	Q8IJ37	PF10_0363, PF3D7_1037100	294	9	6	6	1	0.990852	0.787684	0.983453	1.03019	1.03665	1.02541	1.05424	0.989063	0.857465	NA	≥ 20.00	≤ 4.70	1.124
X032182	Q8I5E9	PF3D7_1226900, PFL1300c	208	6	6	6	1	1.22862	0.997955	0.902852	0.822912	0.842131	0.890062	0.81003	0.716493	0.750809	NA	≥ 20.00	≤ 4.70	1.172
X032182	Q8IBQ9	PF3D7_0719300	1421	39	27	28	1	0.966384	0.82006	0.802949	1.16885	1.13079	1.03336	1.13224	1.14353	1.21929	NA	≥ 20.00	≤ 4.70	1.212
X032182	Q8IBQ3	PF3D7_0719900	183	8	3	3	1	0.932331	0.718628	0.797717	1.05191	1.07967	1.00505	0.947454	0.879468	0.907801	NA	≥ 20.00	≤ 4.70	1.274
X032182	Q13228	SBP, SELENBP1	894	21	16	17	1	1.10789	0.908451	1.0343	1.01726	1.1165	1.25482	1.13169	1.05381	0.973326	NA	≥ 20.00	≤ 4.70	1.085
X032182	P16452	E42P, EPB42	99	3	2	2	1	1.33478	1.33867	1.09787	1.2005	1.02712	1.13721	0.89422	1.03402	1.09352	NA	≥ 20.00	≤ 4.70	0.958
X032182	C0H5H0	PF3D7_1344200	380	11	6	6	1	1.10858	0.873247	0.97806	0.840912	0.965397	0.992756	0.891499	0.847462	0.806971	NA	≥ 20.00	≤ 4.70	1.139
X032182	C0H5H6	PF3D7_1346400	65	6	2	2	1	0.973954	0.75807	0.840765	1.05613	0.959528	0.826409	0.749968	1.00778	0.954887	NA	≥ 20.00	≤ 4.70	1.235
X032182	C0H5H5	PF3D7_1345900	130	4	3	3	1	1.00384	0.739192	0.940632	0.739401	0.893889	1.04691	1.02048	1.10263	0.997533	1.5	≥ 20.00	≤ 4.70	1.193
X032182	Q8IBJ8	PF3D7_0725300	54	4	2	2	1	1.39409	1.05574	0.98197	1.54799	1.30055	1.19365	1.14038	1.23698	1.16573	NA	≥ 20.00	≤ 4.70	1.175
X032182	Q8IBJ1	PF3D7_0726500	486	13	6	6	1	0.912672	0.720143	0.777323	0.863053	1.02442	0.951285	0.952343	0.971333	1.0528	1	≥ 20.00	≤ 4.70	1.277
X032182	Q8IKM6	PF14_0578, PF3D7_1460600	110	3	2	2	1	1.25054	0.823623	0.792698	1.03046	0.879966	0.997651	0.812426	0.879311	0.948629	NA	≥ 20.00	≤ 4.70	1.392
X032182	Q8IIS4	PF11_0091, PF3D7_1107800	234	7	4	4	1	0.962799	0.701442	0.916622	0.960642	1.00985	0.962063	1.00797	0.919713	0.928217	1	≥ 20.00	≤ 4.70	1.213
X032182	Q8IIS8	PF11_0087, PF3D7_1107400, Rad51	153	3	3	3	1	1.15707	0.75012	1.06542	1.38134	1.13009	1.17574	1.1087	1.12635	1.16514	NA	≥ 20.00	≤ 4.70	1.188
X032182	Q8IIS9	PF11_0086, PF3D7_1107300	652	25	11	12	1	1.05525	0.83655	0.978489	0.997348	1.10379	1.044	1.10336	1.03699	0.984975	NA	≥ 20.00	≤ 4.70	1.132
X032182	Q8I3Y8	PF3D7_0511800	454	9	8	8	1	1.02236	0.836055	0.854308	0.872305	0.864916	0.982992	0.916447	0.871598	0.783887	0.51	≥ 20.00	≤ 4.70	1.196
X032182	Q8I3Y9	PF3D7_0511700	441	13	7	10	1	1.2511	0.459058	0.517411	0.642545	0.759197	0.902335	0.770678	0.764957	0.698312	1	≥ 20.00	≤ 4.70	2.305
X032182	Q8I3Y0	PF3D7_0512700	94	6	2	2	1	1.29089	0.748965	0.925399	1.1501	0.926405	0.951999	0.82584	0.880169	0.887388	1	≥ 20.00	≤ 4.70	1.368
X032182	Q8I4Y5	PF3D7_1244600, PFL2140c	144	4	4	4	1	1.06579	0.833878	1.00594	1.10507	1.05547	1.09035	1.05679	1.08177	0.951823	NA	≥ 20.00	≤ 4.70	1.123
X032182	Q8I4Y9	PF3D7_1244100, PFL2120w	110	4	3	3	1	1.0289	0.78003	0.953717	0.781531	0.911142	1.01157	1.03328	0.831479	0.938541	1.31	≥ 20.00	≤ 4.70	1.17
X032182	Q8IK07	PF10_0033, PF3D7_1002900	138	6	3	3	1	1.12335	0.879209	0.986862	1.51243	1.06806	1.06483	1.04015	1.21125	1.1619	NA	≥ 20.00	≤ 4.70	1.138
X032182	Q8I206	PF3D7_0402000	289	11	4	4	1	1.04684	1.01445	1.03053	1.02724	1.13042	1.09763	1.17061	1.09414	1.11172	NA	≥ 20.00	≤ 4.70	1.001
X032182	Q8I207	PF3D7_0401800	500	14	9	9	1	0.981906	0.694696	0.832808	0.689593	0.788301	0.809275	0.91476	1.04862	0.992186	0.58	≥ 20.00	≤ 4.70	1.297
X032182	Q8I202	PF3D7_0402400	153	3	3	3	1	1.11767	0.94218	1.04985	1.05747	1.12816	1.11842	1.05704	0.879792	0.912536	NA	≥ 20.00	≤ 4.70	1.063
X032182	Q8ILQ3	PF14_0191, PF3D7_1419700	159	4	3	3	1	0.929156	0.749422	0.931986	0.801858	0.93235	0.974433	0.885225	0.803124	0.819216	NA	≥ 20.00	≤ 4.70	1.147
X032182	Q8ILQ7	GST, PF14_0187	361	9	7	8	1	1.06345	0.975981	1.01311	0.983953	1.24974	1.23218	1.04774	1.05504	0.959568	NA	≥ 20.00	≤ 4.70	1.037
X032182	Q8ILQ6	PF14_0188, PF3D7_1419400	253	9	4	4	1	1.11338	0.835416	0.872714	1.00065	1.04146	0.960196	1.00483	0.924559	0.994586	NA	≥ 20.00	≤ 4.70	1.237
X032182	Q8IAT5	PF3D7_0810000	82	2	2	2	1	1.0813	1.01547	0.930728	1.16844	1.01512	1.20401	1.1047	0.972511	1.08903	NA	≥ 20.00	≤ 4.70	1.069
X032182	Q8I566	PF3D7_1235600, PFL1720w	740	18	15	15	1	1.04747	0.838045	0.945125	0.889308	0.888503	1.05809	0.981451	0.905055	0.818428	NA	≥ 20.00	≤ 4.70	1.148
X032182	P09211	FAEES3, GST3, GSTP1	119	6	4	4	1	0.794913	0.61158	0.622346	0.911172	0.877057	0.750558	0.726474	1.53829	0.882334	1	≥ 20.00	≤ 4.70	1.455
X032182	Q8IK92	PF14_0714, PF3D7_1474600	194	4	3	3	1	1.27816	0.895346	1.11589	1.333	1.0569	0.945557	0.962844	0.902589	1.01192	NA	≥ 20.00	≤ 4.70	1.133
X032182	Q8IE09	PF3D7_1331800	161	5	3	3	1	0.940785	0.712288	0.735022	0.918894	0.913921	0.929842	0.956322	0.899322	0.917486	1	≥ 20.00	≤ 4.70	1.341
X032182	Q8IDE7	PF3D7_1355500	169	5	2	2	1	1.05075	0.716902	0.839489	1.08035	1.00338	1.05354	0.93398	0.907784	0.840326	NA	≥ 20.00	≤ 4.70	1.318
X032182	Q8IDE1	PF3D7_1356100	138	5	3	3	1	1.06998	0.849822	0.915061	1.1853	1.03897	0.972742	1.1118	1.04513	1.06384	NA	≥ 20.00	≤ 4.70	1.173
X032182	Q8IKT2	PF14_0520, PF3D7_1454700	362	13	7	7	1	1.08899	0.848682	0.8988	1.06743	0.877568	0.994738	0.929455	0.877426	0.76926	NA	≥ 20.00	≤ 4.70	1.195
X032182	Q8IEA6	PF3D7_1320800	107	2	2	2	1	1.05639	0.847578	1.05144	1.09536	1.04061	1.11103	1.14084	0.985583	0.90158	NA	≥ 20.00	≤ 4.70	1.083
X032182	C6KTC7	PF3D7_0629200	279	9	6	6	1	1.02306	0.809658	0.887807	1.04643	0.969755	1.01464	0.962984	0.946484	0.91129	NA	≥ 20.00	≤ 4.70	1.192
X032182	Q8I5M2	PF3D7_1218600, PFL0900c	118	3	3	3	1	0.982576	0.794354	0.87421	0.78575	0.882221	0.959711	0.817464	0.900708	0.722831	1	≥ 20.00	≤ 4.70	1.188
X032182	Q8I5M3	PF3D7_1218500, PFL0895c	106	4	2	2	1	1.03418	0.886606	0.866881	1.17297	1.02825	0.949056	0.949895	0.779276	1.33504	NA	≥ 20.00	≤ 4.70	1.16
X032182	Q8I5M6	PF3D7_1218200, PFL0880c	103	4	3	3	1	1.07872	0.84228	0.954539	1.5702	1.29147	1.10452	1.28034	1.05478	1.13281	NA	≥ 20.00	≤ 4.70	1.157
X032182	Q8IHN4	PF11_0506, PF3D7_1149000	3708	92	63	63	1	0.987472	0.802864	0.986416	1.08184	1.03887	1.00163	1.03599	1.03159	1.02664	NA	≥ 20.00	≤ 4.70	1.111
X032182	Q13131	AMPK1, PRKAA1	84	3	2	2	1	0.908051	0.390948	0.386451	0.825142	0.687538	0.90418	0.815959	0.893039	0.734624	1	≥ 20.00	≤ 4.70	2.454
X032182	C0H490	PF3D7_0406400	134	5	4	4	1	1.11971	0.975554	1.09609	1.07495	1.18035	1.22553	1.14336	1.02857	0.956651	NA	≥ 20.00	≤ 4.70	1.023
X032182	C0H491	PF3D7_0406500	416	12	6	6	1	1.01776	0.830581	0.917205	1.05615	1.04238	1.07066	0.973944	1.0392	1.01832	NA	≥ 20.00	≤ 4.70	1.154
X032182	C6KST3	PF3D7_0608500	298	7	4	4	1	1.046	0.746099	0.883156	0.740457	0.865748	0.94977	0.875396	0.886835	0.77976	1	≥ 20.00	≤ 4.70	1.256
X032182	C6KST6	PF3D7_0608900	250	7	4	4	1	0.912553	0.845028	0.888483	1.11157	0.914577	0.864075	0.948943	0.899846	0.992349	1	≥ 20.00	≤ 4.70	1.103
X032182	Q8IBB6	PF3D7_0828500	153	4	3	3	1	1.07979	0.940591	0.93639	1.19991	1.07476	1.02715	1.00926	1.15862	1.07153	NA	≥ 20.00	≤ 4.70	1.108
X032182	A0A143ZWD4	PF3D7_0700800	87	5	2	2	1	1.02413	0.761569	0.892812	0.926482	0.946539	0.832439	0.961899	0.891778	0.832975	NA	≥ 20.00	≤ 4.70	1.223
X032182	O77344	PF3D7_0312400	1486	194	27	104	1	0.979696	0.380237	0.437806	0.980583	1.02341	1.02408	1.00504	1.0097	1.10579	NA	≥ 20.00	≤ 4.70	2.42
X032182	P50250	PFE1050w	697	27	19	23	1	1.00923	0.819272	0.939702	0.91034	0.952854	1.08028	0.997395	0.954633	0.92899	NA	≥ 20.00	≤ 4.70	1.142
X032182	Q8ILZ7	PF14_0096, PF3D7_1409800	234	7	4	4	1	1.01404	0.653986	0.733211	0.796145	0.924307	0.948764	1.03567	0.952957	0.909031	0.94	≥ 20.00	≤ 4.70	1.452
X032182	Q8ILI9	PF14_0254, PF3D7_1427500	266	8	7	7	1	1.08666	0.792671	0.910667	1.07996	1.0314	1.01629	1.03202	0.967051	1.15487	1	≥ 20.00	≤ 4.70	1.225
X032182	Q8ILI6	PF14_0257	425	10	10	10	1	1.13489	0.8719	1.09417	0.982057	1.01097	1.0377	1.12639	1.02004	0.863033	NA	≥ 20.00	≤ 4.70	1.086
X032182	Q8I5V9	PF3D7_1208900, PFL0445w	423	15	8	8	1	0.976368	0.734466	0.888924	0.898699	0.979667	0.976732	1.01741	0.9817	0.951522	1	≥ 20.00	≤ 4.70	1.217
X032182	Q8I546	PF3D7_1237700, PFL1825w	192	5	3	3	1	1.30828	0.893153	0.977726	1.21875	1.01446	1.00822	1.00422	0.856427	0.789051	NA	≥ 20.00	≤ 4.70	1.234
X032182	Q8II27	PF11_0348, PF3D7_1133800	376	8	4	4	1	0.921776	0.690889	0.848226	1.00949	0.957946	0.909457	0.906506	1.02578	0.860587	NA	≥ 20.00	≤ 4.70	1.249
X032182	Q8II22	PF11_0353, PF3D7_1134200	239	9	5	5	1	1.10736	0.820942	0.962052	1.42265	0.99352	0.947005	1.02662	1.04901	1.15582	1	≥ 20.00	≤ 4.70	1.182
X032182	Q8IJF6	PF10_0242, PF3D7_1024800	84	2	2	2	1	0.967153	0.894519	0.971201	1.11182	1.05116	0.950904	0.932642	1.03848	1.04385	NA	≥ 20.00	≤ 4.70	1.054
X032182	Q8IJF4	PF10_0244, PF3D7_1025000	248	8	3	3	1	1.08427	0.852956	0.926377	1.14465	1.1536	1.08849	1.13924	1.02875	1.15444	NA	≥ 20.00	≤ 4.70	1.171
X032182	Q8IJF2	PF10_0246, PF3D7_1025300	227	9	4	4	1	1.07527	0.840745	0.861378	0.926492	1.01345	0.928924	0.969481	0.997734	0.971071	NA	≥ 20.00	≤ 4.70	1.219
X032182	Q8IDM0	PF3D7_1347900	183	4	3	3	1	0.923761	0.743183	0.90982	1.30101	0.924482	0.945952	1.09157	0.904362	0.917202	1	≥ 20.00	≤ 4.70	1.164
X032182	Q8IDM3	PF3D7_1347500	513	14	8	9	1	1.00085	0.852271	0.886569	0.801905	0.88008	0.94533	0.876479	0.900166	0.833242	0.53	≥ 20.00	≤ 4.70	1.151
X032182	Q8IKL1	PF14_0593, PF3D7_1462300	182	9	6	6	1	1.17907	0.924671	1.02215	1.42547	1.08307	0.966294	1.06963	1.09252	1.19345	NA	≥ 20.00	≤ 4.70	1.119
X032182	Q8IKL3	PF14_0591, PF3D7_1462100	257	8	7	7	1	1.08184	0.969717	1.06127	1.37068	1.19642	1.01768	1.2748	1.02471	1.09932	NA	≥ 20.00	≤ 4.70	1.025
X032182	Q9U0J0	PF3D7_0409600	66	2	2	2	1	1.11654	0.693489	0.771017	0.91621	0.957223	0.870902	0.916553	0.95028	0.946589	1	≥ 20.00	≤ 4.70	1.445
X032182	Q8IEI6	PF3D7_1302000	62	2	2	2	1	1.01985	0.799651	0.954045	0.909626	0.850923	1.27287	1.12587	1.10119	0.813386	1.69	≥ 20.00	≤ 4.70	1.152
X032182	C0H564	PF3D7_0926400	174	4	3	3	1	1.0444	0.888359	0.932585	1.052	0.992305	0.994467	1.1647	0.78153	0.899541	NA	≥ 20.00	≤ 4.70	1.123
X032182	P55263	ADK	396	12	9	10	1	0.96423	0.654341	0.724666	1.10638	1.14019	1.06673	1.13112	1.05893	1.16142	NA	≥ 20.00	≤ 4.70	1.424
X032182	Q8I358	PF3D7_0909400	74	4	2	2	1	0.849823	0.763408	0.775645	0.971177	0.981623	1.00967	0.983387	0.963227	0.95562	NA	≥ 20.00	≤ 4.70	1.202
X032182	Q8I359	PF3D7_0909300	155	5	4	4	1	1.17714	1.06938	1.14636	1.42024	1.19289	0.999134	1.36049	1.34418	1.32994	NA	≥ 20.00	≤ 4.70	0.983
X032182	C0H4F1	PF3D7_0519700	171	6	4	4	1	1.0151	0.960993	0.819718	0.873562	0.957059	0.940759	0.942409	0.840814	0.907616	1.48	≥ 20.00	≤ 4.70	1.132
X032182	C0H4F3	PF3D7_0520600	91	2	2	2	1	1.13108	0.873694	1.27046	1.20419	1.26992	1.26417	1.27532	1.26566	1.18433	NA	≥ 20.00	≤ 4.70	0.994
X032182	Q8IET7	PF3D7_1302800	288	7	6	7	1	0.93305	0.683182	0.812342	0.746026	0.944533	0.913666	0.847415	0.787788	0.764292	NA	≥ 20.00	≤ 4.70	1.293
X032182	A0A0A0MQR8	MARK3, hCG_25498	470	12	10	11	1	0.930951	0.422096	0.494224	1.07497	1.13119	1.04016	0.998544	1.00046	1.03956	NA	≥ 20.00	≤ 4.70	2.107
X032182	Q8IIC4	PF11_0250, PF3D7_1123900	181	5	3	3	1	1.17131	0.967556	1.05045	1.06503	1.58433	0.978832	1.11433	1.00457	0.997135	1	≥ 20.00	≤ 4.70	1.076
X032182	Q8IIC3	PF11_0251, PF3D7_1124000	77	2	2	2	1	1.00192	0.904686	0.912146	1.21138	1.05625	1.01099	1.15182	0.950519	0.899488	NA	≥ 20.00	≤ 4.70	1.102
X032182	Q8IIC0	PF11_0254, PF3D7_1124300	132	4	2	2	1	1.14237	0.850262	0.989923	1.0592	1.09993	0.989741	1.00446	1.10405	1.14379	NA	≥ 20.00	≤ 4.70	1.164
X032182	Q8IIC8	PF11_0246, PF3D7_1123500	100	3	3	3	1	1.02743	0.785887	0.955611	1.01173	0.986807	1.0836	0.932612	0.920486	0.925921	1	≥ 20.00	≤ 4.70	1.164
X032182	Q9NSY1	BIKE, BMP2K, HRIHFB2017	171	6	4	4	1	0.933426	0.39554	0.411003	0.977999	1.00562	0.980663	0.944555	0.974071	0.98776	NA	≥ 20.00	≤ 4.70	2.397
X032182	Q8IK74	PF14_0732, PF3D7_1476300	97	3	2	2	1	1.19298	0.607054	0.758	0.905285	0.847828	0.747141	0.815744	0.849206	0.833038	1	≥ 20.00	≤ 4.70	1.607
X032182	Q8ILA1	PF14_0344, PF3D7_1436300	364	13	7	7	1	1.05204	0.908401	1.00954	1.02155	1.15502	1.06801	1.14686	1.08533	1.07123	NA	≥ 20.00	≤ 4.70	1.07
X032182	Q8ILA4	PF14_0341, PF3D7_1436000	379	12	8	8	1	1.11143	0.950777	1.01914	0.876404	1.01182	1.1212	1.06196	0.952319	0.857045	NA	≥ 20.00	≤ 4.70	1.072
X032182	Q8I3L4	PF3D7_0525100	411	15	9	10	1	0.990558	0.757833	0.832779	0.864097	0.923711	0.97394	1.02875	0.888614	0.849958	NA	≥ 20.00	≤ 4.70	1.251
X032182	C6KTD0	PF3D7_0629500	41	2	2	2	1	1.00311	0.872199	1.05408	1.03636	1.08986	1.10361	1.13146	0.964444	1.031	NA	≥ 20.00	≤ 4.70	1.04
X032182	C6KTD2	PFF1440w, SET1	175	10	2	2	1	0.958622	0.782194	0.801569	1.10813	0.961769	0.875049	0.908246	1.05623	0.945406	1	≥ 20.00	≤ 4.70	1.237
X032182	C6KTD3	PF3D7_0629800	357	14	8	8	1	0.953606	0.815542	0.925899	1.0654	1.07723	1.01859	1.06202	1.08848	1.12651	NA	≥ 20.00	≤ 4.70	1.122
X032182	Q8I4V7	PF3D7_1247500, PFL2280w	336	12	9	9	1	0.86996	0.705434	0.775056	0.960101	0.992378	1.0374	0.895885	0.968504	1.00712	NA	≥ 20.00	≤ 4.70	1.263
X032182	Q8I4V8	FKBP35, PF3D7_1247400, PFL2275c	659	23	13	20	1	0.923314	0.831798	0.902762	1.10304	1.10396	1.05111	1.00736	1.10079	1.09597	NA	≥ 20.00	≤ 4.70	1.109
X032182	Q8ID96	PF3D7_1361000	227	8	4	4	1	1.21678	0.980208	1.2147	1.46699	1.2425	1.27016	1.24436	1.19992	1.27031	NA	≥ 20.00	≤ 4.70	1.01
X032182	Q8IJJ2	PF10_0205, PF3D7_1021100	465	16	11	11	1	1.09016	0.88246	1.03627	1.44376	0.953791	0.873755	1.05912	0.979485	1.02471	1	≥ 20.00	≤ 4.70	1.089
X032182	Q8IJN8	PF10_0154, PF3D7_1015800	149	3	2	2	1	1.10239	0.936279	1.01681	0.958124	0.924737	1.0774	1.00762	1.03131	1.02712	1	≥ 20.00	≤ 4.70	1.076
X032182	Q8IBD1	PF3D7_0830500	204	6	4	4	1	1.11329	0.929696	1.04668	1.14587	1.13408	1.10406	1.04019	1.14969	1.03258	NA	≥ 20.00	≤ 4.70	1.069
X032182	Q8IE10	PF3D7_1331700	369	10	8	8	1	1.04653	0.885387	0.916873	1.06905	0.943228	0.958666	1.01337	0.940883	0.896183	1	≥ 20.00	≤ 4.70	1.136
X032182	Q8IE18	PF3D7_1330800	558	17	9	9	1	0.953596	0.751028	0.877528	0.797213	0.966042	0.922502	0.996969	0.92403	0.927401	1	≥ 20.00	≤ 4.70	1.2
X032182	P68871	HBB	585	28	5	9	1	1.17651	0.903389	1.04606	1.05523	1.15393	1.09909	1.17378	1.2401	1.05522	NA	≥ 20.00	≤ 4.70	1.116
X032182	C6KSV0	PF3D7_0610400	149	6	2	2	1	0.907071	0.818677	0.821577	0.832366	0.842269	0.912104	0.910327	0.913448	0.911946	0.51	≥ 20.00	≤ 4.70	1.163
X032182	P62203	PF14_0323	237	4	4	4	1	1.14194	1.1255	0.995712	1.68484	1.20078	0.840107	1.06925	1.31275	1.15802	NA	≥ 20.00	≤ 4.70	1.01
X032182	Q8I608	PF3D7_1203700, PFL0185c	467	13	9	10	1	0.973635	0.780714	0.873332	0.85404	0.93324	0.954656	0.985872	0.993985	0.962822	0.86	≥ 20.00	≤ 4.70	1.193
X032182	Q8I603	PF3D7_1204300, PFL0210c	497	15	8	11	1	1.33373	1.09221	1.1973	1.16397	1.16926	1.16783	1.32438	1.15252	1.03373	NA	≥ 20.00	≤ 4.70	1.019
X032182	Q8IDR5	PF3D7_1342400	615	40	10	21	1	0.904312	0.839301	0.941127	1.05498	1.06723	1.04022	0.975494	1.16956	1.13284	1	≥ 20.00	≤ 4.70	1.07
X032182	Q8IDR9	PF3D7_1342000	423	13	9	10	1	0.990841	1.001	0.79191	0.895416	0.963088	0.851472	0.866201	0.881172	1.03468	1	≥ 20.00	≤ 4.70	1.11
X032182	Q8I1V1	PF3D7_0413600	359	9	7	7	1	0.944777	0.784741	0.891509	0.947771	1.03783	0.94012	1.03324	0.993169	0.887226	NA	≥ 20.00	≤ 4.70	1.16
X032182	Q8I1V0	PF3D7_0413700	155	5	3	3	1	1.10938	0.814827	1.05269	1.15371	0.975392	1.01261	0.923155	0.894147	0.842309	NA	≥ 20.00	≤ 4.70	1.13
X032182	Q8I1V2	PF3D7_0413500	130	4	2	2	1	1.10177	0.890497	0.938641	1.15604	0.989912	1.07935	1.00498	1.00806	1.05712	1	≥ 20.00	≤ 4.70	1.149
X032182	Q8I6U8	GBP, PF10_0159	382	10	6	6	1	1.04341	0.860698	0.949307	0.941928	0.9729	0.974458	1.07318	0.989977	0.959612	NA	≥ 20.00	≤ 4.70	1.129
X032182	Q8I6U4	PF11_0165, PF3D7_1115700	286	7	6	7	1	1.09646	0.847509	1.0153	1.10675	1.05017	1.1299	1.0921	1.02388	0.918441	NA	≥ 20.00	≤ 4.70	1.125
X032182	J3KN67	TPM3	316	10	4	4	1	0.95791	0.734146	0.881647	0.882875	0.976395	1.03635	1.03297	0.90726	0.771193	NA	≥ 20.00	≤ 4.70	1.212
X032182	P11171	E41P, EPB41	724	21	15	15	1	0.962968	0.894807	0.944249	0.996641	1.0536	1.00268	1.02292	1.01918	1.0429	0.96	≥ 20.00	≤ 4.70	1.067
X032182	Q8IBR1	PF3D7_0719000	102	4	2	2	1	1.13062	0.970768	0.961343	1.21694	1.22723	0.968692	1.20295	1.13034	1.14139	NA	≥ 20.00	≤ 4.70	1.103
X032182	Q8IIK7	PF11_0166, PF3D7_1115800	127	3	3	3	1	1.01013	0.771795	0.896181	1.02141	0.999599	0.914951	0.999749	0.987409	1.00263	NA	≥ 20.00	≤ 4.70	1.205
X032182	Q8IIK5	PF11_0168, PF3D7_1116000, RON4	807	21	16	16	1	0.951988	0.755006	0.852416	0.944409	1.06146	0.986954	0.995792	1.03842	0.981874	1	≥ 20.00	≤ 4.70	1.214
X032182	Q8IIK2	PF11_0171, PF3D7_1116400	185	5	3	3	1	1.26226	0.843446	0.893677	1.67837	0.883702	0.914494	0.966725	1.03355	0.962585	1	≥ 20.00	≤ 4.70	1.302
X032182	Q8IIK1	PF11_0172, PF3D7_1116500	50	2	2	2	1	1.31094	1.10805	1.08612	1.78159	1.15814	1.1021	1.0395	1.15969	1.1285	NA	≥ 20.00	≤ 4.70	1.053
X032182	Q8IC01	PF3D7_0708800	1051	27	19	19	1	0.997026	0.741832	0.814542	0.814737	0.855179	0.929239	0.893842	0.828823	0.809699	NA	≥ 20.00	≤ 4.70	1.283
X032182	Q8I413	PF3D7_0509100	199	10	3	3	1	1.06424	0.646728	0.841522	1.03023	0.955882	0.891943	0.717498	0.856214	0.91225	NA	≥ 20.00	≤ 4.70	1.387
X032182	Q8I416	PF3D7_0508700	122	4	2	2	1	1.06063	0.83422	0.857335	1.10043	1.07433	1.18551	1.01219	1.02528	0.943651	NA	≥ 20.00	≤ 4.70	1.218
X032182	Q8IKA9	PF14_0697, PF3D7_1472900	104	3	2	2	1	1.13959	0.901352	1.11206	1.27814	1.15212	1.09653	0.971584	1.14463	1.06596	NA	≥ 20.00	≤ 4.70	1.063
X032182	Q8N4C8	B55, MAP4K6, MINK, MINK1, YSK2, ZC3	167	5	3	3	1	0.910417	0.701767	0.68409	0.849736	0.908785	0.946185	0.920553	0.920151	0.944318	0.81	≥ 20.00	≤ 4.70	1.379
X032182	Q8I0U7	PF3D7_0931800	222	10	5	5	1	1.07792	0.761653	0.846655	0.780873	0.79656	0.903812	0.837796	0.882356	0.817991	1	≥ 20.00	≤ 4.70	1.292
X032182	Q8I0U8	PF3D7_0930300	2326	70	43	47	1	1.05887	0.772395	0.873635	0.706259	0.846772	0.94337	0.881672	0.803463	0.747457	1	≥ 20.00	≤ 4.70	1.251
X032182	Q8I3T9	PF3D7_0516900	549	17	11	11	1	0.95246	0.754571	0.726151	0.930499	0.981078	0.927768	0.868396	1.01683	0.985106	0.9	≥ 20.00	≤ 4.70	1.319
X032182	Q8IAW0	PF3D7_0812400	434	9	5	5	1	0.999299	0.736427	0.845665	0.853107	0.885642	0.996818	0.881345	0.977048	0.889579	0.77	≥ 20.00	≤ 4.70	1.264
X032182	Q8I1N8	PF3D7_0420100	1015	37	21	25	1	0.840255	0.610086	0.679062	0.899508	0.886109	0.919237	0.818327	0.875758	0.927483	0.52	≥ 20.00	≤ 4.70	1.427
X032182	Q76NM8	PF3D7_1304700	421	15	9	9	1	0.961663	0.728507	0.777407	1.11426	1.03948	1.02719	1.03589	1.11486	1.23326	1	≥ 20.00	≤ 4.70	1.303
X032182	Q8ILN8	PF14_0205, PF3D7_1421200	304	7	4	6	1	0.986775	0.827834	0.928888	1.01226	1.00513	0.840305	1.01965	0.996912	1.05574	1	≥ 20.00	≤ 4.70	1.131
X032182	Q8IAX8	PF3D7_0814200	543	17	9	13	1	1.01664	0.920029	0.90132	1.04139	1.02033	0.927832	1.01912	1.03049	1.10988	1	≥ 20.00	≤ 4.70	1.107
X032182	Q8I2Y5	PF3D7_0916700	293	7	6	6	1	0.999668	0.808208	0.863628	0.806029	1.02862	0.962201	0.972577	0.889001	0.814391	1	≥ 20.00	≤ 4.70	1.196
X032182	Q8I388	PF3D7_0906100	227	6	4	4	1	1.07095	0.861141	1.01106	1.24848	1.04062	1.12222	1.17761	1.00817	0.977644	NA	≥ 20.00	≤ 4.70	1.106
X032182	C0H5B1	PF3D7_1312900	432	13	6	6	1	0.866113	0.774569	0.775014	0.899471	0.901164	0.832655	0.802298	0.770869	0.727416	NA	≥ 20.00	≤ 4.70	1.204
X032182	O96210	PF3D7_0212900, PFB0585w	457	10	9	9	1	0.984882	0.83768	0.921734	1.03627	1.14483	1.13908	1.08896	1.06035	1.01829	NA	≥ 20.00	≤ 4.70	1.128
X032182	Q8I5C4	PF3D7_1229500, PFL1425w	431	12	7	7	1	0.962341	0.762513	0.817957	0.809636	0.827994	0.907418	0.849199	0.778657	0.737882	NA	≥ 20.00	≤ 4.70	1.242
X032182	Q8I2A1	PF3D7_0103900	202	5	4	4	1	1.01581	0.936211	0.849896	1.04628	0.981806	0.948112	0.930287	0.99015	0.938277	1	≥ 20.00	≤ 4.70	1.129
X032182	Q8IJ99	PF10_0299, PF3D7_1030600	1152	50	18	28	1	0.879609	0.607914	0.656139	0.911907	0.959153	0.967578	0.964941	0.983268	1.05592	1	≥ 20.00	≤ 4.70	1.487
X032182	Q8I2Z8	PF3D7_0915400	2066	51	36	38	1	0.958969	0.883383	0.919953	1.10244	1.00026	1.02233	1.01274	1.03304	1.01862	NA	≥ 20.00	≤ 4.70	1.086
X032182	Q8IHU0	PF11_0437, PF3D7_1142500	235	7	5	5	1	0.95187	0.849643	0.917081	1.01516	0.968184	0.824538	0.939325	0.978654	0.985096	1	≥ 20.00	≤ 4.70	1.105
X032182	O77361	PF3D7_0310400	670	20	11	11	1	1.16605	0.855748	0.939472	0.897921	0.939895	0.982575	0.98433	0.878212	0.886379	1.69	≥ 20.00	≤ 4.70	1.207
X032182	C6KTB4	PF3D7_0627800	261	9	5	5	1	1.02876	0.744872	0.87624	0.836848	0.96714	0.911351	0.915876	0.854448	0.88738	1.15	≥ 20.00	≤ 4.70	1.251
X032182	C6KTB1	PF3D7_0627500	496	14	6	8	1	1.15714	0.937588	1.06735	0.905092	1.03862	1.1837	1.0482	0.942044	0.85513	NA	≥ 20.00	≤ 4.70	1.076
X032182	Q8ID38	PF3D7_1367000	228	5	4	4	1	0.845726	0.779568	0.870869	1.03331	1.0726	1.04761	1.06199	1.02712	0.969067	NA	≥ 20.00	≤ 4.70	1.118
X032182	Q8II01	PF11_0374, PF3D7_1136300, TSN	260	9	4	4	1	0.985625	0.836731	0.850009	0.852426	0.976186	0.967687	1.1925	1.01073	0.947237	NA	≥ 20.00	≤ 4.70	1.177
X032182	Q7K6A5	PF3D7_0523000	258	8	5	5	1	1.06825	0.951896	0.918761	1.23957	1.01579	1.01706	0.987637	1.10219	1.06978	1	≥ 20.00	≤ 4.70	1.106
X032182	O96275	PF3D7_0220000, PFB0915w	597	12	6	6	1	1.03833	0.848771	0.935887	0.815024	1.00799	1.00674	0.967203	0.840073	0.836297	1	≥ 20.00	≤ 4.70	1.142
X032182	Q8IL56	PF14_0393, PF3D7_1441400	277	9	4	4	1	1.14561	0.861442	1.01283	1.05096	1.11937	1.19277	1.14498	1.10883	1.10692	NA	≥ 20.00	≤ 4.70	1.145
X032182	Q8II81	PF11_0293, PF3D7_1128200	295	9	7	7	1	1.24466	1.11414	1.16768	1.51295	1.3383	1.0053	1.37814	1.2422	1.22365	NA	≥ 20.00	≤ 4.70	0.984
X032182	Q8III6	PF11_0188, PF3D7_1118200	432	13	10	10	1	0.97239	0.769931	0.853542	0.993692	0.944516	0.911869	0.919346	0.882606	0.891052	NA	≥ 20.00	≤ 4.70	1.215
X032182	Q8I431	PF3D7_0507100	693	21	11	13	1	0.927227	0.853924	0.758214	0.910458	0.862994	0.864989	0.84778	0.911022	0.980484	1	≥ 20.00	≤ 4.70	1.195
X032182	Q8I5S6	PF3D7_1212700, PFL0625c	202	8	4	4	1	1.14681	1.07878	1.0267	1.27367	1.17024	1.00699	1.06511	1.17781	1.10762	NA	≥ 20.00	≤ 4.70	1.02
X032182	C6KTA4	PF3D7_0626800	958	26	14	20	1	1.0604	0.805319	0.807324	0.784603	0.792317	0.938684	0.812997	0.801565	0.716672	NA	≥ 20.00	≤ 4.70	1.278
X032182	Q8ILP3	PF14_0201, PF3D7_1420700, Pf113	401	11	9	9	1	1.07269	0.750571	0.867991	0.957825	0.904186	0.91977	0.941051	0.925864	0.926541	1	≥ 20.00	≤ 4.70	1.281
X032182	Q8ILP8	PF14_0196, PF3D7_1420200	238	10	5	5	1	1.09817	0.972909	1.05099	1.73281	1.05881	0.97833	0.969143	1.1442	1.017	1	≥ 20.00	≤ 4.70	1.037
X032182	Q8IAU1	PF3D7_0810600	209	6	4	4	1	1.06126	0.863701	0.88717	0.971522	0.980544	0.950475	1.00195	0.967753	0.870682	0.99	≥ 20.00	≤ 4.70	1.177
X032182	P11142	HSC70, HSP73, HSPA10, HSPA8	552	18	10	10	1	0.790939	0.55649	0.681435	0.703044	0.700275	0.734444	0.748484	0.93415	0.725788	1	≥ 20.00	≤ 4.70	1.447
X032182	Q8I574	PF3D7_1234800, PFL1680w	481	13	9	9	1	0.989445	0.83285	0.888782	1.15083	0.909207	0.976577	0.897877	0.976708	0.996881	1	≥ 20.00	≤ 4.70	1.156
X032182	Q8IJQ9	PF10_0133, PF3D7_1013600	328	13	4	4	1	1.0098	0.905924	0.995709	1.03193	1.13932	1.08639	1.18753	1.09943	1.06859	NA	≥ 20.00	≤ 4.70	1.057
X032182	Q8IKU1	PF14_0510, PF3D7_1453700, SBA1	176	7	6	6	1	1.03351	0.892149	0.936651	0.914444	0.931683	0.918366	1.02647	1.06327	1.08852	1	≥ 20.00	≤ 4.70	1.112
X032182	Q7KQK0	PF3D7_1223100, PFL1110c, PKAr	2149	222	36	145	1	0.893839	0.646465	0.75308	0.989601	1.10405	1.12234	1.02537	1.00046	1.07479	1.56	≥ 20.00	≤ 4.70	1.353
X032182	O77330	PF3D7_0309500	192	6	4	4	1	1.032	0.768633	0.847764	0.894945	0.923336	1.05719	1.00177	0.945358	0.922571	NA	≥ 20.00	≤ 4.70	1.257
X032182	Q8IHZ8	PF11_0378, PF3D7_1136600	441	10	6	6	1	0.912497	0.782698	0.87356	0.923102	1.07179	1.14915	1.10828	1.11126	1.15055	1	≥ 20.00	≤ 4.70	1.155
X032182	Q8I6T2	PF3D7_1345700	303	10	6	6	1	0.9862	0.827921	0.917007	1.07692	0.958106	1.06601	1.10391	0.996505	0.975109	1	≥ 20.00	≤ 4.70	1.138
X032182	Q8IJ74	PF10_0325, PF3D7_1033400	219	7	3	4	1	1.10347	0.854846	1.02029	0.901567	0.988672	1.09815	1.04738	0.93885	0.930107	NA	≥ 20.00	≤ 4.70	1.122
X032182	O77380	PF3D7_0317700	672	28	14	14	1	0.928996	0.79686	0.920688	1.00795	1.12011	1.04336	1.0437	1.10623	1.09474	NA	≥ 20.00	≤ 4.70	1.123
X032182	Q8I562	PF3D7_1236100, PFL1745c	293	8	6	7	1	1.08055	0.939941	0.983424	1.23259	1.05989	1.12335	1.16843	1.19217	1.22378	NA	≥ 20.00	≤ 4.70	1.082
X032182	Q8ILM5	PF14_0218, PF3D7_1422800	249	8	5	5	1	1.05348	0.892216	0.90176	1.28841	1.18544	0.98897	0.962471	1.07073	1.16667	NA	≥ 20.00	≤ 4.70	1.145
X032182	Q8I526	PF3D7_1239700, PFL1925w	655	13	10	10	1	0.980021	0.84283	0.910561	1.00784	0.992263	1.04768	1.14334	1.08077	1.13634	NA	≥ 20.00	≤ 4.70	1.129
X032182	Q8IJZ3	PF10_0047, PF3D7_1004400	296	10	4	4	1	0.9694	0.766074	0.84942	1.00889	0.973635	1.15271	0.905661	1.04487	0.956511	1	≥ 20.00	≤ 4.70	1.219
X032182	C0H4Z7	PF3D7_0831400	199	6	4	4	1	1.05869	0.751081	0.882092	0.790748	0.940165	0.966498	0.982345	0.829978	0.857275	0.92	≥ 20.00	≤ 4.70	1.261
X032182	Q8IDV2	PF3D7_1338100	387	14	6	6	1	0.982764	0.852304	0.922192	1.05863	0.889935	0.971436	0.907777	0.995102	1.02505	1	≥ 20.00	≤ 4.70	1.117
X032182	Q8IEP9	PF3D7_1306600	198	7	5	5	1	1.15629	0.897804	0.994396	1.55872	1.04181	1.05087	1.02416	1.0632	1.12085	NA	≥ 20.00	≤ 4.70	1.14
X032182	Q7KQM0	PF14_0378, TPI	596	13	8	8	1	1.12154	0.886724	1.03692	0.908388	0.998992	1.17974	1.07124	0.995247	0.86335	NA	≥ 20.00	≤ 4.70	1.103
X032182	Q8ILZ3	PF14_0100, PF3D7_1410200	321	7	4	4	1	1.03613	0.737394	0.841928	2.14694	0.887938	0.875549	0.914524	0.894588	0.812256	1	≥ 20.00	≤ 4.70	1.289
X032182	P53396	ACLY	959	34	24	25	1	0.884375	0.689195	0.827361	1.07285	1.05243	1.02148	0.987827	1.02192	0.9938	NA	≥ 20.00	≤ 4.70	1.243
X032182	O96203	PF3D7_0212300, PFB0550w	386	10	7	7	1	1.01467	0.893414	0.904409	0.999257	0.996255	1.09254	1.04248	0.971485	0.925432	1	≥ 20.00	≤ 4.70	1.121
X032182	Q8IJW0	PF10_0081, PF3D7_1008400	449	11	8	8	1	1.00976	0.863697	0.984104	1.04163	1.08953	1.05064	1.04891	1.07309	0.936347	NA	≥ 20.00	≤ 4.70	1.088
X032182	Q8I2H3	PF3D7_0934500	283	6	4	4	1	1.05027	0.776063	0.98123	0.950843	1.10152	1.16235	1.01393	0.959503	0.86362	NA	≥ 20.00	≤ 4.70	1.167
X032182	C0H4U0	PF3D7_0811400	251	9	4	4	1	0.914722	0.826237	0.965361	0.975	0.884174	0.888646	0.934998	0.942729	0.885908	1	≥ 20.00	≤ 4.70	1.069
X032182	Q8I5D4	PF3D7_1228400, PFL1375w	1382	50	30	34	1	0.964259	0.623657	0.640863	1.05425	0.974601	1.01441	1.00522	1.06475	1.10433	NA	≥ 20.00	≤ 4.70	1.553
X032182	Q8IIR7	PF11_0098, PF3D7_1108600	683	21	10	12	1	1.09505	0.893287	1.02997	0.990285	0.97102	1.07218	1.03287	0.963517	0.863991	1	≥ 20.00	≤ 4.70	1.089
X032182	Q8IFM0	PF3D7_0424600	379	13	6	6	1	1.01942	0.803348	0.888658	0.997953	0.964734	1.01289	0.974937	0.909574	0.884932	NA	≥ 20.00	≤ 4.70	1.194
X032182	Q8IAN2	PF3D7_0803200	296	8	4	4	1	0.780427	0.694414	0.881157	0.708392	1.02853	0.969225	0.897445	0.881683	0.80022	1	≥ 20.00	≤ 4.70	1.13
X032182	Q8IHT9	PF11_0438, PF3D7_1142600	318	14	6	6	1	0.946944	0.83914	0.860125	0.930869	0.983496	0.946298	0.903405	1.00811	0.958745	1.74	≥ 20.00	≤ 4.70	1.146
X032182	O97313	MAL3P7.35, PFC1020c	889	23	17	20	1	0.934438	0.770688	0.77606	0.832653	0.932499	0.913238	0.853412	0.933272	0.922223	0.81	≥ 20.00	≤ 4.70	1.251
X032182	Q8IB24	PF3D7_0818900	2135	98	32	54	1	0.948982	0.719612	0.823265	0.849584	0.939373	1.00353	1.01852	1.00374	0.994639	2.27	≥ 20.00	≤ 4.70	1.263
X032182	Q8II11	PF11_0364, PF3D7_1135400	275	7	5	5	1	1.10967	0.886072	0.992982	0.853349	0.895113	1.02864	0.911341	0.776571	0.76925	1	≥ 20.00	≤ 4.70	1.123
X032182	Q8IDN6	PF3D7_1346100	392	11	6	7	1	1.04623	0.769762	0.91601	1.49632	0.820538	0.863802	0.903112	0.932713	0.974367	1	≥ 20.00	≤ 4.70	1.214
X032182	Q8IIW0	PF11_0053, PF3D7_1104200	663	20	13	13	1	1.01228	0.775231	0.91971	1.10125	1.02531	0.963791	0.931897	1.01049	0.974748	NA	≥ 20.00	≤ 4.70	1.187
X032182	Q8I6V3	PF14_0077, PF3D7_1408000	378	8	6	6	1	1.10344	0.839811	0.864906	1.16415	1.00209	1.05359	1.01719	1.10743	0.979737	NA	≥ 20.00	≤ 4.70	1.234
X032182	Q8IL48	PF14_0401, PF3D7_1442300	536	14	11	11	1	1.1149	0.849046	0.944884	0.786254	0.958862	1.06075	1.03616	0.899332	0.827219	2.13	≥ 20.00	≤ 4.70	1.179
X032182	Q8I1U7	PFD0685c	701	25	13	13	1	0.95974	0.738344	0.861879	0.749499	0.811587	0.776778	0.946127	0.96733	1.03578	1	≥ 20.00	≤ 4.70	1.225
X032182	Q8IC35	PF3D7_0703500	437	13	7	7	1	1.19912	0.902618	0.949728	1.05024	0.999322	1.14033	1.06831	1.01022	0.976341	NA	≥ 20.00	≤ 4.70	1.187
X032182	Q8I3W0	PF3D7_0514800	1041	30	18	18	1	0.897923	0.634429	0.736136	0.904548	1.09748	1.08502	1.07918	0.992061	1.0079	1	≥ 20.00	≤ 4.70	1.385
X032182	Q8IE85	PF3D7_1323100	261	8	6	7	1	0.912984	0.795381	0.828699	0.742207	0.766954	0.766188	0.726456	0.781782	0.742341	1	≥ 20.00	≤ 4.70	1.178
X032182	Q8IKR4	PF14_0538, PF3D7_1456500	389	13	8	8	1	1.06634	0.837057	0.952885	1.19158	0.976702	0.933832	1.05189	0.944933	1.00519	1	≥ 20.00	≤ 4.70	1.154
X032182	C0H4P4	PF3D7_0726400	429	18	7	7	1	0.977996	0.722301	0.837257	1.11597	1.05233	0.960431	1.05891	0.962773	1.33397	NA	≥ 20.00	≤ 4.70	1.268
X032182	C6KSV2	PF3D7_0610700	285	9	4	5	1	0.975574	0.759353	0.709362	1.18552	1.06592	0.882071	1.20491	1.15123	1.31963	1	≥ 20.00	≤ 4.70	1.345
X032182	Q8IIU8	PF11_0065, PF3D7_1105400	630	21	14	19	1	0.912972	0.766964	0.720426	0.836249	0.834969	0.84884	0.739913	0.820796	0.837384	1	≥ 20.00	≤ 4.70	1.286
X032182	Q8IB72	PF3D7_0823800	494	14	6	6	1	0.886606	0.845273	0.853141	0.930126	0.927785	0.890321	0.897142	0.948843	0.950046	2.35	≥ 20.00	≤ 4.70	1.111
X032182	Q8IEK1	PF3D7_1311800	1086	28	22	22	1	1.10357	0.898522	1.01594	0.919684	0.976216	1.12163	1.02046	0.913218	0.826045	NA	≥ 20.00	≤ 4.70	1.099
X032182	Q8I1X3	PF3D7_0405600	212	7	4	4	1	1.22967	1.02616	1.10893	0.971504	0.940436	1.04129	0.899339	0.744968	1.09829	1	≥ 20.00	≤ 4.70	1.044
X032182	C6KT82	PF3D7_0624600	510	22	8	8	1	1.05787	0.851206	0.930264	1.03126	0.979952	0.994248	1.06487	0.919102	0.940589	NA	≥ 20.00	≤ 4.70	1.155
X032182	Q8IHY0	PF11_0396, PF3D7_1138500	711	15	9	9	1	1.09765	0.836634	1.00895	0.853127	1.01852	1.0417	1.12866	0.982186	0.861731	NA	≥ 20.00	≤ 4.70	1.137
X032182	Q8I586	PF3D7_1233600, PFL1620w	758	31	11	11	1	0.926692	0.770676	0.807315	0.894174	0.967704	0.946483	0.965852	0.962906	0.991568	1.39	≥ 20.00	≤ 4.70	1.221
X032182	Q9H479	FN3K	483	11	8	8	1	0.951963	0.739255	0.846251	1.04907	1.16166	1.08399	1.04894	1.10644	1.03801	NA	≥ 20.00	≤ 4.70	1.231
X032182	Q8IKB6	PF14_0690	191	8	2	2	1	0.932554	0.800704	0.871666	0.900808	1.02609	0.986838	0.980159	0.860178	1.08132	1	≥ 20.00	≤ 4.70	1.156
X032182	Q8I1P3	PF3D7_0419400	1307	39	26	26	1	1.0121	0.948026	0.882091	1.19841	1.11859	1.00939	1.10804	1.09559	1.19056	NA	≥ 20.00	≤ 4.70	1.099
X032182	Q8IIE7	PF11_0227, PF3D7_1121900	1272	78	21	52	1	0.954294	0.453541	0.546101	0.752599	1.01689	1.04083	1.05432	1.09087	1.07623	1	≥ 20.00	≤ 4.70	1.955
X032182	Q8IL13	PF14_0437, PF3D7_1445900	436	11	7	7	1	0.990911	0.772072	0.782767	1.16742	0.911137	0.997907	0.930711	0.901232	0.827442	1	≥ 20.00	≤ 4.70	1.28
X032182	Q8IL16	PF14_0434, PF3D7_1445700	250	9	4	4	1	1.04688	0.780116	0.907195	1.03482	1.11163	1.02153	1.10535	1.1444	1.08882	NA	≥ 20.00	≤ 4.70	1.213
X032182	Q8I5B2	PF3D7_1230800, PFL1485w	334	10	5	5	1	1.04025	0.87044	0.961929	0.988304	1.10813	1.02591	1.13366	1.07786	0.97803	1	≥ 20.00	≤ 4.70	1.113
X032182	Q8IIM8	PF11_0142, PF3D7_1113400	312	8	5	5	1	1.15584	1.04134	1.01991	1.26327	1.19691	1.06922	1.17226	1.15722	1.21324	NA	≥ 20.00	≤ 4.70	1.046
X032182	Q8IIM4	PF11_0146, PF3D7_1113800	413	14	9	9	1	1.16985	0.986563	1.03419	1.47251	1.00413	1.02342	1.0411	1.00927	1.38358	NA	≥ 20.00	≤ 4.70	1.074
X032182	C6KSQ1	PF3D7_0605300	471	17	8	11	1	0.810309	0.505697	0.513846	0.874847	0.96325	0.968853	0.83259	0.925834	0.909994	1	≥ 20.00	≤ 4.70	1.776
X032182	Q8I3A1	PF3D7_0904800	305	7	5	5	1	1.03487	0.864183	1.03475	1.00953	0.996603	1.04882	0.95289	0.963035	0.920174	NA	≥ 20.00	≤ 4.70	1.072
X032182	Q8ID49	PF3D7_1366000	305	11	5	6	1	0.824834	0.566358	0.611368	1.05137	1.02074	1.02996	1.22201	0.871245	0.993033	1	≥ 20.00	≤ 4.70	1.549
X032182	Q8IEN3	PF3D7_1308200	963	29	16	17	1	0.972991	0.80304	0.940602	0.911926	1.02204	0.953014	0.984429	0.937996	0.974108	1	≥ 20.00	≤ 4.70	1.132
X032182	C6KT55	PF3D7_0621800	271	9	5	5	1	0.931242	0.845506	0.888152	0.944307	0.94183	0.87278	0.858336	0.88131	0.770985	1	≥ 20.00	≤ 4.70	1.114
X032182	O77375	PF3D7_0318200	433	16	6	6	1	0.948636	0.729611	0.898	0.972736	0.973806	0.990334	0.937089	0.92555	1.01953	1	≥ 20.00	≤ 4.70	1.197
X032182	C0H4K6	PF3D7_0704600	312	11	6	7	1	0.901804	0.84964	0.910708	1.01114	1.11013	1.03406	1.1052	1.02877	0.990856	NA	≥ 20.00	≤ 4.70	1.08
X032182	C0H5J2	PF3D7_1359600	847	33	15	19	1	1.03781	0.791156	0.837059	1.18362	1.14897	1.12671	1.17091	1.08346	1.2212	NA	≥ 20.00	≤ 4.70	1.252
X032182	C0H4V4	PF3D7_0817700	817	25	17	17	1	0.928425	0.811936	0.753099	0.962617	0.947361	0.921187	0.915662	0.932907	0.964333	1	≥ 20.00	≤ 4.70	1.232
X032182	Q8IJ34	PF10_0366, PF3D7_1037300	427	13	7	7	1	1.00462	0.85815	0.891316	1.2037	0.837076	0.941079	0.891377	0.90805	0.956033	2.46	≥ 20.00	≤ 4.70	1.146
X032182	Q8IBQ6	PF3D7_0719600	284	8	5	5	1	0.957437	0.789034	0.833466	0.846492	0.929655	0.904813	0.912033	0.882451	0.935584	0.53	≥ 20.00	≤ 4.70	1.206
X032182	Q8IIH7	PF11_0197, PF3D7_1119000	337	7	4	4	1	1.19365	0.864009	0.921038	1.14861	1.04341	0.992296	1.01999	1.02145	0.998171	1	≥ 20.00	≤ 4.70	1.229
X032182	Q9HA64	FN3KRP	378	10	7	7	1	0.977036	0.558987	0.615825	1.15736	1.13949	1.06071	1.06767	1.08508	1.09198	NA	≥ 20.00	≤ 4.70	1.683
X032182	Q8ILQ8	PF14_0186, PF3D7_1419200	368	11	6	6	1	1.10534	0.931163	1.0999	1.10483	1.04234	1.06576	0.901871	0.96657	0.976433	NA	≥ 20.00	≤ 4.70	1.037
X032182	Q8IJP8	PF10_0144, PF3D7_1014700	304	9	5	5	1	1.04273	0.818449	1.00678	1.41423	1.07138	1.07574	1.06416	1.03796	1.05639	NA	≥ 20.00	≤ 4.70	1.119
X032182	Q8IKT5	PF14_0517	798	22	15	16	1	1.04879	0.884531	0.986863	1.00359	1.02734	1.08893	1.04585	0.945241	0.872903	NA	≥ 20.00	≤ 4.70	1.095
X032182	C6KST5	PF3D7_0608700	631	18	12	12	1	0.973907	0.791317	0.850471	0.924488	0.833257	0.939863	0.903299	0.847522	0.869777	0.59	≥ 20.00	≤ 4.70	1.202
X032182	Q8ILI2	PF14_0261, PF3D7_1428300	268	10	5	5	1	1.11522	0.938235	0.97321	0.957992	0.963448	1.09421	1.08284	0.990411	1.0295	NA	≥ 20.00	≤ 4.70	1.107
X032182	P07384	CANPL1, CAPN1, PIG30	520	15	11	11	1	0.957357	0.716497	0.789	0.822797	0.853863	0.915269	0.877199	0.861993	0.89914	1	≥ 20.00	≤ 4.70	1.3
X032182	Q8II24	PF11_0351, PF3D7_1134000	1020	23	16	17	1	1.0419	0.792622	0.895067	0.831082	0.833092	0.962797	0.927732	0.952633	0.897335	0.67	≥ 20.00	≤ 4.70	1.21
X032182	Q8II23	PF11_0352, PF3D7_1134100	228	9	5	5	1	0.998722	0.808324	1.01338	1.0602	1.02243	1.14401	1.06263	1.13952	1.04952	NA	≥ 20.00	≤ 4.70	1.097
X032182	P68400	CK2A1, CSNK2A1	704	28	12	16	1	0.963931	0.674479	0.719787	1.01747	1.13057	1.05838	1.05244	1.05937	1.08954	NA	≥ 20.00	≤ 4.70	1.409
X032182	Q8I2T2	PF3D7_0922100	319	10	5	5	1	1.01119	0.753744	0.901245	0.804209	1.02974	0.957524	1.02548	0.999562	0.980653	1	≥ 20.00	≤ 4.70	1.215
X032182	Q8IBZ2	PF3D7_0709700	243	7	6	6	1	1.04038	0.918876	0.958359	1.11148	0.956063	1.0041	0.95971	0.952741	0.939549	1	≥ 20.00	≤ 4.70	1.087
X032182	Q8IJN3	FIKK-10.1, PF10_0160, PF3D7_1016400	634	18	10	10	1	0.929154	0.843544	0.833903	1.19027	1.06881	1.0665	1.14314	1.13517	1.12788	NA	≥ 20.00	≤ 4.70	1.15
X032182	Q08495	DMT, DMTN, EPB49	331	10	4	4	1	1.03547	0.763323	0.870715	1.1358	1.04782	0.929502	1.00478	1.08038	0.982317	NA	≥ 20.00	≤ 4.70	1.246
X032182	Q8IC06	PF3D7_0708300	678	26	9	12	1	0.871295	0.565965	0.632609	0.699287	0.909399	0.894671	0.82032	0.923352	0.961019	1	≥ 20.00	≤ 4.70	1.561
X032182	Q8I0U9	PF3D7_0530200	329	12	6	6	1	1.16473	0.925042	0.989342	1.19942	1.00386	1.074	0.802894	0.936459	0.970344	NA	≥ 20.00	≤ 4.70	1.131
