# Supplementary material for: High-throughput screening of the Plasmodium falciparum cGMP-dependent protein kinase identified a thiazole scaffold which kills erythrocytic and sexual stage parasites
Source: Sci Rep. 2019 May 7;9:7005. doi: 10.1038/s41598-019-42801-x (PMC6504873; doi:10.1038/s41598-019-42801-x)
Supplement: Supplementary file 6 — Supplementary Table 7 [file 41598_2019_42801_MOESM6_ESM.xls]

## Sheet: Table S7
Supplementary Table 7 MS/MS data for profiling of GSK2378180A on Kinobeads in Plasmodium falciparum extract (human proteins quantified by MS/MS are also shown): 10 samples were analyzed in parallel (TMT 10-plex) to generate values for the affinity of the beads to the bound proteins (“depletion” values, 4 samples) and to generate IC50 values (6 samples) in a single experiment. Samples 1 and 2 repr…
		Abbreviations: SSM; number of spectrum-to-sequence matches, UPM; unique peptide matches, NA; not available, NBF; nonbound fraction
							relative abundance
Experiment ID	UniProt ID	Protein Name	Mascot Score	SSM	UPM	SSM used for quantification	1: Vehicle control (n=1)	2: Vehicle control (n=2)	3: Binding of NBF to fresh beads (n=1)	4: Binding of NBF to fresh beads (n=2)	5: Compound competition 20 uM Compound 19	6: Compound competition 6.67 uM Compound 19	7: Compound competition 2.22 uM Compound 19	8: Compound competition 0.74 uM Compound 19	9: Compound competition 0.25 uM Compound 19	10: Compound competition 0.08 uM Compound 19	Hill	IC50	pIC50	"Depletion" factor
X032183	Q8I719	PF14_0346, PF3D7_1436600, PKG	2139	100	35	56	1	0.94976	0.630493	0.581253	0.009587	0.010359	0.012754	0.011915	0.010614	0.018061	1	0.0823	7.0846	1.609
X032183	P62344	CDPK1, CPK1, PFB0815w	1259	54	29	36	1	1.17562	0.694083	0.65144	0.028205	0.037133	0.09832	0.150037	0.332615	0.522657	0.87	0.09	7.04576	1.617
X032183	C6KSZ6	PF3D7_0615500	421	12	9	9	1	1.09235	0.719458	0.656754	0.37961	0.485496	0.77412	0.842868	1.11302	1.0795	1.14	4.7	5.3279	1.52
X032183	Q8I5E3	PF3D7_1227500, PFL1330c, cyc-2	682	19	16	17	1	1.01978	0.734268	0.677103	0.405404	0.491809	0.789867	0.865155	0.951961	0.987322	0.93	5	5.30103	1.431
X032183	Q8I238	PF3D7_0110700	107	6	2	2	1	0.81958	0.831301	0.914211	0.580478	0.668427	0.629676	0.679322	0.836721	1.05123	1	6	5.22185	1.042
X032183	Q8IAR3	PF3D7_0807500	325	8	4	4	1	0.782296	0.693378	0.630217	0.590983	0.735637	0.733495	0.807293	0.745086	0.893366	1	12	4.92082	1.347
X032183	Q8I3Y9	PF3D7_0511700	433	13	7	10	1	0.961854	0.725201	0.663798	0.527517	0.721403	0.898542	0.893538	0.940725	0.934319	0.78	14	4.85387	1.412
X032183	O77364	PF3D7_0312800	195	5	3	3	1	1.06381	1.00626	0.833956	0.882513	1.10256	1.28338	1.10993	1.27839	1.1626	1	≥ 20.00	≤ 4.70	1.122
X032183	O77360	PF3D7_0310500	113	3	3	3	1	1.04661	1.03147	0.962672	1.14564	1.11168	1.10947	1.22186	0.970641	1.11939	NA	≥ 20.00	≤ 4.70	1.026
X032183	O77361	PF3D7_0310400	590	19	14	14	1	0.892582	0.769644	0.711072	0.743063	0.747972	0.799723	0.867841	0.68705	0.771419	1	≥ 20.00	≤ 4.70	1.278
X032183	O77363	PF3D7_0313000	147	3	3	3	1	0.945514	0.834287	0.959093	1.21105	1.08033	1.09197	1.28618	0.88836	1.00071	NA	≥ 20.00	≤ 4.70	1.085
X032183	Q8IK15	PF10_0025, PF3D7_1002100	75	2	2	2	1	0.899035	0.874622	0.697611	1.04288	1.01446	1.16484	1.04375	0.966967	1.0237	1	≥ 20.00	≤ 4.70	1.208
X032183	Q8IK12	PF10_0028, PF3D7_1002400.1	304	10	4	4	1	0.87311	0.810975	0.768082	0.824177	0.81205	0.900172	0.904869	0.83935	0.849852	1	≥ 20.00	≤ 4.70	1.186
X032183	Q8I3F1	PF3D7_0532300	320	9	8	8	1	0.877731	0.813265	0.842097	0.989537	0.931254	0.957367	1.12381	0.857031	1.08183	NA	≥ 20.00	≤ 4.70	1.134
X032183	Q8I3F0	PF3D7_0532400	133	4	4	4	1	0.933179	1.21869	0.813504	1.04271	0.92333	1.02739	1.13108	0.818631	0.888207	NA	≥ 20.00	≤ 4.70	0.951
X032183	Q8ILK2	PF14_0241, PF3D7_1426100	177	8	3	3	1	1.05377	0.964738	0.905381	0.988892	0.976898	1.06289	1.1762	0.97856	1.11296	1	≥ 20.00	≤ 4.70	1.098
X032183	Q8ILK1	PF14_0242, PF3D7_1426200	130	4	3	3	1	0.887379	0.737009	0.661226	0.727965	0.710529	0.756689	0.889905	0.712473	0.977154	1	≥ 20.00	≤ 4.70	1.35
X032183	C6KTB4	PF3D7_0627800	189	6	3	3	1	0.911589	0.775584	0.755503	0.880777	0.884004	0.87348	0.82745	0.859342	0.979668	1	≥ 20.00	≤ 4.70	1.249
X032183	C6KTB3	PF3D7_0627700	729	18	13	13	1	0.890863	1.15718	1.22114	1.07956	1.16189	0.931448	0.95953	1.23787	1.18215	NA	≥ 20.00	≤ 4.70	0.795
X032183	C6KTB1	PF3D7_0627500	365	11	5	7	1	0.840954	0.867289	0.835151	0.842254	0.874229	0.922028	1.03104	0.943399	1.0784	1	≥ 20.00	≤ 4.70	1.081
X032183	C6KTB8	PF3D7_0628200	259	17	4	4	1	0.982826	0.754941	0.649036	0.938294	0.921567	1.09605	1.11859	0.922502	0.920446	0.63	≥ 20.00	≤ 4.70	1.412
X032183	C6KTB9	PF3D7_0628300.1	145	4	4	4	1	0.846944	1.28284	1.05289	0.958762	1.14791	0.846281	0.927881	1.26492	1.16477	1	≥ 20.00	≤ 4.70	0.791
X032183	Q8ID31	PF3D7_1367700	104	8	2	2	1	0.942809	0.741247	0.744422	0.77176	1.00199	1.23257	1.04481	0.855541	1.07873	1	≥ 20.00	≤ 4.70	1.308
X032183	Q8ID39	MAL13P1.336	251	7	4	4	1	0.939483	1.0204	0.826	1.07012	0.952195	0.992391	1.19035	0.972771	1.01292	NA	≥ 20.00	≤ 4.70	1.05
X032183	Q8ID38	PF3D7_1367000	268	6	6	6	1	0.922253	0.887251	0.903584	0.98125	0.966287	1.14735	1.06359	0.812995	0.867756	NA	≥ 20.00	≤ 4.70	1.073
X032183	Q14C86	GAPEX5, GAPVD1, KIAA1521, RAP6	2636	100	48	68	1	1.15965	0.766174	0.716593	1.02863	0.997559	1.19178	1.08078	1.11375	1.09523	1	≥ 20.00	≤ 4.70	1.456
X032183	Q8IIG6	PF11_0208, PF3D7_1120100	604	20	13	18	1	0.850942	0.840606	0.81999	0.871242	0.898001	0.95177	1.06745	0.94316	1.19467	NA	≥ 20.00	≤ 4.70	1.115
X032183	Q8IB31	PF3D7_0819600	167	4	4	4	1	0.926895	0.895083	0.877059	0.917834	1.07473	1.03184	1.14263	0.769126	0.988197	NA	≥ 20.00	≤ 4.70	1.087
X032183	Q8II01	PF11_0374, PF3D7_1136300, TSN	292	9	6	6	1	0.899844	0.77955	0.752878	0.849491	0.788296	0.853007	0.833868	0.908536	0.94666	1	≥ 20.00	≤ 4.70	1.24
X032183	O97284	PF3D7_0320500	105	3	2	2	1	0.912015	0.897977	0.7776	0.872513	0.923139	1.01721	1.08525	1.05703	1.13328	1	≥ 20.00	≤ 4.70	1.141
X032183	O97282	PF3D7_0320300	357	12	7	8	1	0.823885	0.788652	0.766805	0.706913	0.802837	0.819416	0.839371	0.801397	0.951876	1	≥ 20.00	≤ 4.70	1.173
X032183	Q8IJD4	PF10_0264	323	15	4	5	1	1.1517	1.06468	1.03884	1.22182	1.17031	1.11102	1.32539	1.0547	1.21378	NA	≥ 20.00	≤ 4.70	1.023
X032183	Q8IKN7	PF14_0567, PF3D7_1459400	163	4	4	4	1	1.15967	1.02656	1.00801	0.996969	1.09535	1.01828	0.952434	1.19363	1.15922	NA	≥ 20.00	≤ 4.70	1.061
X032183	Q8IKN5	PF14_0569, PF3D7_1459600	56	3	2	2	1	1.04571	1.07651	0.766718	1.05817	0.991851	1.10474	1.20498	0.924186	1.07227	NA	≥ 20.00	≤ 4.70	1.11
X032183	Q8IE76	PF3D7_1324100	280	11	5	6	1	1.05795	0.86629	0.866607	1.03231	0.890523	1.0608	1.04468	0.956208	0.945834	1	≥ 20.00	≤ 4.70	1.188
X032183	Q8I374	PF3D7_0907700	335	19	6	7	1	1.01212	0.732565	0.739458	0.917451	0.936223	1.13276	0.979409	0.889719	0.89775	1	≥ 20.00	≤ 4.70	1.367
X032183	Q8I377	PF3D7_0907400	249	8	4	4	1	1.06386	1.12407	0.78158	1.05632	1.1067	0.982331	1.05496	0.94691	1.1429	1.6	≥ 20.00	≤ 4.70	1.083
X032183	Q8IDT0	PF3D7_1340600	147	5	3	3	1	1.0323	0.864497	0.786338	1.00739	0.911559	1.10621	1.10348	0.764544	0.910261	NA	≥ 20.00	≤ 4.70	1.231
X032183	Q7K6A8	PF3D7_0512600	238	7	5	5	1	0.838584	0.763862	0.765574	0.800047	0.831469	0.822988	0.987802	0.791219	1.00735	1	≥ 20.00	≤ 4.70	1.202
X032183	Q7K6A9	PF3D7_0803800	230	7	4	4	1	0.736428	0.844988	0.6219	0.65503	0.666026	0.690256	0.663767	0.679627	0.82546	1	≥ 20.00	≤ 4.70	1.184
X032183	Q7K6A4	PF3D7_0922200	1101	33	17	23	1	0.852116	0.84971	0.824611	0.890582	0.907517	0.947186	1.03386	1.03327	1.10262	1	≥ 20.00	≤ 4.70	1.106
X032183	Q7K6A0	PF3D7_0934800	1079	127	22	86	1	1.03836	0.784219	0.794149	0.995256	1.01828	1.13375	1.02028	1.06171	0.991143	1	≥ 20.00	≤ 4.70	1.291
X032183	Q8I2R0	PF3D7_0924700	162	7	4	4	1	1.18929	0.92458	0.770678	1.01095	1.00285	1.02868	1.11189	0.989374	0.993771	1.95	≥ 20.00	≤ 4.70	1.291
X032183	Q8I2R8	PF3D7_0923900	287	5	4	4	1	0.834532	0.777276	0.746553	0.76828	0.831518	0.857487	0.935133	0.803333	0.819606	1	≥ 20.00	≤ 4.70	1.204
X032183	Q8I5S8	PF3D7_1212400, PFL0615w	62	3	2	2	1	0.968394	0.932537	0.884617	0.932406	0.988605	0.991606	1.03484	1.23907	1.13868	NA	≥ 20.00	≤ 4.70	1.083
X032183	Q8I5S3	PF3D7_1213200, PFL0640w	77	3	2	2	1	0.950884	0.889965	0.781372	0.876429	0.695733	0.782481	0.776313	0.706493	0.987085	1	≥ 20.00	≤ 4.70	1.167
X032183	Q8I5S6	PF3D7_1212700, PFL0625c	86	4	3	3	1	1.12685	1.0593	1.02881	0.843931	1.18086	1.26568	1.13024	1.2233	1.11831	1.38	≥ 20.00	≤ 4.70	1.019
X032183	Q8I5S4	PF3D7_1212900, PFL0635c	103	3	3	3	1	0.980961	0.855603	0.716046	0.991661	0.967897	1.09611	0.980544	1.02762	1.04165	NA	≥ 20.00	≤ 4.70	1.26
X032183	A0A143ZZT8	PF3D7_0715300	916	32	14	18	1	1.09538	0.630789	0.561566	1.11093	1.05101	1.13165	1.13091	1.05108	1.11004	NA	≥ 20.00	≤ 4.70	1.757
X032183	Q8I6S4	PF3D7_0804800	54	3	2	2	1	1.08925	1.04044	0.950032	1.11219	0.987834	1.07016	1.00176	1.02064	0.975114	NA	≥ 20.00	≤ 4.70	1.05
X032183	Q9U0H0	PF3D7_0412000	117	4	3	3	1	1.00334	1.34768	1.18205	1.09714	1.07859	1.11422	1.101	1.0401	0.995646	NA	≥ 20.00	≤ 4.70	0.792
X032183	Q8IIA4	PF11_0270, PF3D7_1126000	517	17	9	9	1	0.852142	0.784644	0.701153	0.807517	0.771076	0.788601	0.88033	0.776653	0.926629	1	≥ 20.00	≤ 4.70	1.247
X032183	C0H5G2	PF3D7_1340700	178	5	2	2	1	1.01762	1.06668	0.992604	0.986923	1.0338	0.987813	1.09946	1.11831	1.14949	1	≥ 20.00	≤ 4.70	0.98
X032183	Q8ILC9	PF14_0315, PF3D7_1433400	213	11	4	4	1	0.957553	0.86318	0.803728	0.96425	0.943412	1.04216	0.975385	0.971729	0.938317	2.36	≥ 20.00	≤ 4.70	1.174
X032183	Q8ILC8	PF14_0316, PF3D7_1433500	466	12	10	10	1	0.957804	0.91826	0.787452	0.876013	0.853557	0.946464	0.946735	0.925089	0.919714	1	≥ 20.00	≤ 4.70	1.148
X032183	Q8I3N0	PF3D7_0523400	155	4	4	4	1	1.13097	1.06199	1.02636	1.01338	1.08112	1.20843	1.10923	1.1518	1.19063	NA	≥ 20.00	≤ 4.70	1.02
X032183	Q8ILX3	PF14_0120, PF3D7_1412100	317	15	6	6	1	1.00201	0.926526	0.808681	1.03703	1.03234	1.03631	1.09208	0.899148	1.01019	NA	≥ 20.00	≤ 4.70	1.154
X032183	Q8ILX1	PF14_0122, PF3D7_1412300	245	5	5	5	1	0.909819	1.01189	0.927086	1.22108	1.12987	1.07507	1.52198	0.896671	1.20924	1	≥ 20.00	≤ 4.70	0.985
X032183	Q8IL57	PF14_0392, PF3D7_1441300	1114	41	25	31	1	1.08125	0.449243	0.376147	0.99834	1.00707	1.11866	0.99778	1.20101	1.14776	NA	≥ 20.00	≤ 4.70	2.522
X032183	Q8IL56	PF14_0393, PF3D7_1441400	247	9	3	3	1	1.15756	1.03841	0.907672	0.904473	0.997198	1.13947	1.056	1.16385	0.97878	1	≥ 20.00	≤ 4.70	1.109
X032183	Q8II87	PF11_0287, PF3D7_1127600	243	4	4	4	1	0.827059	0.755735	0.769776	0.815629	0.867501	0.83684	0.954805	0.929291	1.12273	0.68	≥ 20.00	≤ 4.70	1.198
X032183	Q8II81	PF11_0293, PF3D7_1128200	227	6	5	5	1	0.977449	0.820298	0.92049	1.30487	1.08903	1.23327	1.64413	0.73903	1.07941	NA	≥ 20.00	≤ 4.70	1.136
X032183	Q8IKF6	PF14_0649, PF3D7_1468100	374	15	10	10	1	0.999912	1.01456	0.808251	0.970743	0.971044	1.01822	1.06713	0.903136	0.988603	NA	≥ 20.00	≤ 4.70	1.097
X032183	O96260	PF3D7_0218000, PFB0840w	142	6	4	4	1	1.17683	1.09103	1.219	0.875911	0.982039	0.810684	0.881744	0.918733	1.2522	NA	≥ 20.00	≤ 4.70	0.942
X032183	O96265	PF3D7_0218500, PFB0865w	89	2	2	2	1	1.01379	0.909139	0.83857	0.861993	0.976566	0.984337	1.02875	0.892323	1.03053	1	≥ 20.00	≤ 4.70	1.152
X032183	Q8I669	PF3D7_0202200, PFB0106c	278	7	4	4	1	1.22543	1.14338	1.07094	1.16399	1.29825	1.26112	1.37593	1.06813	1.27289	NA	≥ 20.00	≤ 4.70	1.005
X032183	C0H4L6	PF3D7_0706500	799	23	19	19	1	0.931163	0.967587	0.904338	1.05395	1.06649	1.04172	1.11366	0.969634	0.98927	NA	≥ 20.00	≤ 4.70	1.032
X032183	C0H4L1	PF3D7_0706000	898	29	20	22	1	0.944526	1.31841	1.38881	1.16946	1.21286	0.980393	1.01455	1.21625	1.1408	NA	≥ 20.00	≤ 4.70	0.718
X032183	C0H4L9	PF3D7_0707200	84	4	3	3	1	0.882028	1.07914	0.888753	1.06759	1.01453	1.02959	1.03348	1.00305	0.985331	NA	≥ 20.00	≤ 4.70	0.956
X032183	Q8I1T2	PF3D7_0415500	91	2	2	2	1	0.727981	0.626053	0.703063	0.654349	0.730001	0.653832	0.799348	0.888231	0.880535	1	≥ 20.00	≤ 4.70	1.3
X032183	Q8I1T4	PF3D7_0415300	866	27	19	19	1	1.1159	0.759368	0.728762	1.09087	1.04203	1.11093	1.07548	1.06231	1.03657	NA	≥ 20.00	≤ 4.70	1.422
X032183	Q8I2J3	PF3D7_0932300	97	4	3	3	1	0.99006	0.830977	0.810083	0.87475	0.852194	0.879345	0.916899	0.901825	1.05302	0.58	≥ 20.00	≤ 4.70	1.213
X032183	Q8I2J4	PFI1565w, Pfn	187	4	3	3	1	0.826039	0.827357	0.79955	0.87159	0.886692	0.87115	1.18833	0.942005	1.17563	NA	≥ 20.00	≤ 4.70	1.122
X032183	Q8IJ28	PF10_0372, PF3D7_1038000.1	109	7	3	6	1	0.896585	1.08333	1.00635	1.06984	1.14771	1.04585	1.14931	0.942617	0.968113	NA	≥ 20.00	≤ 4.70	0.908
X032183	Q8I5F4	PF3D7_1226300, PFL1270w	717	13	12	12	1	0.788597	0.891961	0.714089	0.67208	0.753932	0.818424	0.896429	0.859534	1.09	1	≥ 20.00	≤ 4.70	1.114
X032183	Q8I5F9	PF3D7_1225800, PFL1245w	330	12	5	5	1	0.861443	0.783251	0.666081	0.779915	0.735513	0.850123	0.850349	0.799001	0.906303	1	≥ 20.00	≤ 4.70	1.284
X032183	Q8IBP8	PF3D7_0720400	126	6	3	3	1	0.826788	0.841129	0.717656	0.770951	0.867508	0.780551	0.991523	0.948587	1.0879	0.6	≥ 20.00	≤ 4.70	1.172
X032183	Q8IBP0	PF3D7_0721100	156	9	2	2	1	0.780991	0.757728	0.690025	0.75113	0.838915	0.891424	0.923625	0.675677	0.942695	0.51	≥ 20.00	≤ 4.70	1.23
X032183	Q8III3	PF11_0191, PF3D7_1118500	328	10	8	8	1	1.07012	0.967193	0.79149	0.898565	0.910527	1.02125	1.031	0.940612	0.977899	1	≥ 20.00	≤ 4.70	1.177
X032183	Q8III6	PF11_0188, PF3D7_1118200	529	13	8	8	1	0.910141	0.822021	0.783389	0.850497	0.923014	0.8726	0.942556	0.918652	1.00324	0.71	≥ 20.00	≤ 4.70	1.19
X032183	Q8IC28	PF3D7_0704200	102	3	2	2	1	0.984701	0.786803	0.737674	1.03741	0.876253	0.913926	1.1178	0.67514	0.910666	NA	≥ 20.00	≤ 4.70	1.302
X032183	Q8I0W9	PF3D7_0511200	264	9	5	5	1	0.971768	0.954948	1.07493	0.940972	0.928496	0.94967	0.972007	1.11579	1.05804	NA	≥ 20.00	≤ 4.70	0.971
X032183	Q8I0W8	PF3D7_0513600	199	7	3	3	1	0.814361	0.735548	0.802858	0.777874	0.839189	0.891877	0.927368	0.870792	0.948567	1	≥ 20.00	≤ 4.70	1.179
X032183	Q8I3V1	PF3D7_0515700	94	5	3	3	1	1.01317	1.33193	1.43654	1.23255	1.17178	0.892139	1.0514	1.24637	1.12609	NA	≥ 20.00	≤ 4.70	0.727
X032183	Q8I3V8	PF3D7_0515000	736	26	12	13	1	0.944513	0.798922	0.82833	0.883205	0.996647	0.935482	0.933965	1.18229	1.11841	1	≥ 20.00	≤ 4.70	1.195
X032183	Q8I4X0	PFL2215w	896	36	13	23	1	0.964025	1.06119	1.08435	0.931608	1.03842	1.0357	0.963541	1.10149	1.04871	1	≥ 20.00	≤ 4.70	0.915
X032183	P46468	PF07_0047	346	13	9	9	1	1.05917	1.00607	0.894053	1.05814	1.01482	1.03211	0.957954	1.06034	0.940788	NA	≥ 20.00	≤ 4.70	1.084
X032183	Q9NRV9	HBP, HEBP1	221	6	5	5	1	1.00263	0.932397	0.759187	0.887216	0.837434	0.927753	1.06631	0.90842	0.92027	NA	≥ 20.00	≤ 4.70	1.184
X032183	Q8I231	PF3D7_0111500	268	7	5	5	1	0.80776	0.843085	0.841663	0.919831	0.970214	0.951742	1.11106	1.01521	1.3004	NA	≥ 20.00	≤ 4.70	1.073
X032183	Q8ILP3	PF14_0201, PF3D7_1420700, Pf113	265	10	6	6	1	0.985596	0.827935	0.800562	0.876153	0.883548	0.993381	0.989963	0.891036	1.01735	1	≥ 20.00	≤ 4.70	1.219
X032183	Q8ILP8	PF14_0196, PF3D7_1420200	300	9	5	5	1	0.875476	1.05833	1.16118	1.09052	1.12793	0.888461	0.925364	1.02187	0.994989	NA	≥ 20.00	≤ 4.70	0.845
X032183	Q8IAU5	PF3D7_0811000	58	2	2	2	1	1.05098	1.14613	1.04686	1.02146	1.09039	1.17396	1.25744	0.966461	1.15281	1	≥ 20.00	≤ 4.70	0.935
X032183	Q8IAU7	PF3D7_0811200	61	3	2	2	1	0.765911	0.890044	0.809322	0.84682	0.899776	0.746947	0.889612	0.918061	0.92157	1	≥ 20.00	≤ 4.70	1.039
X032183	Q8IAU1	PF3D7_0810600	118	5	2	2	1	0.836939	1.04687	0.691628	0.676855	0.800299	0.91033	0.881902	0.78209	0.939516	1	≥ 20.00	≤ 4.70	1.057
X032183	Q8IAU3	PF3D7_0810800	122	6	4	4	1	0.828449	0.917178	0.768797	0.842723	0.841754	0.943405	0.854631	0.860906	0.947925	0.53	≥ 20.00	≤ 4.70	1.085
X032183	O95747	KIAA1101, OSR1, OXSR1	116	2	2	2	1	1.10536	0.998184	0.876895	0.99923	1.00592	1.06685	1.09075	0.86259	1.02741	1	≥ 20.00	≤ 4.70	1.123
X032183	P11142	HSC70, HSP73, HSPA10, HSPA8	799	20	13	14	1	0.975497	1.10601	0.83203	0.955585	0.984682	1.02459	1.03713	0.929356	1.02488	1	≥ 20.00	≤ 4.70	1.019
X032183	Q8I577	PF3D7_1234500, PFL1665c	128	3	2	2	1	1.01385	0.959612	0.970934	1.00582	1.00532	0.969241	1.08469	0.890437	1.08919	1.04	≥ 20.00	≤ 4.70	1.043
X032183	Q8I574	PF3D7_1234800, PFL1680w	334	14	8	8	1	1.06106	1.10189	0.888439	0.85677	0.965288	1.02226	0.989914	1.00104	1.03018	1	≥ 20.00	≤ 4.70	1.036
X032183	Q8IAP4	PF3D7_0804900	80	2	2	2	1	0.917667	0.842109	0.854454	1.06973	0.960665	1.09743	1.11489	1.09146	1.22279	NA	≥ 20.00	≤ 4.70	1.13
X032183	O96153	PF3D7_0205900, PFB0260w	456	13	10	10	1	0.891778	0.8686	0.820131	0.866915	0.894902	0.914395	0.92634	0.871272	0.924818	1.11	≥ 20.00	≤ 4.70	1.12
X032183	Q8IJQ1	PF10_0141, PF3D7_1014400	351	8	7	7	1	1.13155	0.904723	0.851567	0.970173	1.01048	1.15489	0.968834	1.15824	1.03897	NA	≥ 20.00	≤ 4.70	1.214
X032183	Q8IJQ4	PF10_0138, PF3D7_1014100	138	4	2	2	1	1.05423	1.25301	0.956699	0.979328	0.981968	1.01228	1.09204	0.883987	0.937179	NA	≥ 20.00	≤ 4.70	0.93
X032183	Q8IJQ9	PF10_0133, PF3D7_1013600	329	15	6	6	1	0.955443	1.01405	0.892558	1.00482	1.13714	0.99982	0.973574	1.07767	1.04208	1	≥ 20.00	≤ 4.70	1.026
X032183	Q8IDD4	PF3D7_1356800	150	4	3	3	1	0.94176	0.816041	0.798635	0.945539	0.847366	0.979208	0.981157	1.00598	1.02407	1	≥ 20.00	≤ 4.70	1.203
X032183	P69905	HBA1, HBA2	430	24	7	19	1	0.901916	0.88499	0.870946	0.989311	0.967778	0.981151	1.27246	0.829215	1.12863	2.1	≥ 20.00	≤ 4.70	1.083
X032183	Q8IKU0	PF14_0511	410	9	6	6	1	0.920682	0.829359	0.773118	0.885348	0.854842	0.859991	0.874319	0.923281	0.939138	0.56	≥ 20.00	≤ 4.70	1.199
X032183	Q7KQK3	PF3D7_1211400, PFL0565w	201	7	4	4	1	0.895827	0.799143	0.812043	0.900567	0.918312	0.907478	0.9565	0.946022	0.919898	1	≥ 20.00	≤ 4.70	1.177
X032183	Q7KQK0	PF3D7_1223100, PFL1110c, PKAr	2258	217	36	148	1	1.0734	0.850789	0.818187	0.992001	1.03299	1.15231	1.02391	1.09195	1.03164	1	≥ 20.00	≤ 4.70	1.242
X032183	Q7KQK6	PF11_0183, PF3D7_1117700	506	18	10	11	1	0.926355	0.924399	0.86733	0.858158	0.929545	0.966191	1.02533	0.927795	1.15246	1.66	≥ 20.00	≤ 4.70	1.075
X032183	Q7KQK5	AMA1, PF11_0344, PF3D7_1133400	190	6	5	5	1	1.04408	0.913807	0.879023	1.00474	1.01706	1.02285	1.01795	1.11331	1.11595	2.31	≥ 20.00	≤ 4.70	1.14
X032183	C6KT12	PF3D7_0617100	101	4	3	3	1	1.02925	1.00355	0.896871	1.16929	1.08996	1.08531	1.13642	1.20714	1.11261	NA	≥ 20.00	≤ 4.70	1.068
X032183	Q8IHR4	PF11_0465, PF3D7_1145400, dyn1	436	13	10	10	1	0.987794	0.927338	0.785188	0.884324	0.887768	1.00077	0.951107	0.936627	0.945676	1	≥ 20.00	≤ 4.70	1.161
X032183	Q8IHR5	PF11_0464, PF3D7_1145200	1071	43	24	27	1	1.14941	0.706043	0.627048	1.09192	1.07116	1.15995	1.15108	1.1763	1.10489	NA	≥ 20.00	≤ 4.70	1.612
X032183	Q8IHR6	PF11_0463, PF3D7_1145100	455	13	6	6	1	0.966513	0.956882	1.0138	0.974659	1.05947	0.995567	0.987059	1.02314	1.06722	NA	≥ 20.00	≤ 4.70	0.998
X032183	Q8IHR8	PF11_0461, PF3D7_1144900, Rab6	126	3	3	3	1	1.31194	0.834784	0.898198	0.862747	0.957845	0.982331	0.998677	0.851646	1.02021	1.17	≥ 20.00	≤ 4.70	1.334
X032183	O97336	PF3D7_0301700	84	2	2	2	1	1.02898	0.905469	0.947073	0.970797	1.14288	1.18105	1.12962	1.17323	1.05146	1	≥ 20.00	≤ 4.70	1.095
X032183	Q9TY96	PF3D7_0207500, PFB0335c, SERA-6	316	11	6	6	1	0.809907	0.843316	0.755305	0.965655	0.849943	0.864831	0.906624	0.85854	1.00408	1	≥ 20.00	≤ 4.70	1.132
X032183	Q9TY94	PF3D7_0209800, PFB0445c, UAP56	442	13	8	8	1	0.838931	0.863145	0.778452	0.790362	0.838123	0.928055	0.892314	0.926536	1.19811	1	≥ 20.00	≤ 4.70	1.12
X032183	Q9TY95	PFB0340c, SERA	1262	31	24	24	1	0.88644	0.853024	0.780423	0.791402	0.831888	0.889365	0.837792	0.889277	0.932127	1	≥ 20.00	≤ 4.70	1.155
X032183	Q9TY98	PF3D7_0204100, PFB0190c	1040	37	19	19	1	0.943173	1.00459	1.04357	0.95456	1.03296	0.966552	0.921757	0.967246	0.955415	1	≥ 20.00	≤ 4.70	0.949
X032183	Q9TY99	PF3D7_0202000, PFB0100c	713	24	14	17	1	0.82115	0.795534	0.693774	0.822728	0.772219	0.887025	0.86132	0.861207	0.954851	1	≥ 20.00	≤ 4.70	1.223
X032183	Q8IB48	PF3D7_0821400	214	7	6	6	1	0.896445	0.80855	0.913184	1.2651	1.01146	1.0824	1.42458	0.774287	0.990378	NA	≥ 20.00	≤ 4.70	1.101
X032183	Q8IB40	PF3D7_0820500	108	3	3	3	1	1.01115	1.03585	0.955865	1.17134	1.09767	0.992126	1.07677	1.0056	1.14633	NA	≥ 20.00	≤ 4.70	1.01
X032183	Q8IB44	PF3D7_0821000	540	18	10	10	1	0.967751	1.13522	1.18282	1.02338	1.10869	1.0309	0.903559	1.18589	1.15445	1	≥ 20.00	≤ 4.70	0.849
X032183	Q8II36	PF11_0338, PF3D7_1132800	86	3	2	2	1	1.23459	1.00329	1.25478	1.07235	1.15339	0.894799	0.90269	1.66765	1.47212	NA	≥ 20.00	≤ 4.70	0.99
X032183	Q8II32	PF11_0342, PF3D7_1133200	91	4	2	2	1	0.786011	1.04625	0.767463	0.737957	0.801715	0.831404	1.00755	0.823199	0.988249	1	≥ 20.00	≤ 4.70	0.985
X032183	Q8IKM5	PF14_0579, PF3D7_1460700	301	10	8	8	1	1.01523	0.923418	0.824896	0.899422	0.913255	0.959539	0.901741	0.905141	0.950959	1	≥ 20.00	≤ 4.70	1.153
X032183	Q9U0K8	PF3D7_0407800	1182	36	27	27	1	1.01726	0.870165	0.868451	1.10228	1.05665	1.16737	1.10961	1.01509	0.961493	NA	≥ 20.00	≤ 4.70	1.16
X032183	C0H552	PF3D7_0922800	108	5	2	2	1	1.03355	0.83067	0.758084	0.938638	0.857688	0.939505	0.858226	0.83673	1.07275	NA	≥ 20.00	≤ 4.70	1.28
X032183	Q8I323	PF3D7_0912900	212	5	5	5	1	1.02863	1.05169	0.919162	0.956507	0.978193	1.03236	0.948763	1.05954	1.00918	1	≥ 20.00	≤ 4.70	1.029
X032183	Q8I320	PF3D7_0913200	444	11	8	8	1	0.842865	0.81816	0.806743	0.823015	0.878212	0.913758	0.997379	0.852526	1.10506	0.88	≥ 20.00	≤ 4.70	1.134
X032183	P31944	CASP14	193	7	5	6	1	0.854194	9.52394	0.95306	1.16377	1.05184	0.918927	1.02477	1.50744	1.10868	NA	≥ 20.00	≤ 4.70	0.177
X032183	Q8IEU2	PF3D7_1302100	461	12	10	10	1	0.885951	0.858753	0.819427	0.891923	0.938519	0.97428	1.23423	0.875628	1.20403	1	≥ 20.00	≤ 4.70	1.124
X032183	Q8I2W2	PF3D7_0919100	162	7	3	3	1	0.879286	1.1293	0.954996	0.973363	1.09278	0.843641	0.999788	0.983988	0.955001	1	≥ 20.00	≤ 4.70	0.902
X032183	Q8I5V9	PF3D7_1208900, PFL0445w	482	19	13	13	1	0.956664	0.859819	0.771992	1.00083	0.970954	1.01204	0.999179	0.951542	0.988188	NA	≥ 20.00	≤ 4.70	1.199
X032183	C6KT96	PF3D7_0626000	420	18	8	8	1	1.27489	0.829927	0.80638	1.18976	1.22471	1.34108	1.19537	1.3111	1.23041	NA	≥ 20.00	≤ 4.70	1.39
X032183	Q8IHZ8	PF11_0378, PF3D7_1136600	595	13	12	12	1	1.06418	0.910788	0.866169	1.176	1.08271	1.27642	1.15703	1.05099	1.01676	NA	≥ 20.00	≤ 4.70	1.162
X032183	Q8IHZ2	PF11_0384, PF3D7_1137300	393	13	6	6	1	0.728599	0.935902	0.997944	0.993348	1.04779	0.762755	0.958033	0.935496	0.883005	NA	≥ 20.00	≤ 4.70	0.894
X032183	A0A143ZXE1	PF3D7_0529400.1	231	9	5	6	1	1.04671	0.978085	0.839977	0.949186	0.973254	1.03984	0.953914	0.979718	0.981549	1	≥ 20.00	≤ 4.70	1.126
X032183	C0H5D7	PF3D7_1326400	185	7	4	4	1	0.8419	0.78872	0.711637	0.78472	0.797141	0.891263	0.830599	0.876622	0.893843	1	≥ 20.00	≤ 4.70	1.228
X032183	Q8I3M1	PF3D7_0524400	126	3	3	3	1	1.07669	0.896984	0.816515	0.882756	0.845045	0.845128	0.951603	0.893076	1.19667	1	≥ 20.00	≤ 4.70	1.212
X032183	Q8I3M5	PF3D7_0524000	985	27	19	19	1	0.96923	1.00744	0.902936	0.831789	0.943615	0.944697	0.939161	0.915433	1.01152	0.68	≥ 20.00	≤ 4.70	1.031
X032183	Q8I4U5	PF3D7_1248900, PFL2345c	760	16	10	10	1	0.921438	0.946641	0.84634	0.859261	0.919992	0.914872	0.968312	0.908948	0.976581	1	≥ 20.00	≤ 4.70	1.072
X032183	Q8I4U3	PF3D7_1249100, PFL2355w	72	5	3	3	1	1.10491	1.04419	0.823595	1.31118	1.11004	1.16935	1.10058	0.979699	1.22027	NA	≥ 20.00	≤ 4.70	1.127
X032183	Q8ID85	PF3D7_1362200	575	11	9	10	1	1.03732	0.85736	0.834635	0.924651	0.913378	0.961394	0.915962	0.987362	0.986173	1	≥ 20.00	≤ 4.70	1.204
X032183	Q8IEL0	PF3D7_1310500	45	2	2	2	1	0.981198	1.00077	0.905004	0.926643	0.945466	0.839977	0.935659	0.946356	0.99653	0.66	≥ 20.00	≤ 4.70	1.04
X032183	Q8IFP1	PF3D7_0422500	271	8	6	6	1	0.786609	0.745695	0.694171	0.77643	0.650937	0.823791	0.784398	0.724583	0.758935	1	≥ 20.00	≤ 4.70	1.241
X032183	Q8IFP2	PF3D7_0422400	352	13	8	9	1	0.879981	0.764982	0.739211	0.789301	0.846675	0.902291	0.957723	0.780169	0.926033	1	≥ 20.00	≤ 4.70	1.25
X032183	Q8IAX6	PF3D7_0814000	348	14	9	11	1	0.989962	0.837804	0.706973	0.710849	0.79945	0.91081	0.845244	0.912575	0.861005	1	≥ 20.00	≤ 4.70	1.288
X032183	Q8IAX5	PF3D7_0813900	268	8	6	7	1	0.981469	0.871241	0.767492	0.911158	0.864812	0.990506	0.931044	0.762666	0.845425	1	≥ 20.00	≤ 4.70	1.209
X032183	Q8IJA0	PF10_0298, PF3D7_1030500	167	8	2	2	1	0.960785	0.900792	1.03781	1.08731	0.976476	1.00028	0.971028	1.10972	1.09524	NA	≥ 20.00	≤ 4.70	1.011
X032183	Q8IJA6	PF10_0292, PF3D7_1029900	134	7	3	3	1	1.13319	1.09403	0.974273	0.970724	0.989524	1.05604	1.14031	1.01083	1.05236	NA	≥ 20.00	≤ 4.70	1.031
X032183	Q8IJA4	PF10_0294, PF3D7_1030100	282	9	6	8	1	1.14952	0.933092	0.470872	1.09005	1.21626	1.16251	1.19336	1.22063	1.24017	NA	≥ 20.00	≤ 4.70	1.531
X032183	Q8IJA9	PF10_0289, PF3D7_1029600	556	19	10	15	1	0.857893	0.823256	0.791554	0.837819	0.868342	0.894704	1.02982	0.93912	1.22323	0.93	≥ 20.00	≤ 4.70	1.151
X032183	Q6E0U4	DMKN, UNQ729/PRO1411	177	3	3	3	1	0.939398	14.9535	1.15958	1.07346	1.15318	0.919965	1.44578	1.28527	1.15305	NA	≥ 20.00	≤ 4.70	0.12
X032183	Q8I630	PF3D7_1201500, PFL0075w	95	3	2	2	1	0.827138	0.835153	0.696648	0.833826	0.892889	0.901789	0.926375	0.834827	0.996254	0.68	≥ 20.00	≤ 4.70	1.193
X032183	P55072	VCP	633	13	8	8	1	0.960544	1.10879	0.703467	0.964002	0.905167	0.999093	0.933632	0.932042	0.976969	1.83	≥ 20.00	≤ 4.70	1.082
X032183	B9ZSI3	PF3D7_0106000	79	3	2	2	1	1.06894	0.853418	0.615424	0.873394	0.873164	0.847072	0.932983	1.02072	1.23201	NA	≥ 20.00	≤ 4.70	1.409
X032183	Q8IDQ9	PF3D7_1343000	795	31	14	20	1	0.824823	0.815473	0.791921	0.802813	0.856403	0.918739	1.00199	0.938872	1.16277	0.76	≥ 20.00	≤ 4.70	1.135
X032183	Q8IDQ2	PF3D7_1343700	80	5	2	2	1	0.897443	0.913845	0.912402	0.873631	0.884476	0.899576	0.802519	0.841584	1.01255	1	≥ 20.00	≤ 4.70	1.039
X032183	Q8IKX4	PF14_0477, PF3D7_1450100	147	4	3	3	1	0.937198	0.841931	0.817802	0.819137	0.852566	0.890896	0.831235	0.907203	1.00139	1	≥ 20.00	≤ 4.70	1.167
X032183	Q8I6T2	PF3D7_1345700	393	10	9	9	1	1.01774	0.876629	0.838345	1.02711	1.0319	0.986172	1.01306	1.0656	1.15435	NA	≥ 20.00	≤ 4.70	1.177
X032183	Q8I6T3	PF3D7_1328100	118	4	2	2	1	0.787224	0.762922	0.728064	0.855615	0.747677	0.884842	0.897781	0.745674	0.813455	NA	≥ 20.00	≤ 4.70	1.199
X032183	Q8IJ74	PF10_0325, PF3D7_1033400	206	6	4	4	1	0.844868	1.20154	0.840232	0.817749	0.877708	0.888478	1.05962	0.976994	1.12924	0.88	≥ 20.00	≤ 4.70	0.904
X032183	Q8IJ77	PF10_0322, PF3D7_1033100	174	5	2	2	1	1.03634	0.634396	0.866131	0.880246	0.901397	1.0343	0.94829	0.854474	0.896857	NA	≥ 20.00	≤ 4.70	1.357
X032183	Q8IJ76	PF10_0323, PF3D7_1033200	372	7	5	5	1	0.982519	0.90941	0.826064	1.15781	1.00334	1.06055	1.33697	0.887216	0.924796	1	≥ 20.00	≤ 4.70	1.142
X032183	Q8IJ72	PF10_0328, PF3D7_1033700	129	3	3	3	1	1.04457	0.883704	0.881646	0.972744	0.998819	1.08169	1.18433	0.99102	1.17094	1	≥ 20.00	≤ 4.70	1.158
X032183	Q8IBU2	PF3D7_0715800	219	4	4	4	1	0.888765	1.08467	1.16339	1.04083	1.10906	0.906082	0.966737	1.13804	1.04968	1	≥ 20.00	≤ 4.70	0.84
X032183	Q8IID2	PF11_0242, PF3D7_1123100	1556	57	32	33	1	1.01976	0.931529	0.795124	0.974802	0.864759	1.07732	1.01128	0.919668	0.894916	NA	≥ 20.00	≤ 4.70	1.17
X032183	Q8IID5	PF11_0239, PF3D7_1122800	517	17	10	10	1	1.09633	0.711317	0.58075	1.0093	0.993967	1.01579	1.08432	1.13582	1.1072	NA	≥ 20.00	≤ 4.70	1.622
X032183	Q8IC16	PF3D7_0705400	670	20	11	11	1	0.978143	0.887979	0.836924	0.951686	0.981517	0.994003	0.99833	1.01795	1.03592	1	≥ 20.00	≤ 4.70	1.147
X032183	Q8I403	PF3D7_0510100	143	6	4	4	1	0.967803	0.823523	0.787311	0.934177	0.85926	0.841291	0.992414	0.768948	0.836323	1	≥ 20.00	≤ 4.70	1.222
X032183	C0H5L6	PF3D7_1369400	774	34	20	20	1	0.99543	1.15529	1.02653	1.06794	0.946628	0.974273	0.921901	1.08286	1.03922	1	≥ 20.00	≤ 4.70	0.915
X032183	Q8IBN7	PF3D7_0721400	320	7	6	6	1	0.865695	0.892085	0.824298	0.763713	0.825608	0.84553	0.920407	0.964315	1.10542	1	≥ 20.00	≤ 4.70	1.087
X032183	Q8IBN5	PF3D7_0721600	158	5	2	2	1	1.26719	1.10977	1.0371	1.17668	1.09548	1.1509	1.16929	1.12347	1.12706	NA	≥ 20.00	≤ 4.70	1.056
X032183	Q8IBN1	PF3D7_0722200	434	13	10	10	1	0.999467	0.89366	0.844181	1.09836	1.03467	1.06655	1.18309	0.897291	1.01157	NA	≥ 20.00	≤ 4.70	1.151
X032183	Q8I3U1	PF3D7_0516700	135	8	2	2	1	1.18636	1.13546	0.94657	1.07743	1.20779	1.14247	1.43763	0.899215	0.930741	1	≥ 20.00	≤ 4.70	1.05
X032183	Q8I3U6	PF3D7_0516200	229	6	3	3	1	0.963334	1.40495	0.969998	1.09935	0.984537	1.00471	1.10251	1.03033	1.09827	NA	≥ 20.00	≤ 4.70	0.827
X032183	O77384	PFC0760c	525	24	8	8	1	0.98632	0.99085	0.840148	1.09814	0.926189	1.0228	0.972579	0.923495	0.915701	1	≥ 20.00	≤ 4.70	1.085
X032183	O77385	PF3D7_0317200	1362	45	31	32	1	1.00939	0.878834	0.817093	0.983253	0.927435	1.06255	0.961642	1.00786	0.987226	NA	≥ 20.00	≤ 4.70	1.185
X032183	O77380	PF3D7_0317700	339	13	10	10	1	1.04067	0.893491	0.847252	1.07928	0.97162	1.06723	1.12515	0.968595	0.959358	1	≥ 20.00	≤ 4.70	1.172
X032183	O77381	PF3D7_0317600	301	10	8	9	1	1.14138	0.975327	0.83113	0.8541	1.0179	0.975992	0.964004	0.951279	1.07987	1	≥ 20.00	≤ 4.70	1.185
X032183	O77388	PF3D7_0316700	183	5	4	4	1	0.973573	1.03237	1.09586	1.29696	1.1233	1.00132	1.0946	0.971567	0.966649	NA	≥ 20.00	≤ 4.70	0.927
X032183	P11277	SPTB, SPTB1	4496	117	88	94	1	0.967926	0.949698	0.854373	0.916514	0.869781	0.970949	0.943391	0.865521	0.891286	NA	≥ 20.00	≤ 4.70	1.091
X032183	Q8I249	PF3D7_0109500	163	4	4	4	1	1.02627	0.820903	0.784373	1.01591	0.96703	1.12255	1.01585	1.01176	0.977361	1	≥ 20.00	≤ 4.70	1.262
X032183	Q8I240	PF3D7_0110500	52	3	2	2	1	0.884636	0.862368	0.798047	0.956399	0.888656	0.897177	0.943082	0.894032	0.957896	1	≥ 20.00	≤ 4.70	1.135
X032183	Q8I241	PF3D7_0110400	82	3	2	2	1	0.997976	0.983025	0.90913	1.13305	1.1009	1.11227	1.29623	0.915373	1.02933	NA	≥ 20.00	≤ 4.70	1.056
X032183	Q8ILU8	PF14_0146, PF3D7_1414800	71	4	3	3	1	1.13581	1.17346	0.851111	1.65261	1.19719	1.33654	1.21099	0.860911	1.12712	NA	≥ 20.00	≤ 4.70	1.055
X032183	Q8ILU2	PF14_0152, PF3D7_1415400	104	5	3	3	1	0.815782	0.804372	0.750211	1.02734	0.970225	1.02466	1.30208	0.759677	0.931741	1	≥ 20.00	≤ 4.70	1.168
X032183	Q8IL28	PF14_0421, PF3D7_1444300	174	8	4	5	1	1.0545	0.927441	1.08689	1.01791	1.10849	1.06484	1.13826	1.19685	1.20839	NA	≥ 20.00	≤ 4.70	1.02
X032183	Q8IL22	PF14_0428, PF3D7_1445100	184	7	5	5	1	0.820655	0.628607	0.618772	0.742592	0.785787	0.856191	0.741205	0.83364	0.866967	1	≥ 20.00	≤ 4.70	1.46
X032183	Q8IJI9	PF10_0208	126	5	4	4	1	0.969958	0.993713	1.1063	1.09497	1.09388	0.918954	0.886599	1.01474	1.10589	1	≥ 20.00	≤ 4.70	0.938
X032183	Q8IJI7	PF10_0210, PF3D7_1021600	205	5	3	3	1	0.998243	1.02183	1.00295	1.12324	1.19149	1.04401	1.3227	1.02485	1.24763	NA	≥ 20.00	≤ 4.70	0.987
X032183	Q8IJI5	PF10_0212a	50	4	2	2	1	1.38208	1.08589	0.808213	1.39222	1.12974	1.57827	1.62659	0.940511	1.48448	NA	≥ 20.00	≤ 4.70	1.258
X032183	Q8IJI4	PF10_0213, PF3D7_1021900	794	27	18	18	1	0.943026	0.981449	0.811132	0.955666	0.898811	0.949786	1.01908	0.900438	0.957467	NA	≥ 20.00	≤ 4.70	1.084
X032183	Q8IJ60	PF10_0340, PF3D7_1034900	429	14	8	8	1	0.821045	0.722209	0.654574	0.676832	0.659545	0.762676	0.818449	0.707526	0.864488	1	≥ 20.00	≤ 4.70	1.323
X032183	O96236	PF3D7_0215700, PFB0715w	421	14	9	9	1	0.931927	0.769159	0.760775	0.844939	0.900132	0.882517	0.809619	0.903031	0.882656	1	≥ 20.00	≤ 4.70	1.263
X032183	Q8IJR8	PF10_0124, PF3D7_1012700	1828	57	32	35	1	1.02548	0.838154	0.774847	1.19368	1.1252	1.19124	1.17386	1.00606	0.997489	NA	≥ 20.00	≤ 4.70	1.256
X032183	Q8IJR9	PF10_0123, PF3D7_1012600	231	6	5	5	1	0.872632	0.724242	0.769557	0.775983	0.823176	0.829466	0.847477	0.859225	1.10052	0.51	≥ 20.00	≤ 4.70	1.254
X032183	Q8IJR6	PF10_0126, PF3D7_1012900	144	3	3	3	1	0.96147	0.87144	0.882294	0.904209	1.08718	0.974999	0.987097	0.977935	0.97731	NA	≥ 20.00	≤ 4.70	1.118
X032183	Q8IJR4	PF10_0128, PF3D7_1013100	68	2	2	2	1	0.892475	0.800533	0.755239	0.857648	0.938315	0.898663	1.14202	0.93397	0.755378	0.58	≥ 20.00	≤ 4.70	1.216
X032183	Q8IDY0	PF3D7_1334800	101	3	2	2	1	1.35802	0.873317	0.74345	0.815203	0.821502	0.852244	1.10971	0.787358	0.91844	1	≥ 20.00	≤ 4.70	1.458
X032183	Q8IEE9	PF3D7_1316600	114	3	2	2	1	0.860674	0.770329	0.651509	0.764843	0.833079	0.836395	0.77017	0.826002	0.762241	NA	≥ 20.00	≤ 4.70	1.309
X032183	Q8I2G1	PF3D7_0935900	422	13	7	7	1	1.10508	0.852439	0.938982	1.00189	0.998795	1.12338	1.34021	1.20637	1.33364	NA	≥ 20.00	≤ 4.70	1.175
X032183	Q8I2G2	PF3D7_0935800	1159	35	26	26	1	0.996462	0.905157	0.867817	0.953834	0.935604	0.960536	0.955029	0.929221	0.952451	NA	≥ 20.00	≤ 4.70	1.126
X032183	Q76NL8	PF3D7_1360800	474	18	10	10	1	0.89074	0.797994	0.733546	0.77351	0.772811	0.812856	0.905345	0.764254	1.0029	1	≥ 20.00	≤ 4.70	1.235
X032183	C0H4R8	PF3D7_0805700	1117	53	28	34	1	1.07061	0.975588	0.854585	1.00633	0.943631	1.09492	0.998684	0.976373	0.89891	NA	≥ 20.00	≤ 4.70	1.131
X032183	Q8I5A9	PF3D7_1231100, PFL1500w, Rab2	156	4	3	3	1	0.970412	1.04403	1.09395	1.05551	1.13631	1.0049	0.95454	1.12875	1.16488	1	≥ 20.00	≤ 4.70	0.922
X032183	Q8IIV1	PF11_0062, PF3D7_1105100	320	13	7	9	1	0.906298	0.892139	0.830409	0.822672	0.817029	0.95361	0.941766	0.718795	0.73507	1	≥ 20.00	≤ 4.70	1.107
X032183	Q8IIL0	PF11_0162, PF3D7_1115400	284	12	9	10	1	0.939409	0.851837	0.787865	0.884238	0.827456	1.0288	0.878154	0.960155	0.826895	1	≥ 20.00	≤ 4.70	1.183
X032183	Q8IIL7	PF11_0154, PF3D7_1114500	711	24	14	19	1	1.04966	0.348784	0.329002	1.03347	1.00072	1.1129	1.07616	1.1546	1.15216	NA	≥ 20.00	≤ 4.70	3.024
X032183	Q8IIL5	PF11_0156, PF3D7_1114700	1106	51	25	35	1	1.10538	0.466608	0.384208	0.958523	0.936432	1.09222	1.05809	1.17247	1.18866	1	≥ 20.00	≤ 4.70	2.475
X032183	C6KT27	PF3D7_0618700	80	5	2	2	1	0.922757	0.649423	0.625464	0.937082	0.948283	1.05736	1.03193	0.948931	1.08403	NA	≥ 20.00	≤ 4.70	1.508
X032183	C6KT22	PF3D7_0618200	116	5	3	3	1	0.808448	1.00102	0.810526	0.792894	0.877656	0.855078	1.03654	0.881994	1.02984	0.61	≥ 20.00	≤ 4.70	0.998
X032183	C6KT23	PF3D7_0618300	295	14	8	11	1	1.00533	0.863314	0.815412	0.845269	0.86081	0.92775	0.889194	0.953714	0.921334	0.51	≥ 20.00	≤ 4.70	1.195
X032183	Q8I484	PF3D7_0501600	463	15	10	10	1	0.973874	0.900392	0.879143	0.804724	0.919586	0.933232	0.840447	0.930943	0.981094	1	≥ 20.00	≤ 4.70	1.109
X032183	Q8I485	PF3D7_0501500	328	9	7	7	1	1.04571	0.973751	0.923813	0.99872	0.914678	1.06063	0.976785	0.870973	0.951286	NA	≥ 20.00	≤ 4.70	1.078
X032183	Q8I488	PF3D7_0501200	190	9	5	5	1	0.990031	1.01112	0.911642	1.0416	0.967595	0.943407	1.01473	0.952022	0.99093	1	≥ 20.00	≤ 4.70	1.035
X032183	C6KSP3	PF3D7_0604500	480	20	10	10	1	0.961813	0.822691	0.786291	1.09383	0.980534	1.01336	1.18201	0.827795	0.964025	NA	≥ 20.00	≤ 4.70	1.219
X032183	Q8IIW4	PF11_0049, PF3D7_1103800	213	13	5	5	1	0.959642	0.930665	0.778438	0.968894	0.934772	0.952659	1.02464	0.906548	0.910385	1	≥ 20.00	≤ 4.70	1.147
X032183	Q8IIW5	PF11_0048, PF3D7_1103700	548	32	13	22	1	1.03185	0.950877	0.861895	0.973668	0.940031	1.09096	1.03809	1.00723	0.937035	1	≥ 20.00	≤ 4.70	1.121
X032183	Q8IL58	PF14_0391, PF3D7_1441200	193	8	5	5	1	0.967374	0.91178	0.810604	0.806895	0.879202	0.950651	0.93171	0.870102	0.952403	0.71	≥ 20.00	≤ 4.70	1.142
X032183	O77306	PF3D7_0302100	688	20	14	14	1	0.967392	0.84143	0.80413	0.795109	0.903636	1.08981	0.908628	0.952018	0.945365	1.35	≥ 20.00	≤ 4.70	1.196
X032183	Q8ILM5	PF14_0218, PF3D7_1422800	231	7	6	6	1	1.05978	1.05298	0.792011	1.19567	0.88268	0.889765	0.854951	0.90161	0.903849	1	≥ 20.00	≤ 4.70	1.116
X032183	Q8ILM8	PF14_0215, PF3D7_1422500	99	3	2	2	1	0.827983	1.05028	0.932369	0.801267	0.977915	0.723574	0.760118	0.895699	0.806512	1	≥ 20.00	≤ 4.70	0.922
X032183	Q8ID59	PF3D7_1364800	153	4	3	3	1	0.885203	0.715309	0.688499	0.80071	0.7577	0.918489	0.909358	0.915772	0.851588	1	≥ 20.00	≤ 4.70	1.343
X032183	Q8II82	PF11_0292, PF3D7_1128100	156	6	2	2	1	1.05239	0.737907	0.688503	1.10515	0.999844	0.906908	0.991044	0.717903	0.935995	1	≥ 20.00	≤ 4.70	1.439
X032183	Q8I525	PF3D7_1239800, PFL1930w	193	11	3	3	1	1.22424	0.858219	0.966385	1.16846	1.18671	1.08502	1.07172	0.867975	0.967939	NA	≥ 20.00	≤ 4.70	1.219
X032183	Q8I526	PF3D7_1239700, PFL1925w	758	18	14	14	1	0.975733	0.850108	0.778817	0.94	0.88214	0.90211	0.983158	0.987391	1.00058	0.76	≥ 20.00	≤ 4.70	1.213
X032183	Q8IJZ2	PF10_0048, PF3D7_1004500	224	4	4	4	1	0.961203	0.885437	0.83356	1.03367	1.06844	0.950641	1.31462	0.884735	1.06294	2.46	≥ 20.00	≤ 4.70	1.141
X032183	Q8IJZ3	PF10_0047, PF3D7_1004400	260	10	5	5	1	1.0564	0.950896	0.754373	1.01016	0.955614	0.988852	1.06198	1.02928	0.97173	NA	≥ 20.00	≤ 4.70	1.206
X032183	Q8IJZ7	PF10_0043, PF3D7_1004000	471	17	12	13	1	0.980352	0.919246	0.777034	0.800646	0.882578	0.878815	0.916671	0.891003	0.93217	1	≥ 20.00	≤ 4.70	1.167
X032183	Q8IJZ9	PF10_0041, PF3D7_1003800	326	10	7	7	1	0.976342	0.867342	0.911366	1.02415	0.929045	0.959749	1.00681	0.911277	1.00377	1	≥ 20.00	≤ 4.70	1.111
X032183	Q8IKH3	PF14_0632, PF3D7_1466300	669	16	10	10	1	0.987522	0.892593	0.905585	0.952502	0.926782	0.967769	0.985286	0.845852	0.933609	1	≥ 20.00	≤ 4.70	1.105
X032183	Q8IKH8	PF14_0627, PF3D7_1465900	584	17	13	15	1	1.0864	1.0307	0.897476	0.957992	1.02898	1.06831	0.943076	1.11635	1.05552	1	≥ 20.00	≤ 4.70	1.082
X032183	Q8IEM3	PF3D7_1309100	189	6	5	5	1	0.893848	0.753423	0.725085	0.771359	0.818485	0.903425	0.896807	0.785718	0.855599	1	≥ 20.00	≤ 4.70	1.281
X032183	C6KSP9	PF3D7_0605100	436	14	7	7	1	0.914841	0.788909	0.825267	0.877253	0.83825	0.892437	0.965702	0.997484	1.02074	0.66	≥ 20.00	≤ 4.70	1.186
X032183	Q8I316	PF3D7_0913600	242	12	4	4	1	0.91827	0.949478	0.948916	0.947062	0.937417	0.895944	0.93391	1.02842	0.892077	1	≥ 20.00	≤ 4.70	1.01
X032183	Q8IM15	PF14_0078, PF3D7_1408100	292	9	6	7	1	0.924437	0.880571	0.784328	0.773285	0.915189	0.938141	0.934536	0.931674	1.0811	0.72	≥ 20.00	≤ 4.70	1.156
X032183	C0H4Z7	PF3D7_0831400	142	4	3	3	1	0.957385	0.879229	0.868498	0.930892	0.969284	0.985021	0.940612	1.0612	1.05959	1	≥ 20.00	≤ 4.70	1.12
X032183	Q8IM09	PF14_0084, PF3D7_1408700	137	9	2	2	1	1.29335	0.888446	0.97284	1.18131	0.996573	1.22453	1.27272	1.13282	0.799208	NA	≥ 20.00	≤ 4.70	1.232
X032183	Q8IM03	PF14_0090, PF3D7_1409300	168	5	3	3	1	0.885524	0.74453	0.743232	0.822606	0.832325	0.927609	1.04698	0.822659	1.08906	NA	≥ 20.00	≤ 4.70	1.267
X032183	Q8I1Z8	PF3D7_0403200	119	4	3	3	1	1.0261	0.775624	0.649579	1.27195	0.864266	0.974802	0.757813	1.17185	0.880307	NA	≥ 20.00	≤ 4.70	1.422
X032183	Q8I2X4	PF3D7_0917900	1469	51	31	39	1	0.898687	0.753	0.753469	0.824568	0.879321	0.955279	0.96975	0.888434	0.966551	1	≥ 20.00	≤ 4.70	1.26
X032183	Q8I2X7	PF3D7_0917600	111	3	2	2	1	0.966067	0.773661	0.849662	0.914212	0.881172	0.999307	1.05028	0.921927	0.944225	1	≥ 20.00	≤ 4.70	1.211
X032183	Q8I2X0	PF3D7_0918300	144	4	3	3	1	0.953252	1.02652	1.00429	0.976672	1.08557	0.966823	0.987774	0.976406	1.01113	0.83	≥ 20.00	≤ 4.70	0.962
X032183	Q8I2X3	PF3D7_0918000	246	6	4	4	1	0.807763	0.897736	0.933324	0.812658	0.973001	0.842192	0.796039	0.871076	0.869406	1	≥ 20.00	≤ 4.70	0.987
X032183	Q8I5I3	PF3D7_1223400, PFL1125w	78	3	2	2	1	0.730446	0.929819	0.842882	0.899129	0.772999	0.808682	0.725238	0.957484	0.869018	1	≥ 20.00	≤ 4.70	0.976
X032183	Q8IIW0	PF11_0053, PF3D7_1104200	732	18	15	15	1	0.961547	0.857467	0.78751	0.965375	0.940872	0.962988	1.00613	0.942279	0.974165	1	≥ 20.00	≤ 4.70	1.192
X032183	C6KSX2	PF3D7_0612900	188	5	4	4	1	1.0639	0.878441	0.872681	0.995126	1.11074	0.98561	0.993403	0.899681	1.04318	NA	≥ 20.00	≤ 4.70	1.179
X032183	Q8IHW3	PF11_0413, PF3D7_1140200	203	4	3	3	1	0.996436	0.878972	0.784243	1.06652	2.34233	0.998183	1.09448	1.6337	1.09653	1	≥ 20.00	≤ 4.70	1.2
X032183	Q8IHW4	PF11_0412, PF3D7_1140100	99	5	3	3	1	0.895829	0.986783	0.949029	1.01306	0.95713	1.11641	1.22363	0.753908	1.01772	NA	≥ 20.00	≤ 4.70	0.979
X032183	Q6ZMA8	PF3D7_0406100	330	10	8	8	1	0.871745	0.804615	0.742465	0.822848	0.818174	0.849346	0.91427	0.887014	0.993372	0.52	≥ 20.00	≤ 4.70	1.21
X032183	P00441	SOD1	273	10	6	6	1	0.811003	0.890278	0.956465	1.06828	0.983132	1.03697	1.40798	0.78729	1.02077	1	≥ 20.00	≤ 4.70	0.981
X032183	Q8I3H2	PF3D7_0529500	99	3	2	2	1	0.982323	0.87375	0.767525	0.8502	0.894133	0.884753	0.972182	0.929726	1.09842	0.73	≥ 20.00	≤ 4.70	1.208
X032183	Q8ILE3	PF14_0301, PF3D7_1432100	343	12	7	7	1	0.830267	1.10963	1.19434	0.884905	1.13462	0.799615	0.859864	1.12125	1.07674	0.64	≥ 20.00	≤ 4.70	0.794
X032183	Q8II61	PF11_0313, PF3D7_1130200	700	18	9	10	1	1.03685	0.999011	0.870309	0.897089	0.92555	1.04712	0.909323	1.01838	0.968159	NA	≥ 20.00	≤ 4.70	1.09
X032183	Q8II60	PF11_0314, PF3D7_1130400	252	6	6	6	1	0.920426	0.832997	0.865823	0.974893	0.956846	0.962871	1.02873	0.92934	1.02608	0.71	≥ 20.00	≤ 4.70	1.13
X032183	Q8II62	PF11_0312, PF3D7_1130100	297	12	7	9	1	0.980595	0.906574	0.87058	0.958957	0.906163	0.976851	0.958731	0.787941	0.808925	1	≥ 20.00	≤ 4.70	1.114
X032183	Q8IDI5	PF3D7_1351400	256	10	7	7	1	0.991177	0.965462	0.715909	0.785734	0.853877	0.767044	1.11874	0.85988	0.840365	NA	≥ 20.00	≤ 4.70	1.184
X032183	Q8IE50	PF3D7_1329100	504	17	8	8	1	1.01727	0.911856	0.887166	0.928228	0.927448	0.963491	0.980021	0.992972	0.979934	1	≥ 20.00	≤ 4.70	1.121
X032183	C0H524	PF3D7_0908000	163	6	4	4	1	0.967653	1.219	1.18146	1.02349	1.1706	1.01348	0.974109	1.26984	1.14869	NA	≥ 20.00	≤ 4.70	0.82
X032183	C6KTA4	PF3D7_0626800	764	23	14	19	1	0.812799	0.759927	0.683422	0.676193	0.7536	0.783555	0.843621	0.761924	1.0242	1	≥ 20.00	≤ 4.70	1.256
X032183	K7NTP5	PF3D7_0831700	172	4	2	2	1	0.887172	0.761254	0.797089	0.820944	1.00152	0.993703	1.02337	0.874314	1.04221	1	≥ 20.00	≤ 4.70	1.211
X032183	Q8I395	PF3D7_0905400	1238	35	27	28	1	0.923806	0.852755	0.821223	0.861217	0.867279	0.911797	0.919065	0.842768	0.933011	0.57	≥ 20.00	≤ 4.70	1.149
X032183	Q8I390	PF3D7_0905900	162	5	3	3	1	0.923061	0.994481	0.888298	0.935808	0.940377	0.942193	1.00081	0.999484	0.972994	2.04	≥ 20.00	≤ 4.70	1.021
X032183	B9ZSJ0	PF3D7_0111800	70	4	2	2	1	0.991133	1.07546	0.706928	0.992529	0.917156	0.924306	1.0004	0.89518	0.940686	0.74	≥ 20.00	≤ 4.70	1.117
X032183	Q8IDV1	PF3D7_1338200	286	11	6	6	1	1.00083	0.91682	0.788814	0.829637	0.84153	0.946964	0.95031	0.844142	0.875641	0.6	≥ 20.00	≤ 4.70	1.173
X032183	Q8IDV2	PF3D7_1338100	221	8	2	2	1	0.722443	0.763781	0.748247	0.738304	0.703579	0.845177	0.820718	0.713564	0.882473	1	≥ 20.00	≤ 4.70	1.139
X032183	Q8IDV5	PF3D7_1337800	241	9	5	5	1	1.00908	1.11969	0.781159	1.01876	0.906251	1.12834	1.01582	1.0916	1.03775	1	≥ 20.00	≤ 4.70	1.057
X032183	Q8I1R6	PF3D7_0417200	93	3	3	3	1	1.03885	0.805046	0.766442	0.968376	0.99924	0.944611	0.954833	0.950986	1.12019	1	≥ 20.00	≤ 4.70	1.297
X032183	Q8IEP9	PF3D7_1306600	197	7	6	6	1	0.926275	1.03445	1.07442	1.01452	1.09074	1.01775	1.00312	1.11429	1.10153	NA	≥ 20.00	≤ 4.70	0.913
X032183	Q8I2P2	PF3D7_0926700	221	11	7	7	1	0.914624	0.864956	0.791309	0.904116	0.934053	0.83043	1.02692	0.842029	0.997013	0.86	≥ 20.00	≤ 4.70	1.156
X032183	Q8I5Q6	PF3D7_1215000, PFL0725w, TPx2	133	3	3	3	1	1.06915	1.11546	1.15165	1.04781	1.20796	1.17013	1.19354	1.21448	1.33292	NA	≥ 20.00	≤ 4.70	0.913
X032183	Q8I272	PF3D7_0107000.1	137	4	3	3	1	0.863882	0.817045	0.801576	0.845948	0.880099	0.969331	1.06484	0.816156	0.941876	NA	≥ 20.00	≤ 4.70	1.152
X032183	Q8IBV5	PF3D7_0714200	67	4	2	2	1	1.2308	1.04123	0.880399	1.09421	1.05329	1.02498	1.18674	0.895533	1.00894	NA	≥ 20.00	≤ 4.70	1.161
X032183	Q8IBV2	PF3D7_0714500	119	4	3	3	1	0.877305	0.765518	0.954366	1.16717	0.973703	1.17857	1.58676	0.763239	1.18982	1	≥ 20.00	≤ 4.70	1.092
X032183	Q8IIG7	PF11_0207	239	8	6	6	1	0.963662	0.863902	0.825768	1.04188	0.952329	1.01959	1.10208	0.892687	1.11994	1	≥ 20.00	≤ 4.70	1.162
X032183	Q8ILT0	PF14_0164, PF3D7_1416500	202	6	3	3	1	0.966592	0.66021	0.683382	0.704578	0.837952	0.961914	1.02328	0.883453	1.00982	1	≥ 20.00	≤ 4.70	1.464
X032183	Q8I4R5	PF3D7_1252100, PFL2505c	1991	64	39	39	1	0.996929	1.02042	0.843009	0.973385	0.883833	0.93471	0.9577	0.889807	0.926517	1	≥ 20.00	≤ 4.70	1.072
X032183	Q8I291	PF3D7_0104800	224	5	4	4	1	0.762087	1.11862	1.11361	1.06748	1.15014	0.853253	0.987193	1.08462	1.03155	NA	≥ 20.00	≤ 4.70	0.789
X032183	Q8I298	PF3D7_0104200	298	8	3	3	1	1.16483	1.08766	1.14374	0.989236	1.28287	1.31428	1.37128	1.54287	1.62201	NA	≥ 20.00	≤ 4.70	0.97
X032183	P13798	APEH, D3F15S2, D3S48E, DNF15S2	323	10	8	9	1	0.902278	0.91165	0.803137	0.827523	0.800518	0.954335	0.986637	0.8058	0.870672	0.55	≥ 20.00	≤ 4.70	1.109
X032183	C0H4W3	PF08_0048	181	9	3	3	1	0.96445	0.96879	0.786684	1.03454	0.932356	1.03177	0.900296	0.927808	0.931519	NA	≥ 20.00	≤ 4.70	1.119
X032183	Q8ILZ6	CDS, PF14_0097, PF3D7_1409900	129	4	2	2	1	0.940202	0.803757	0.972898	1.12821	1.14452	1.09058	1.12367	1.04572	1.22513	NA	≥ 20.00	≤ 4.70	1.092
X032183	Q8ILZ1	PF14_0102, PF3D7_1410400	1302	41	25	32	1	1.02028	0.957694	0.921378	0.927168	0.95242	0.995391	0.968677	0.918061	0.948124	1	≥ 20.00	≤ 4.70	1.075
X032183	Q8ILZ2	PF14_0101, PF3D7_1410300	151	6	4	4	1	1.03798	0.956862	0.876803	1.04137	1.01956	1.09083	1.02889	0.97244	1.00194	NA	≥ 20.00	≤ 4.70	1.111
X032183	Q8ILZ3	PF14_0100, PF3D7_1410200	200	7	4	4	1	1.02836	0.720374	0.794152	1.31375	0.920494	0.894841	0.917583	0.93307	0.992779	1	≥ 20.00	≤ 4.70	1.339
X032183	Q8ILZ9	PF14_0094, PF3D7_1409600	210	7	6	6	1	0.943451	1.03727	0.966193	1.07074	1.04055	1.06435	1.0218	1.00566	1.05932	NA	≥ 20.00	≤ 4.70	0.97
X032183	P24941	CDK2, CDKN2	281	8	6	6	1	1.30027	0.721143	0.600701	1.10824	1.15236	1.25931	1.21002	1.34989	1.36026	NA	≥ 20.00	≤ 4.70	1.74
X032183	O97224	PF3D7_0303400	73	2	2	2	1	0.83303	0.974184	0.984112	0.95932	0.937454	0.913477	0.891321	1.0619	0.935662	1	≥ 20.00	≤ 4.70	0.936
X032183	Q8IL76	PF14_0372, PF3D7_1439300	64	5	2	2	1	1.34361	1.00239	1.07118	1.21059	1.30267	1.2082	1.47674	1.49758	1.22093	NA	≥ 20.00	≤ 4.70	1.13
X032183	Q8IL71	PF14_0377, PF3D7_1439800	81	3	2	2	1	0.91981	1.07663	0.987307	1.01651	1.06041	1.01401	1.05745	0.906574	0.918067	NA	≥ 20.00	≤ 4.70	0.93
X032183	Q8IL79	PF14_0369, PF3D7_1439000	71	4	2	2	1	1.15167	1.36142	1.2474	1.18118	1.28538	1.15745	1.22617	1.27127	1.15193	NA	≥ 20.00	≤ 4.70	0.825
X032183	Q13627	DYRK, DYRK1A, MNB, MNBH	64	3	2	2	1	1.21198	0.642398	0.635466	1.01478	1.03735	1.23579	1.05401	1.18628	1.1155	NA	≥ 20.00	≤ 4.70	1.731
X032183	Q8IJJ2	PF10_0205, PF3D7_1021100	370	14	8	9	1	0.807248	1.30382	1.19693	1.13539	1.17111	0.885786	0.990133	1.1027	1.12519	NA	≥ 20.00	≤ 4.70	0.723
X032183	Q8IJJ0	PF10_0207, PF3D7_1021300	291	10	7	7	1	1.29404	1.20038	1.30044	1.16131	1.27515	1.14522	1.10707	1.2993	1.2756	NA	≥ 20.00	≤ 4.70	0.917
X032183	O96203	PF3D7_0212300, PFB0550w	276	11	7	7	1	1.10713	0.843863	0.862526	0.92562	0.925696	0.963978	0.95442	0.919135	1.08709	1	≥ 20.00	≤ 4.70	1.235
X032183	Q8IJW6	PF10_0075, PF3D7_1007700	159	6	3	3	1	0.867377	0.847974	0.893499	1.13417	1.04847	1.03924	1.21591	1.07811	1.10257	NA	≥ 20.00	≤ 4.70	1.072
X032183	Q8IJW0	PF10_0081, PF3D7_1008400	485	11	8	8	1	0.944478	0.828943	0.783994	0.839254	0.925878	0.889179	0.986866	0.869355	0.964734	0.76	≥ 20.00	≤ 4.70	1.206
X032183	Q8IJW3	PF10_0078, PF3D7_1008000	578	19	15	15	1	1.0004	0.978691	0.795596	0.769188	0.853331	0.949737	0.972655	0.881311	0.886857	0.59	≥ 20.00	≤ 4.70	1.127
X032183	Q8I5Y9	PF3D7_1205600, PFL0280c	345	8	7	7	1	0.786198	0.768312	0.749966	0.76949	0.788852	0.875315	0.892101	0.836866	0.953596	0.5	≥ 20.00	≤ 4.70	1.176
X032183	Q8I5Y3	PF3D7_1206200, PFL0310c	809	21	14	14	1	0.950057	0.917458	0.839535	0.940902	0.924261	0.987031	0.986481	0.98848	0.924195	1	≥ 20.00	≤ 4.70	1.11
X032183	Q7KQM4	PF14_0076	248	6	4	4	1	0.872644	0.77567	0.791971	0.697935	0.810371	0.820623	0.829282	0.846971	1.03261	1	≥ 20.00	≤ 4.70	1.195
X032183	Q7KQM1	PF14_0366	108	5	4	4	1	1.16912	0.810876	0.940869	1.60728	1.2158	1.09277	1.07266	1.04126	1.30679	NA	≥ 20.00	≤ 4.70	1.238
X032183	Q8I2H3	PF3D7_0934500	194	4	3	3	1	0.995166	0.846264	0.779683	0.873807	0.94855	0.971435	1.08038	1.01903	1.06693	1	≥ 20.00	≤ 4.70	1.227
X032183	C0H4U0	PF3D7_0811400	90	4	2	2	1	0.948024	0.679942	0.819447	0.828486	0.758461	0.855574	0.891482	0.749925	0.922718	1	≥ 20.00	≤ 4.70	1.299
X032183	C0H4U5	PF3D7_0813400	167	5	4	4	1	0.919699	0.863529	0.837493	0.895545	0.973332	0.983953	1.02953	0.895766	1.12926	1	≥ 20.00	≤ 4.70	1.129
X032183	C6S3E1	PF10_0320a, PF3D7_1032800	100	5	2	2	1	1.23432	0.905615	0.653577	0.71912	1.10231	1.05218	1.04673	0.875908	1.1548	1	≥ 20.00	≤ 4.70	1.433
X032183	Q8I5D5	PF3D7_1228300, PFL1370w	908	34	21	25	1	1.08906	0.293523	0.286321	0.926803	1.00046	1.10635	1.13286	1.24837	1.28028	1	≥ 20.00	≤ 4.70	3.603
X032183	Q8I5D4	PF3D7_1228400, PFL1375w	1142	44	27	31	1	1.05233	0.744279	0.638258	1.0382	0.953904	1.00228	1.01568	0.984815	0.969741	NA	≥ 20.00	≤ 4.70	1.484
X032183	Q8I5D2	ABRA, PFL1385c	1170	39	25	27	1	1.02382	0.952501	0.908525	1.04708	1.01309	1.13558	1.20689	0.875829	1.03758	NA	≥ 20.00	≤ 4.70	1.087
X032183	O95969	LIPHB, LPNB, SCGB1D2	86	2	2	2	1	1.02778	0.811503	0.939036	0.860695	0.959757	1.07862	0.968021	1.08519	1.05154	1.93	≥ 20.00	≤ 4.70	1.158
X032183	C6KT67	PF3D7_0623100	109	5	2	2	1	1.13043	0.971413	0.857363	1.02971	1.07432	1.24069	1.11494	1.47542	1.26464	1	≥ 20.00	≤ 4.70	1.165
X032183	Q8IC43	PF3D7_0702400	329	8	6	6	1	0.955488	0.959462	0.946626	1.1482	1.10806	1.10033	1.19751	0.872543	1.00825	NA	≥ 20.00	≤ 4.70	1.026
X032183	O97241	PF3D7_0305700	153	4	4	4	1	0.942606	0.947932	0.957245	1.04936	0.971067	1.16018	1.25983	0.861288	1.12325	NA	≥ 20.00	≤ 4.70	1.02
X032183	C0H5I2	PF3D7_1352400	221	9	5	6	1	0.917362	0.818465	0.841278	0.894264	0.995956	0.923194	0.862258	1.06197	0.912994	NA	≥ 20.00	≤ 4.70	1.155
X032183	C0H5I7	PF3D7_1357800	625	15	11	11	1	0.867402	0.798573	0.709479	0.739366	0.826323	0.850378	0.874334	0.816096	0.973488	1	≥ 20.00	≤ 4.70	1.238
X032183	Q8IBK8	PF3D7_0724400	118	3	3	3	1	1.00604	0.986234	0.853929	1.08207	0.998216	1.1001	1.2377	0.780451	0.926679	NA	≥ 20.00	≤ 4.70	1.09
X032183	C6KSS2	PF3D7_0607400	95	4	3	3	1	0.962026	1.14081	1.30616	1.24858	1.32432	1.19344	1.18655	1.08373	1.3102	NA	≥ 20.00	≤ 4.70	0.802
X032183	Q8IL13	PF14_0437, PF3D7_1445900	333	11	7	7	1	0.973655	0.715065	0.706481	0.911725	0.821625	0.826094	0.848592	0.861545	0.968058	1	≥ 20.00	≤ 4.70	1.388
X032183	Q8IIR6	PF11_0099, PF3D7_1108700	133	4	2	2	1	0.966087	0.783103	0.961027	0.796045	1.01769	1.0721	0.993939	0.801915	1.06806	1	≥ 20.00	≤ 4.70	1.127
X032183	Q8IIR0	PF11_0108, PF3D7_1110200	257	8	4	4	1	1.12229	1.19367	1.00262	1.19249	1.13316	1.08509	1.11692	1.09611	1.10609	NA	≥ 20.00	≤ 4.70	0.966
X032183	Q8IIR9	PF11_0096, PF3D7_1108400	1206	120	22	79	1	1.16451	1.05619	1.02562	1.08957	1.07059	1.27052	1.14625	1.13522	1.03383	NA	≥ 20.00	≤ 4.70	1.04
X032183	Q8I3X4	PF3D7_0513300	660	45	12	30	1	1.00338	1.10013	0.918642	0.877223	0.82316	1.03578	0.904944	0.949871	0.847366	1	≥ 20.00	≤ 4.70	0.992
X032183	Q8I4Z4	PF3D7_1243600, PFL2095w	172	3	3	3	1	1.16887	1.05623	1.10975	1.49001	1.26473	1.21588	1.74632	0.955628	1.34675	NA	≥ 20.00	≤ 4.70	1.001
X032183	Q8I4Z2	PF3D7_1243800, PFL2105c	267	8	3	4	1	1.0882	0.843446	0.686766	0.98075	1.0686	1.03802	0.968243	1.0377	0.991805	1	≥ 20.00	≤ 4.70	1.365
X032183	Q8IFM0	PF3D7_0424600	343	14	5	6	1	0.981069	0.963957	0.955393	0.960035	1.07039	1.03638	1.00681	0.924975	1.03608	NA	≥ 20.00	≤ 4.70	1.032
X032183	Q8IIB5	PF11_0259, PF3D7_1124800	70	3	2	2	1	1.06572	0.770557	0.766439	0.947489	0.687425	0.907272	0.999413	0.837143	0.655236	1	≥ 20.00	≤ 4.70	1.344
X032183	Q8I433	PF3D7_0506900	135	5	2	2	1	0.768435	0.753825	0.796754	0.797291	0.796097	0.840228	0.875753	0.772962	0.957081	0.51	≥ 20.00	≤ 4.70	1.14
X032183	Q8I431	PF3D7_0507100	629	19	13	13	1	1.03421	0.992615	0.802667	0.895438	0.8976	0.858635	1.0416	0.97391	0.912666	1	≥ 20.00	≤ 4.70	1.133
X032183	Q8IAN2	PF3D7_0803200	295	9	5	5	1	1.05143	0.928444	0.800819	0.989521	1.06386	1.0053	1.0743	1.03577	1.0877	1	≥ 20.00	≤ 4.70	1.186
X032183	Q8IAN7	PF3D7_0803700	179	5	3	3	1	1.12674	0.888163	0.938217	1.04523	1.08269	1.11338	1.03483	1.1337	1.13548	NA	≥ 20.00	≤ 4.70	1.164
X032183	P30043	BLVRB, FLR	185	3	3	3	1	1.00431	1.00384	0.864226	1.0393	1.01615	1.09737	1.13852	1.03891	1.21153	1	≥ 20.00	≤ 4.70	1.073
X032183	P01040	CSTA, STF1, STFA	72	3	2	2	1	0.945195	1.56421	0.839493	1.06442	0.732492	0.668098	0.849507	1.02333	0.909865	NA	≥ 20.00	≤ 4.70	0.809
X032183	Q8IB94	PF3D7_0826100	329	13	7	7	1	0.974991	0.780062	0.79994	0.926154	0.892855	0.9837	0.949894	0.915873	0.947737	1	≥ 20.00	≤ 4.70	1.25
X032183	Q8IHS5	PF11_0454, PF3D7_1144000	128	3	3	3	1	0.826217	0.800369	0.804764	1.02408	0.887305	0.947523	1.19754	0.762249	0.869743	1	≥ 20.00	≤ 4.70	1.138
X032183	Q8IBB6	PF3D7_0828500	222	7	4	4	1	0.998089	0.978959	0.946124	1.0504	0.959209	1.04006	1.07251	1.05018	1.13241	1	≥ 20.00	≤ 4.70	1.038
X032183	Q8IDF0	PF3D7_1355100	279	10	7	7	1	0.932082	0.818541	0.793798	0.864817	0.859836	0.881612	0.933371	0.875054	0.962654	0.51	≥ 20.00	≤ 4.70	1.198
X032183	Q8IDF6	Adss, PF13_0287	179	6	4	4	1	0.949405	0.907602	0.828107	0.884158	0.944531	0.907167	0.988424	0.93849	1.22718	NA	≥ 20.00	≤ 4.70	1.123
X032183	Q8IKW5	PF14_0486, PF3D7_1451100	1199	36	22	23	1	0.811364	0.749089	0.721085	0.710471	0.762925	0.798442	0.886016	0.777455	0.963623	1	≥ 20.00	≤ 4.70	1.232
X032183	P00352	ALDC, ALDH1, ALDH1A1, PUMB1	774	25	12	15	1	1.02281	0.783372	0.823007	0.954029	0.918335	1.08529	0.99161	1.06381	0.958227	NA	≥ 20.00	≤ 4.70	1.259
X032183	Q8IM32	PF14_0059, PF3D7_1406200	113	7	2	2	1	0.934144	0.826022	0.791101	1.04345	0.829679	0.932756	1.11253	1.06491	0.856271	1	≥ 20.00	≤ 4.70	1.196
X032183	Q8IM31	PF14_0060, PF3D7_1406300	167	6	3	3	1	0.999957	0.850413	0.834809	0.933392	0.878992	1.03832	1.08263	0.996317	1.15774	1	≥ 20.00	≤ 4.70	1.187
X032183	Q8IM38	PF14_0053, PF3D7_1405600	135	5	2	2	1	0.901429	0.805565	0.780447	0.840222	0.814569	0.819623	0.949109	0.918054	1.03331	0.59	≥ 20.00	≤ 4.70	1.199
X032183	Q9NYU2	GT, UGCGL1, UGGT, UGGT1, UGT1, UGTR	35	2	2	2	1	1.14049	0.790793	0.643079	0.969328	0.79975	0.880614	0.818457	0.777848	0.951528	1	≥ 20.00	≤ 4.70	1.493
X032183	Q8IBM9	PF3D7_0722400	592	13	12	12	1	0.789984	0.810389	0.721816	0.749246	0.779013	0.78373	0.912398	0.842902	1.05363	1	≥ 20.00	≤ 4.70	1.168
X032183	Q8I5L7	PF3D7_1219000, PFL0925w	51	3	2	2	1	1.03908	0.90801	0.791561	0.838647	1.11686	0.911296	1.09519	0.869827	1.01102	1	≥ 20.00	≤ 4.70	1.2
X032183	Q8I5L6	PF3D7_1219100, PFL0930w	1191	37	29	29	1	0.933418	0.896414	0.831107	0.897565	0.820854	0.895843	0.873211	0.848064	0.869423	1	≥ 20.00	≤ 4.70	1.119
X032183	Q8I6Z4	PF3D7_1368200	151	6	6	6	1	0.946862	0.745403	0.713382	0.736458	0.825647	0.896402	0.845992	0.844255	1.00789	1	≥ 20.00	≤ 4.70	1.335
X032183	Q8I6Z1	PF3D7_0731600	225	7	5	5	1	0.925041	0.844282	0.783209	0.897275	0.94154	0.914214	1.03237	0.766737	0.94697	1.83	≥ 20.00	≤ 4.70	1.183
X032183	C0H489	PF3D7_0405100	426	14	11	11	1	1.09247	1.08167	0.903033	0.944154	0.944836	1.0535	0.874189	1.11802	1.01502	1	≥ 20.00	≤ 4.70	1.054
X032183	C0H480	PF3D7_0320000	114	4	2	2	1	1.01006	0.967659	0.964023	1.23675	1.20512	1.18297	1.41277	0.826168	1.24517	NA	≥ 20.00	≤ 4.70	1.041
X032183	Q7K734	FEN1, PFD0420c	236	7	5	5	1	0.889386	0.922533	0.782257	0.927251	0.923373	0.958926	1.14835	0.9944	1.04554	1	≥ 20.00	≤ 4.70	1.108
X032183	C6KT76	PF3D7_0624000	391	12	8	8	1	0.799883	0.925144	0.682498	0.682534	0.737566	0.837496	0.872947	0.820877	1.01357	1	≥ 20.00	≤ 4.70	1.12
X032183	Q8IHT9	PF11_0438, PF3D7_1142600	255	11	5	5	1	0.99743	0.939949	0.82807	0.866039	0.871135	0.951889	0.893781	0.880141	0.925467	1	≥ 20.00	≤ 4.70	1.13
X032183	Q8IHT2	PF11_0447, PF3D7_1143400	225	8	6	6	1	0.819099	0.886609	0.783652	0.915787	0.907031	0.864682	1.08686	0.883201	1.03714	NA	≥ 20.00	≤ 4.70	1.089
X032183	Q8IHT3	PF11_0445, PF3D7_1143300	85	2	2	2	1	1.02683	0.887391	0.820141	0.923599	0.96725	1.06967	1.0199	0.877001	1.19711	NA	≥ 20.00	≤ 4.70	1.187
X032183	Q8IHT4	PF11_0443, PF3D7_1143200	183	6	3	3	1	1.09457	0.884924	0.95054	0.953791	1.04187	1.0034	0.936564	1.03909	1.04906	1	≥ 20.00	≤ 4.70	1.141
X032183	Q8IE43	PF3D7_1328300	250	7	6	6	1	0.958631	0.919868	0.895353	0.88793	0.941487	0.851642	0.966698	0.877359	0.971113	1.04	≥ 20.00	≤ 4.70	1.079
X032183	Q8I3G9	PF3D7_0529900	122	4	3	3	1	0.980222	1.07942	1.02311	1.0293	1.11399	1.07437	1.05014	1.03884	1.05765	NA	≥ 20.00	≤ 4.70	0.942
X032183	Q8ILJ6	PF14_0247, PF3D7_1426800	60	2	2	2	1	0.901981	0.895029	0.68454	1.05293	0.884175	0.959863	1.13317	0.884946	0.861919	1	≥ 20.00	≤ 4.70	1.204
X032183	Q8ILJ7	PF14_0246, PF3D7_1426700	73	5	3	3	1	0.944261	0.820427	0.933989	0.933976	0.934439	0.952583	0.892441	0.953975	0.989355	1	≥ 20.00	≤ 4.70	1.108
X032183	Q8ILJ1	PF14_0252, PF3D7_1427300	480	14	11	11	1	1.03398	0.932204	1.02864	1.0183	1.12539	1.02468	0.925495	0.914008	0.909579	NA	≥ 20.00	≤ 4.70	1.037
X032183	Q8ID28	PF3D7_1368100	289	9	7	8	1	0.887449	0.842188	0.815014	0.882081	0.847771	0.898216	0.904034	0.892591	0.953618	0.52	≥ 20.00	≤ 4.70	1.139
X032183	P28482	ERK2, MAPK1, PRKM1, PRKM2	347	12	7	8	1	1.07655	0.632842	0.615103	1.19628	1.05391	1.13179	1.24336	1.01391	0.95664	NA	≥ 20.00	≤ 4.70	1.664
X032183	P28289	D9S57E, TMOD, TMOD1	138	5	4	4	1	1.09034	0.887936	0.810457	1.00236	0.994552	1.03266	1.10912	0.919383	1.05455	NA	≥ 20.00	≤ 4.70	1.231
X032183	Q8IB24	PF3D7_0818900	2070	92	28	44	1	0.948789	0.764529	0.76165	0.946352	0.948697	1.05244	1.06672	0.982236	1.02532	NA	≥ 20.00	≤ 4.70	1.277
X032183	A0A146LZZ4	PF3D7_0420600	159	5	3	3	1	0.933819	0.844893	0.838652	0.954441	0.936779	0.969727	0.930724	0.937951	0.999696	1	≥ 20.00	≤ 4.70	1.149
X032183	Q8II11	PF11_0364, PF3D7_1135400	219	8	6	6	1	0.979336	0.811291	0.913131	0.938611	1.15146	0.962205	1.02677	0.872069	1.16732	1	≥ 20.00	≤ 4.70	1.148
X032183	Q14914	LTB4DH, PTGR1	94	2	2	2	1	0.740386	0.701538	0.693303	0.987068	1.03576	0.892947	0.857169	0.704443	0.664165	NA	≥ 20.00	≤ 4.70	1.248
X032183	Q8IJG6	PF10_0232, PF3D7_1023900	458	17	8	8	1	0.891897	0.763099	0.709608	0.921098	0.803614	0.801275	0.840554	0.841661	0.926941	1	≥ 20.00	≤ 4.70	1.285
X032183	Q8IDN9	PF3D7_1345800	1223	45	28	31	1	0.954329	0.87143	0.7812	0.851721	0.798514	0.961559	0.920072	0.90141	0.877953	0.52	≥ 20.00	≤ 4.70	1.183
X032183	Q8IDN4	PF3D7_1346300	284	10	6	8	1	0.926833	0.867706	0.791347	0.850715	0.909226	0.992504	1.01429	0.817095	1.01347	1	≥ 20.00	≤ 4.70	1.161
X032183	Q8IDN6	PF3D7_1346100	262	9	6	8	1	0.805234	1.22035	1.31536	1.0638	1.17037	0.873429	0.907685	1.17024	1.09524	NA	≥ 20.00	≤ 4.70	0.712
X032183	Q9U0I8	PF3D7_0409800	68	2	2	2	1	0.988858	0.851521	0.958897	1.51845	1.07832	1.01106	1.57308	0.772914	0.923851	NA	≥ 20.00	≤ 4.70	1.099
X032183	Q9U0I0	PF3D7_0410800	215	6	5	5	1	0.813619	0.713833	0.720922	0.77025	0.824188	0.877899	0.92498	0.809991	0.841889	1	≥ 20.00	≤ 4.70	1.264
X032183	Q8IEH3	PF3D7_1314100	211	7	4	4	1	1.08752	1.24833	1.35443	1.11668	1.41618	1.06402	1.09491	1.38886	1.41681	NA	≥ 20.00	≤ 4.70	0.802
X032183	C0H579	PF3D7_0931400	112	3	2	2	1	0.95983	0.996285	0.947898	1.05646	1.01618	1.20827	1.13067	1.07095	1.14891	NA	≥ 20.00	≤ 4.70	1.008
X032183	C0H571	PF3D7_0929400	2349	65	49	54	1	0.892697	0.825149	0.762999	0.795679	0.786254	0.847217	0.832855	0.81453	0.875458	1	≥ 20.00	≤ 4.70	1.192
X032183	C0H570	PF3D7_0929200	164	6	4	4	1	0.788882	0.909939	0.899519	1.062	0.993747	0.950824	1.14986	0.766229	0.919436	NA	≥ 20.00	≤ 4.70	0.989
X032183	Q8I348	PF3D7_0910400	130	7	3	3	1	1.02361	1.01031	1.0336	0.97153	0.974023	0.97106	0.935909	1.07749	1.04824	NA	≥ 20.00	≤ 4.70	0.99
X032183	C0H4E6	PF3D7_0518000	73	2	2	2	1	1.12643	0.892704	0.839142	1.15665	1.13757	1.06767	1.23247	1.12179	1.37497	NA	≥ 20.00	≤ 4.70	1.228
X032183	C0H4E7	PF3D7_0518200	106	4	2	2	1	0.791282	0.883812	0.955817	1.14434	1.28022	1.02559	1.42055	1.05572	1.09612	NA	≥ 20.00	≤ 4.70	0.974
X032183	C0H4E8	PF3D7_0518300	251	6	4	4	1	0.745839	0.722923	0.660049	0.714803	0.804348	0.822676	0.830838	0.727979	0.92663	1	≥ 20.00	≤ 4.70	1.262
X032183	Q00013	DXS552E, EMP55, MPP1	198	5	5	5	1	1.07119	0.767587	0.802357	1.0012	0.861616	0.919283	0.862745	0.859459	0.830311	NA	≥ 20.00	≤ 4.70	1.319
X032183	Q8I2U5	PF3D7_0920800	1707	146	29	97	1	1.08409	0.982964	0.926105	0.977914	0.958897	1.06145	0.993653	1.01744	0.942733	1	≥ 20.00	≤ 4.70	1.092
X032183	Q8I5T4	PF3D7_1211700, PFL0580w	317	11	8	8	1	1.0037	0.84617	0.819755	0.977537	0.880129	1.06306	0.976467	0.92921	0.979145	1	≥ 20.00	≤ 4.70	1.203
X032183	Q8I5T3	PFL0590c	497	14	10	10	1	0.851993	0.918312	0.850166	0.909965	0.897147	0.826785	0.904722	0.809816	0.84743	1	≥ 20.00	≤ 4.70	1.047
X032183	Q8I5T2	PF3D7_1212000, PFL0595c	391	9	8	8	1	1.1117	0.921812	0.884028	1.0104	1.10474	1.1818	1.33852	1.20649	1.35835	NA	≥ 20.00	≤ 4.70	1.169
X032183	Q8I2Q0	PF3D7_0925900	365	15	7	10	1	1.18199	1.21757	0.845636	1.20267	0.958324	1.0314	0.952152	0.901567	1.04968	NA	≥ 20.00	≤ 4.70	1.058
X032183	Q8IIB4	PF11_0260, PF3D7_1124900	137	6	4	4	1	0.872612	0.771709	0.719798	0.785135	0.7687	0.862901	0.805401	0.696574	0.812582	1	≥ 20.00	≤ 4.70	1.256
X032183	Q8IIB6	PF11_0258, PF3D7_1124700	291	8	5	5	1	0.847072	0.735338	0.696937	0.829675	0.911679	0.839902	1.01588	0.775259	1.02327	1	≥ 20.00	≤ 4.70	1.29
X032183	Q96DR8	MUCL1, SBEM, UNQ590/PRO1160	41	2	2	2	1	0.842942	1.04548	0.79644	0.89735	0.80096	0.892385	0.88148	1.18502	0.950615	NA	≥ 20.00	≤ 4.70	1.001
X032183	C0H5F2	PF3D7_1333400	86	3	2	2	1	0.845906	0.809651	0.719921	0.822583	0.816304	0.905173	1.01625	0.845145	0.953168	0.65	≥ 20.00	≤ 4.70	1.207
X032183	Q8IK62	PF14_0744, PF3D7_1477300	60	2	2	2	1	1.08961	0.781283	0.792143	0.851749	0.985393	0.826076	1.06257	0.649925	0.873834	1	≥ 20.00	≤ 4.70	1.328
X032183	C6KTE1	PF3D7_0630600	345	9	7	7	1	0.965269	0.879176	0.791839	0.955796	0.907279	1.00374	0.941558	0.834273	0.90999	1.09	≥ 20.00	≤ 4.70	1.176
X032183	Q8I4W4	PF3D7_1246800, PFL2245w	108	2	2	2	1	0.855812	1.06258	0.789999	0.967066	0.976298	0.998338	0.876265	1.18814	1.14092	1	≥ 20.00	≤ 4.70	1.002
X032183	P50498	MSA2, PFB0300c	264	6	5	5	1	1.0331	0.894041	0.878656	1.19069	1.14789	1.19691	1.27303	0.987593	1.04059	NA	≥ 20.00	≤ 4.70	1.147
X032183	Q8IL42	PF14_0407, PF3D7_1442900	424	12	8	8	1	0.927839	0.901699	0.816189	0.912524	0.887378	0.850619	0.93197	0.850421	0.8704	1	≥ 20.00	≤ 4.70	1.122
X032183	Q8IL41	PF14_0408, PF3D7_1443000	1352	40	27	28	1	1.13802	1.05137	1.02984	1.12177	1.13124	1.18894	1.06709	1.21729	1.08314	NA	≥ 20.00	≤ 4.70	1.027
X032183	Q8II99	PF11_0275, PF3D7_1126500	177	5	4	4	1	1.0491	0.886841	0.717142	1.09361	1.0298	0.984414	0.973572	0.975611	0.975488	1	≥ 20.00	≤ 4.70	1.278
X032183	Q8II92	PF11_0282, PF3D7_1127100	207	5	4	4	1	0.847145	0.882183	0.723738	0.781189	0.868482	0.849499	1.03517	0.844471	1.07841	0.67	≥ 20.00	≤ 4.70	1.15
X032183	Q8II97	PF11_0277, PF3D7_1126700	269	8	8	8	1	1.04435	0.866293	0.885678	1.05145	0.974703	1.03039	1.03309	1.0339	1.05019	NA	≥ 20.00	≤ 4.70	1.167
X032183	Q8IKG1	PF14_0644	201	8	6	6	1	0.895903	0.917235	0.773532	1.03477	0.848454	0.923523	0.779585	0.852704	0.973468	NA	≥ 20.00	≤ 4.70	1.121
X032183	Q8I616	PF3D7_1202900, PFL0145c	172	9	5	9	1	0.844038	0.719799	0.698309	0.788277	0.779462	0.950048	1.00945	0.778087	0.874003	NA	≥ 20.00	≤ 4.70	1.3
X032183	Q8I611	PF3D7_1203400, PFL0170w	67	3	2	2	1	0.875477	0.97992	0.949213	0.9481	0.943628	0.952791	0.845645	0.890938	0.996103	1.53	≥ 20.00	≤ 4.70	0.972
X032183	O96259	PF3D7_0217900, PFB0835c	243	9	8	8	1	0.906307	0.818118	0.814823	0.909807	0.872704	0.861184	0.960489	0.929958	0.988058	0.59	≥ 20.00	≤ 4.70	1.167
X032183	Q8I619	PFL0130c	163	4	3	3	1	0.895932	0.922311	0.862453	1.13339	1.01915	1.08229	1.28027	0.943618	1.01886	1	≥ 20.00	≤ 4.70	1.062
X032183	Q13867	BLMH	122	4	4	4	1	0.865181	0.819727	0.700327	0.68496	1.15278	0.783498	1.24765	2.03291	1.11983	1	≥ 20.00	≤ 4.70	1.227
X032183	C0H4M1	PF3D7_0707400	128	4	4	4	1	0.997552	1.08948	0.827821	1.05643	0.90437	0.940416	0.963558	1.01456	0.89237	NA	≥ 20.00	≤ 4.70	1.042
X032183	Q8IDS6	PF3D7_1341200	412	13	10	11	1	0.978459	0.845222	0.694152	0.700813	0.834346	0.854858	0.886037	0.82226	0.867724	1	≥ 20.00	≤ 4.70	1.285
X032183	Q8I1U8	PF3D7_0413900	244	7	4	4	1	0.940128	0.695362	0.787107	0.833692	0.905731	0.933294	0.993549	1.00048	1.01667	0.76	≥ 20.00	≤ 4.70	1.309
X032183	Q8I1U7	PFD0685c	588	24	13	13	1	0.997877	0.901164	0.803356	0.939303	0.969144	1.01956	0.982086	0.998638	1.03636	2.04	≥ 20.00	≤ 4.70	1.172
X032183	Q8IKZ8	PF14_0453, PF3D7_1447700	198	5	4	4	1	1.06375	1.00278	0.987958	0.983942	1.18611	0.867982	0.899436	1.09684	1.17924	1	≥ 20.00	≤ 4.70	1.037
X032183	Q8IKZ6	PF14_0455, PF3D7_1447900, PfMDR2	131	5	3	3	1	1.11951	1.20737	1.16112	1.23218	1.3244	1.1416	1.17565	1.24343	1.17754	NA	≥ 20.00	≤ 4.70	0.895
X032183	Q8IJ56	PF10_0344, PF3D7_1035300	101	3	2	2	1	0.851519	0.953161	0.847445	0.778029	0.918579	1.05157	0.826414	0.907709	1.01801	0.79	≥ 20.00	≤ 4.70	1.028
X032183	Q8I5G0	PF3D7_1225700, PFL1240c	264	11	7	7	1	1.07016	0.975461	0.944887	1.2624	1.02976	1.03905	1.14999	0.965929	0.976135	NA	≥ 20.00	≤ 4.70	1.078
X032183	Q8IBS3	PF3D7_0717700	126	6	2	2	1	0.828405	0.692388	0.669225	0.727449	0.746687	0.710198	0.896079	0.734974	1.0447	1	≥ 20.00	≤ 4.70	1.343
X032183	Q8IBS5	CDPK4, CPK4, PF07_0072	1288	93	25	63	1	1.1782	0.81793	0.706938	1.06875	1.02046	1.27064	1.14912	1.23009	1.15522	NA	≥ 20.00	≤ 4.70	1.428
X032183	Q8IIJ9	PF11_0174	594	16	10	10	1	0.927987	0.855712	0.809888	0.979344	0.906621	1.00378	1.02206	0.916118	0.991666	1	≥ 20.00	≤ 4.70	1.158
X032183	Q8IIJ8	PF11_0175, PF3D7_1116800	1169	30	22	22	1	0.980754	0.96342	0.847109	0.993308	0.931214	1.01496	0.986748	0.954633	0.926825	1	≥ 20.00	≤ 4.70	1.094
X032183	Q8IIJ6	PF11_0177, PF3D7_1117100	158	5	2	2	1	1.09005	1.02937	0.962563	0.815982	1.05723	1.07406	0.98622	1.06213	1.05035	1	≥ 20.00	≤ 4.70	1.049
X032183	Q8I423	PF38, PFE0395c, PFS38	86	5	2	2	1	0.911579	1.3681	0.856876	1.03577	1.13449	1.14522	2.28958	1.02566	2.20078	1	≥ 20.00	≤ 4.70	0.859
X032183	P05771	PKCB, PRKCB, PRKCB1	124	4	2	2	1	1.25124	0.653418	0.511895	1.13123	1.16039	1.08715	1.24418	1.28835	1.18843	NA	≥ 20.00	≤ 4.70	1.932
X032183	Q8IBL5	PF3D7_0723800	604	25	15	15	1	0.933975	0.863047	0.871702	0.899326	0.89579	0.932348	0.968591	0.940535	0.993101	1.15	≥ 20.00	≤ 4.70	1.115
X032183	Q8I0V4	PF3D7_1222300, PFL1070c	1414	36	23	25	1	0.790108	0.747074	0.729541	0.67034	0.730282	0.798833	0.836511	0.748441	0.916741	1	≥ 20.00	≤ 4.70	1.212
X032183	Q8I0V2	PF3D7_1235700, PFL1725w	199	5	3	3	1	0.798296	0.81074	0.741219	0.881702	0.724139	0.800271	0.928041	0.85065	1.16826	1	≥ 20.00	≤ 4.70	1.159
X032183	Q8I0V3	PF3D7_1232100, PFL1545c	823	17	11	11	1	0.942775	0.875124	0.815028	0.876065	0.833773	0.934313	0.893962	0.859113	0.856871	0.55	≥ 20.00	≤ 4.70	1.149
X032183	Q8I3W0	PF3D7_0514800	974	29	18	19	1	1.00817	0.789254	0.713145	0.923095	0.947726	1.05161	0.972408	1.00171	1.01205	1	≥ 20.00	≤ 4.70	1.337
X032183	Q8I226	PF3D7_0112000	139	5	4	4	1	0.87293	0.950632	0.860467	0.932609	0.926344	0.949947	1.03914	0.926853	1.14885	1	≥ 20.00	≤ 4.70	1.034
X032183	Q8ILW7	PF14_0126, PF3D7_1412700	216	7	4	4	1	1.04933	0.885639	0.877126	1.08449	1.06805	1.14485	1.0026	1.02369	1.1127	NA	≥ 20.00	≤ 4.70	1.163
X032183	Q8ILW6	PF14_0127	528	17	12	13	1	1.28335	0.869105	0.729262	1.0346	1.02406	1.15003	1.06182	1.31057	1.19509	1	≥ 20.00	≤ 4.70	1.429
X032183	Q8ILW8	PF14_0125, PF3D7_1412600	121	3	3	3	1	0.965153	0.790258	0.726313	0.77631	0.816397	0.931426	0.813142	0.860445	0.921176	1	≥ 20.00	≤ 4.70	1.296
X032183	Q8IFN9	PF3D7_0422700	95	3	2	2	1	1.20863	1.0204	1.00985	1.13995	0.860967	1.14992	1.16738	1.20095	1.28215	1	≥ 20.00	≤ 4.70	1.088
X032183	Q8IAV1	PF3D7_0811600	276	7	5	5	1	0.968746	0.910033	0.770742	0.783462	0.906833	0.905893	0.887363	0.740058	0.896256	1	≥ 20.00	≤ 4.70	1.171
X032183	Q8IAV6	PF3D7_0812100	941	28	19	20	1	0.913431	1.0793	1.16259	1.02469	1.10898	0.936664	0.985715	1.05366	1.02006	NA	≥ 20.00	≤ 4.70	0.853
X032183	Q8I468	PF3D7_0503300	238	8	4	4	1	1.00019	0.850098	0.808665	0.910154	0.81667	0.984457	0.894012	1.00314	0.92476	0.57	≥ 20.00	≤ 4.70	1.206
X032183	Q8IE82	PF3D7_1323400	319	10	7	7	1	0.948121	0.861642	0.700044	0.753064	0.789537	0.861131	0.773293	0.846694	0.797812	1	≥ 20.00	≤ 4.70	1.247
X032183	Q8IE85	PF3D7_1323100	159	5	5	5	1	0.907849	0.866691	0.756267	0.755142	0.783949	0.814686	0.760459	0.785064	0.825148	1	≥ 20.00	≤ 4.70	1.176
X032183	Q8IE84	PF3D7_1323200	313	5	4	4	1	0.762539	0.708591	0.744946	0.893489	0.907843	0.918187	1.23241	0.696155	1.03171	0.51	≥ 20.00	≤ 4.70	1.213
X032183	P35611	ADD1, ADDA	292	7	5	5	1	0.922198	0.893957	0.817402	1.00037	0.918766	0.999785	1.10374	0.980318	1.06012	1	≥ 20.00	≤ 4.70	1.123
X032183	Q8IJP3	PF10_0149, PF3D7_1015200.1	109	5	3	3	1	0.951894	0.868475	0.754479	0.872911	0.880289	1.03071	0.924571	0.737003	0.998652	1.11	≥ 20.00	≤ 4.70	1.203
X032183	Q8IJP8	PF10_0144, PF3D7_1014700	229	8	4	4	1	1.0174	1.07053	0.977268	0.990968	1.10342	1.02378	1.04408	1.0764	1.10402	1	≥ 20.00	≤ 4.70	0.985
X032183	Q8IJP9	PF10_0143, PF3D7_1014600	219	9	4	4	1	0.979176	0.857137	0.731519	0.968807	0.806227	0.94624	0.922074	0.884592	0.94678	0.61	≥ 20.00	≤ 4.70	1.246
X032183	Q8IKR4	PF14_0538, PF3D7_1456500	419	14	10	11	1	0.953188	0.985892	0.869983	0.976291	0.99659	1.06263	0.9671	0.997969	1.02479	1	≥ 20.00	≤ 4.70	1.052
X032183	Q8IKR2	PF14_0540, PF3D7_1456700	196	6	5	5	1	0.969711	1.14443	1.17419	1.10671	1.13133	1.03443	0.935289	1.16368	1.0805	NA	≥ 20.00	≤ 4.70	0.85
X032183	Q8IKR1	PF14_0541, PF3D7_1456800	268	7	4	4	1	0.838911	1.06137	1.06612	0.901088	0.963393	0.85425	0.784778	0.926399	0.868973	1	≥ 20.00	≤ 4.70	0.864
X032183	Q8IEC2	PF3D7_1319400	101	3	2	2	1	1.0312	0.943307	0.879991	0.802783	1.05065	0.93995	1.11018	0.949151	0.90786	1	≥ 20.00	≤ 4.70	1.114
X032183	Q8IEC3	PF3D7_1319300	110	4	2	2	1	1.00169	0.937325	0.889858	1.21455	1.00042	0.913806	0.910079	0.794663	1.07982	NA	≥ 20.00	≤ 4.70	1.096
X032183	Q7KQJ9	PF3D7_1226600, PFL1285c	337	8	6	6	1	0.896126	0.951729	0.825904	0.893169	0.869639	0.892335	0.95176	1.0126	1.12181	1	≥ 20.00	≤ 4.70	1.067
X032183	Q76NN8	PF3D7_0106300	719	24	18	18	1	0.901377	1.26277	1.23137	1.13029	1.18934	0.915863	1.02255	1.09838	1.07966	NA	≥ 20.00	≤ 4.70	0.762
X032183	Q76NN6	PF3D7_0419600	331	14	8	8	1	0.796539	0.784908	0.76963	0.740384	0.816403	0.846492	0.971086	0.809758	1.00949	1	≥ 20.00	≤ 4.70	1.156
X032183	C0H469	PF3D7_0310300	64	4	2	2	1	0.923135	0.896196	0.789256	0.883029	0.87765	0.856522	0.918843	0.902955	0.92584	0.51	≥ 20.00	≤ 4.70	1.141
X032183	C0H4P4	PF3D7_0726400	237	7	4	4	1	1.19223	0.854693	0.91498	1.20112	1.07106	1.11056	1.05667	1.07122	0.948573	NA	≥ 20.00	≤ 4.70	1.239
X032183	Q8IKG8	PF14_0637, PF3D7_1466900	321	12	7	7	1	0.995029	0.955711	0.868268	1.08206	0.986707	1.01348	1.07812	0.910265	0.976361	NA	≥ 20.00	≤ 4.70	1.094
X032183	O15770	GR3, PF14_0192	147	5	2	2	1	0.956061	0.770356	0.590635	1.02903	1.11226	0.75649	1.01391	0.954608	0.98377	NA	≥ 20.00	≤ 4.70	1.437
X032183	Q8IJF4	PF10_0244, PF3D7_1025000	173	5	3	3	1	1.05345	0.857068	0.902758	1.1292	1.06943	1.10016	1.1776	1.06543	1.1686	NA	≥ 20.00	≤ 4.70	1.167
X032183	P02042	HBD	168	4	3	3	1	1.1123	1.06259	0.87553	1.31979	1.15095	1.17827	1.43125	1.02109	1.31846	NA	≥ 20.00	≤ 4.70	1.09
X032183	C6KT03	PF3D7_0616200	391	8	5	5	1	0.967052	0.954218	0.893052	1.01494	0.945192	1.08424	1.05721	0.997961	1.11441	1	≥ 20.00	≤ 4.70	1.065
X032183	Q8I713	PF11_0106, PF3D7_1109900	149	6	2	2	1	1.06646	0.989006	0.831841	0.680602	0.821353	0.787731	0.854902	1.31231	0.827135	NA	≥ 20.00	≤ 4.70	1.135
X032183	C6KSV9	PF3D7_0611400	145	5	3	3	1	1.22858	1.13763	0.77004	1.13876	1.05081	1.06164	1.0785	0.895583	0.97502	NA	≥ 20.00	≤ 4.70	1.168
X032183	C6KSV0	PF3D7_0610400	143	5	2	2	1	0.807783	0.756981	0.695559	0.717692	0.66237	0.806885	0.819273	0.654496	0.74105	1	≥ 20.00	≤ 4.70	1.245
X032183	C6KSV3	PF3D7_0610800	246	7	6	6	1	0.919068	1.06917	0.869014	0.8873	0.931787	0.944817	1.07418	0.996486	1.1948	NA	≥ 20.00	≤ 4.70	0.99
X032183	C6KSV4	PF3D7_0610900	111	6	2	2	1	0.956658	0.80152	0.927836	1.07243	0.930847	1.01865	0.956154	1.06857	1.10471	1	≥ 20.00	≤ 4.70	1.131
X032183	Q8IIU5	PF11_0069, PF3D7_1105800	108	4	3	3	1	0.807944	0.77203	0.786105	0.849552	0.872189	0.884955	0.964149	0.699434	0.915855	1	≥ 20.00	≤ 4.70	1.16
X032183	Q8IIU6	PF11_0068	173	7	3	3	1	1.26968	0.861141	0.857897	0.896696	0.957044	0.962224	0.856361	0.988294	0.991618	1.42	≥ 20.00	≤ 4.70	1.32
X032183	Q8IIU3	PF11_0071, PF3D7_1106000	356	9	6	6	1	1.0504	0.993267	0.875729	0.914624	0.917448	0.975545	1.00833	1.03346	1.03664	1.26	≥ 20.00	≤ 4.70	1.097
X032183	Q8IIU8	PF11_0065, PF3D7_1105400	597	21	13	16	1	0.974824	0.821449	0.733332	0.836322	0.83566	0.865032	0.876906	0.919793	0.953622	1	≥ 20.00	≤ 4.70	1.27
X032183	O77328	PF3D7_0309200	820	30	16	19	1	1.08072	0.419534	0.414824	0.988623	1.01325	1.1446	1.10529	1.15783	1.13832	1	≥ 20.00	≤ 4.70	2.494
X032183	O77323	MAL3P3.6, PFC0350c	291	6	3	3	1	1.10539	1.05891	0.960548	0.952416	0.989182	0.96895	0.965683	0.981379	1.04472	NA	≥ 20.00	≤ 4.70	1.043
X032183	O77325	PF3D7_0308600	137	4	4	4	1	1.01926	0.949104	0.728998	0.801312	1.08035	0.957473	0.945577	0.815557	0.981096	1	≥ 20.00	≤ 4.70	1.203
X032183	O97320	PF3D7_0320900	163	6	3	4	1	0.738843	0.644004	0.706822	0.749081	0.724423	0.704076	0.956279	0.667365	0.860787	1	≥ 20.00	≤ 4.70	1.287
X032183	Q8I3B7	PF3D7_0903100	153	6	5	6	1	1.07373	1.1421	1.14294	1.10182	1.3088	1.15583	1.19789	1.18995	1.18459	NA	≥ 20.00	≤ 4.70	0.908
X032183	P62937	CYPA, PPIA	55	2	2	2	1	0.953333	2.54959	1.01985	1.06132	0.747858	0.774008	1.31916	0.876394	1.10932	NA	≥ 20.00	≤ 4.70	0.547
X032183	Q8I501	PF3D7_1242800, PFL2060c	328	7	4	4	1	0.828188	0.84214	0.739944	0.769721	0.805714	0.810697	0.830986	0.837723	1.03213	1	≥ 20.00	≤ 4.70	1.156
X032183	P68400	CK2A1, CSNK2A1	784	29	12	19	1	1.15901	0.893983	0.745233	1.05587	1.08472	1.24651	1.15354	1.22207	1.1363	NA	≥ 20.00	≤ 4.70	1.317
X032183	C0H4M6	PF3D7_0711500	148	4	4	4	1	0.977121	0.917195	0.754653	0.852633	0.857599	0.900106	0.964515	0.878069	1.07081	0.89	≥ 20.00	≤ 4.70	1.183
X032183	Q8I2B1	PF3D7_0102900	305	10	5	5	1	0.871298	0.851611	0.792145	0.806847	0.824131	0.818648	0.876524	0.905919	1.0177	1	≥ 20.00	≤ 4.70	1.138
X032183	O96127	PF3D7_0202400, PFB0115w	134	10	4	4	1	0.915937	0.950203	0.757878	0.953054	0.858548	0.917991	1.07854	0.7624	0.867421	NA	≥ 20.00	≤ 4.70	1.122
X032183	Q8IB78	PF3D7_0824400	330	9	7	7	1	1.0301	1.03335	1.1391	1.03019	1.15151	1.03015	1.09704	1.20933	1.09747	NA	≥ 20.00	≤ 4.70	0.934
X032183	Q8IB73	PF3D7_0823900	214	8	5	5	1	1.05521	1.15671	1.006	0.936967	1.04789	1.00058	0.974368	1.03293	1.02213	1	≥ 20.00	≤ 4.70	0.95
X032183	P19784	CK2A2, CSNK2A2	713	21	13	15	1	1.13021	0.619786	0.63471	1.0459	1.03445	1.18954	1.12096	1.21324	1.17345	NA	≥ 20.00	≤ 4.70	1.698
X032183	Q8ILE8	PF14_0296, PF3D7_1431700	241	11	5	5	1	0.856786	0.741649	0.70637	0.745607	0.766552	0.776689	0.843027	0.78301	0.812656	1	≥ 20.00	≤ 4.70	1.282
X032183	C0H4F1	PF3D7_0519700	166	7	4	4	1	1.00002	0.923099	0.760159	0.901917	0.888063	1.00766	1.00834	1.01738	0.918803	1	≥ 20.00	≤ 4.70	1.188
X032183	Q8IJX3	PF10_0068, PF3D7_1006800	344	16	8	8	1	0.855906	0.868934	0.73709	0.812948	0.808431	0.850448	0.833062	0.825376	0.829581	1	≥ 20.00	≤ 4.70	1.156
X032183	Q8IDC6	PF3D7_1357900	145	5	3	3	1	0.757564	0.737702	0.693955	0.745766	0.794343	0.910608	0.897903	0.833442	1.03453	0.57	≥ 20.00	≤ 4.70	1.228
X032183	Q8IDC5	PF3D7_1358000	262	11	7	7	1	1.04218	1.15968	0.980415	1.0425	1.10585	1.03038	0.990013	1.01418	0.992651	1	≥ 20.00	≤ 4.70	0.954
X032183	Q8IKJ1	PF14_0614, PF3D7_1464600	188	5	3	3	1	0.994363	0.999672	0.960847	0.897545	0.955583	0.932437	0.952158	0.782833	1.051	1	≥ 20.00	≤ 4.70	1.017
X032183	Q8IKJ0	PF14_0615, PF3D7_1464700	183	6	6	6	1	1.0173	1.21889	1.0481	1.14844	1.3321	1.0314	0.931282	0.996224	0.994352	NA	≥ 20.00	≤ 4.70	0.89
X032183	Q8IEK3	PF3D7_1311500	489	13	11	13	1	0.927731	0.955946	0.869098	0.873051	0.935729	0.990321	0.967385	0.918031	0.951963	1.18	≥ 20.00	≤ 4.70	1.056
X032183	Q8IEK8	PF3D7_1310800	84	3	2	2	1	1.23464	0.955743	0.961256	1.16589	0.884468	1.15056	1.21374	1.03646	1.24986	1	≥ 20.00	≤ 4.70	1.166
X032183	C0H548	PF3D7_0921200	118	5	3	3	1	0.944622	1.00861	0.900236	0.87544	0.926027	0.900715	0.901948	0.951352	1.03699	1.57	≥ 20.00	≤ 4.70	1.019
X032183	Q16775	GLO2, HAGH, HAGH1	114	3	2	2	1	1.02789	0.782653	0.711316	0.838204	0.760279	0.752834	0.864586	0.780326	0.810212	1	≥ 20.00	≤ 4.70	1.357
X032183	Q8IKC8	EXP-2, PF14_0678, PF3D7_1471100	462	13	9	9	1	1.10827	1.0497	0.965528	0.922518	1.04803	1.08323	1.03566	0.982993	1.1135	1	≥ 20.00	≤ 4.70	1.046
X032183	Q8I2V9	PF3D7_0919400	241	7	4	4	1	0.878491	0.791341	0.609111	0.66172	0.798222	0.806489	0.726936	0.793184	0.927437	1	≥ 20.00	≤ 4.70	1.341
X032183	Q9UKE5	KIAA0551, TNIK	164	4	3	3	1	0.91495	0.664999	0.678646	0.643772	0.688568	0.791608	0.719805	0.734915	0.867107	1	≥ 20.00	≤ 4.70	1.425
X032183	Q8IHY0	PF11_0396, PF3D7_1138500	439	11	6	6	1	0.910551	0.86393	0.763173	0.942146	0.924961	0.921866	1.04623	0.760629	0.943207	1	≥ 20.00	≤ 4.70	1.174
X032183	P61962	DCAF7, HAN11, WDR68	138	5	3	3	1	1.20593	0.798667	0.757921	1.20489	1.18017	1.38958	1.04585	1.21857	1.25242	NA	≥ 20.00	≤ 4.70	1.417
X032183	Q8ILG6	PF14_0277, PF3D7_1429800	430	11	10	10	1	1.0318	1.01155	0.966938	1.04284	1.03071	0.958069	0.988645	1.01211	0.991573	NA	≥ 20.00	≤ 4.70	1.027
X032183	Q8I3J5	PF3D7_0527000	511	16	6	6	1	1.12072	0.943501	0.871668	1.03078	1.00302	1.13112	1.13533	0.98955	1.03055	1	≥ 20.00	≤ 4.70	1.168
X032183	Q8I4T6	PF3D7_1249800, PFL2390c	157	9	4	4	1	0.968555	0.988785	0.795887	1.05269	0.814928	0.940774	1.05576	0.771925	0.79045	NA	≥ 20.00	≤ 4.70	1.103
X032183	Q8I4T1	PFL2415w	127	4	3	3	1	0.825819	0.689209	0.634519	0.648652	0.776829	0.755288	0.671705	0.809833	0.940058	1	≥ 20.00	≤ 4.70	1.379
X032183	Q8I586	PF3D7_1233600, PFL1620w	625	29	13	13	1	1.01243	0.952874	0.796228	0.996517	0.936817	1.01534	1.04809	0.918275	0.97866	NA	≥ 20.00	≤ 4.70	1.151
X032183	Q7KZI7	EMK1, MARK2	115	4	3	3	1	1.02832	0.513117	0.450524	0.871041	0.916879	1.06944	1.03828	1.0859	1.10468	1.63	≥ 20.00	≤ 4.70	2.105
X032183	Q8IAY6	PF08_0071, SODB	159	5	4	4	1	0.95826	1.09886	0.884363	1.12226	0.968236	1.05971	1.10902	1.01742	1.24771	NA	≥ 20.00	≤ 4.70	0.987
X032183	Q8IAY9	PF3D7_0815200	407	13	8	8	1	0.97783	1.4877	1.55598	1.25573	1.3448	1.08434	1.03506	1.37452	1.27345	NA	≥ 20.00	≤ 4.70	0.65
X032183	Q8IL92	PF14_0354, PF3D7_1437400	82	4	2	2	1	0.739987	0.731945	0.622701	0.813796	0.918091	0.773378	0.747086	0.784463	0.801937	1	≥ 20.00	≤ 4.70	1.284
X032183	Q8IL94	PF14_0352, PF3D7_1437200	508	16	13	13	1	0.904395	0.81735	0.773794	0.867523	0.819245	0.905682	0.904867	0.902331	0.981426	0.5	≥ 20.00	≤ 4.70	1.197
X032183	Q8IL96	PF14_0350, PF3D7_1437000	228	5	4	4	1	0.923959	1.17851	0.96566	1.06848	1.09932	1.03228	1.07993	0.970405	0.989233	NA	≥ 20.00	≤ 4.70	0.897
X032183	Q8II43	PF11_0331, PF3D7_1132200	541	17	12	12	1	0.928602	0.971819	0.889248	0.852696	0.869574	0.885249	0.925622	0.89266	0.991014	0.56	≥ 20.00	≤ 4.70	1.036
X032183	Q8II45	PF11_0329, PF3D7_1132000	48	2	2	2	1	1.03998	0.897739	0.843176	1.04899	0.818244	1.07524	0.976279	0.878673	0.883987	1	≥ 20.00	≤ 4.70	1.172
X032183	Q8IDK7	PF3D7_1349200	556	18	12	13	1	0.883178	0.797446	0.726315	0.847623	0.840189	0.908132	0.955444	0.829929	0.984923	0.67	≥ 20.00	≤ 4.70	1.236
X032183	Q8IKB6	PF14_0690	155	9	2	2	1	1.09433	0.868547	0.803604	1.01035	0.892433	0.796836	1.08567	0.941198	1.16661	2.43	≥ 20.00	≤ 4.70	1.252
X032183	Q8IKB2	PDI-14, PF14_0694, PF3D7_1472600	83	2	2	2	1	1.08086	0.922985	0.869702	0.877468	1.03835	0.907641	0.903975	0.951525	0.963649	1	≥ 20.00	≤ 4.70	1.161
X032183	Q8IKB0	PF14_0696, PF3D7_1472800	286	13	6	6	1	1.00842	1.00544	0.994969	1.28082	1.32473	1.12826	1.23829	1.32414	1.24198	NA	≥ 20.00	≤ 4.70	1.004
X032183	Q8I624	PF3D7_1202100.1, PFL0105w	67	2	2	2	1	0.864699	0.820523	0.69864	0.774242	0.77847	0.798821	0.792902	0.791837	1.04454	1	≥ 20.00	≤ 4.70	1.227
X032183	Q8I623	PF3D7_1202200, PFL0110c	96	3	3	3	1	1.16478	1.10866	1.05152	1.00188	1.06666	1.14109	1.0156	1.22623	1.02222	1	≥ 20.00	≤ 4.70	1.002
X032183	B9ZSH8	PF3D7_0102600	127	6	4	4	1	0.932172	0.911648	0.8102	1.04286	0.877299	1.11726	0.966165	0.936938	0.898938	NA	≥ 20.00	≤ 4.70	1.122
X032183	B9ZSH7	PF3D7_0101300	73	2	2	2	1	0.79385	0.852385	0.736928	0.804125	0.840937	0.753738	0.772663	0.734412	0.90691	1	≥ 20.00	≤ 4.70	1.129
X032183	Q8I1P3	PF3D7_0419400	1109	36	26	26	1	0.986853	0.90641	0.807079	0.880883	0.886213	0.940879	0.83121	0.967034	0.877794	0.59	≥ 20.00	≤ 4.70	1.16
X032183	Q8I1P0	PF3D7_0419800	97	3	3	3	1	1.09743	1.00378	0.905186	1.02833	0.956004	1.11038	1.05626	1.00233	1.03811	NA	≥ 20.00	≤ 4.70	1.099
X032183	Q8I2N0	PF3D7_0927900	281	7	3	3	1	0.914828	0.744336	0.77086	0.805207	0.883599	0.830946	0.917719	0.900834	0.969048	0.51	≥ 20.00	≤ 4.70	1.264
X032183	Q8IKY0	ApiAP2, PF14_0471, PF3D7_1449500	150	8	4	4	1	1.02841	0.909613	0.877696	1.02207	1.06838	0.945276	1.15908	0.863384	0.997959	NA	≥ 20.00	≤ 4.70	1.135
X032183	P00915	CA1	435	9	5	5	1	1.03354	1.1195	0.969017	0.96289	1.04522	1.01012	1.19423	1.17221	1.45935	NA	≥ 20.00	≤ 4.70	0.974
X032183	Q8IJ69	PF10_0331, PF3D7_1034000	204	5	5	5	1	0.985812	1.08408	0.984827	1.1333	1.16324	1.15154	1.13442	0.984796	0.977783	NA	≥ 20.00	≤ 4.70	0.96
X032183	Q8IBT2	PF3D7_0716800	132	7	3	3	1	0.843075	0.674176	0.732125	0.869931	0.907056	0.904529	1.00331	0.727701	0.855276	1	≥ 20.00	≤ 4.70	1.311
X032183	Q8IBT7	PF3D7_0716300	368	9	8	8	1	0.959873	0.942611	0.965213	1.01622	0.998245	0.99434	1.0609	0.941216	0.974363	1	≥ 20.00	≤ 4.70	1.027
X032183	C6KT11	PF3D7_0617000	139	4	2	2	1	0.755891	1.12861	1.14927	0.859962	1.09364	0.830558	0.86851	1.04323	0.999271	NA	≥ 20.00	≤ 4.70	0.771
X032183	Q8IIE7	PF11_0227, PF3D7_1121900	1158	80	23	53	1	1.04756	0.563897	0.546874	0.97828	1.00706	1.20598	1.09772	1.1055	1.06177	NA	≥ 20.00	≤ 4.70	1.843
X032183	Q8IIE9	PF11_0225, PF3D7_1121700	193	8	6	6	1	1.09181	0.930841	0.895234	1.0718	0.991095	0.939132	1.05233	0.979204	1.03373	NA	≥ 20.00	≤ 4.70	1.146
X032183	Q8I479	PF3D7_0502100	391	12	10	10	1	0.937472	0.742074	0.704996	1.05468	0.934725	1.09959	1.06292	0.696556	0.861603	NA	≥ 20.00	≤ 4.70	1.339
X032183	Q8IL06	PF14_0444	328	9	8	8	1	0.986601	0.894481	0.848796	0.913248	0.999769	1.01629	0.962987	0.981129	0.998247	1	≥ 20.00	≤ 4.70	1.14
X032183	Q8IL07	CEN2, PF14_0443, PF3D7_1446600	92	3	2	2	1	0.974945	0.992901	0.997611	1.34013	1.00387	1.13896	1.44319	0.731614	1.2036	NA	≥ 20.00	≤ 4.70	0.992
X032183	Q8I3R6	PF3D7_0519400	158	4	4	4	1	1.10078	0.861369	0.834835	0.707049	0.87625	0.858473	0.783315	0.971993	0.825121	1	≥ 20.00	≤ 4.70	1.239
X032183	Q8I3R0	PF3D7_0520000	308	10	7	7	1	1.0274	0.825082	0.826778	0.794754	0.870891	0.941463	0.946109	0.910239	0.891073	0.51	≥ 20.00	≤ 4.70	1.227
X032183	P61076	PFI1170c, trxr2	86	3	2	2	1	0.96184	0.823272	0.869917	0.86923	0.991733	0.803182	0.927584	0.819186	1.04504	1	≥ 20.00	≤ 4.70	1.159
X032183	P61074	PCNA, PF13_0328	560	12	10	11	1	0.795779	0.757361	0.736617	0.712098	0.752896	0.803344	0.856612	0.874727	1.03752	1	≥ 20.00	≤ 4.70	1.202
X032183	Q8I274	PF3D7_0106800	90	2	2	2	1	0.876639	0.915473	0.998225	0.832767	1.00268	0.796129	0.89083	0.812225	1.06995	1	≥ 20.00	≤ 4.70	0.981
X032183	Q8I5I0	PF3D7_1223700, PFL1140w	130	3	2	2	1	1.17479	0.965805	0.896252	0.836455	0.97004	0.879473	0.96491	0.992272	0.900465	0.8	≥ 20.00	≤ 4.70	1.168
X032183	Q8ILT5	PF14_0159	571	20	11	11	1	0.995656	1.1121	1.09969	1.06013	1.13903	1.02133	1.09478	1.12706	1.11722	NA	≥ 20.00	≤ 4.70	0.902
X032183	A0A143ZVM1	PF3D7_0831600	112	3	2	2	1	0.964903	0.977586	0.861036	0.950064	0.994403	1.01572	0.975903	0.891889	0.937669	NA	≥ 20.00	≤ 4.70	1.069
X032183	O97240	PF3D7_0305600	202	6	5	5	1	0.980562	0.860136	0.874766	0.912949	0.991675	0.986565	1.07831	1.04154	1.02449	1	≥ 20.00	≤ 4.70	1.142
X032183	O97245	PF3D7_0306400	364	12	6	6	1	1.05101	0.853588	0.944976	0.941001	1.04046	0.965931	0.935856	1.09079	1.10151	NA	≥ 20.00	≤ 4.70	1.14
X032183	O97244	PF3D7_0306200	201	8	5	5	1	0.837788	0.731677	0.678468	0.738781	0.801672	0.91593	0.948895	0.850416	1.04425	0.65	≥ 20.00	≤ 4.70	1.303
X032183	O97249	MAL3P2.28, PFC0295C, RPS12	399	12	7	11	1	0.894641	1.00915	0.87874	1.06779	0.891965	1.0489	1.12948	0.701736	0.889069	NA	≥ 20.00	≤ 4.70	1.004
X032183	O97248	PF3D7_0306900	156	5	3	3	1	0.884856	0.785585	0.706176	0.745499	0.792331	0.852723	0.799353	0.838511	0.837978	1	≥ 20.00	≤ 4.70	1.264
X032183	Q8IL11	LAP, PF14_0439, PF3D7_1446200	362	8	5	5	1	0.775269	0.706095	0.711281	0.60809	0.708503	0.777964	0.794772	0.744048	0.931306	1	≥ 20.00	≤ 4.70	1.253
X032183	Q8IL16	PF14_0434, PF3D7_1445700	169	6	4	4	1	0.921411	0.813448	0.785915	1.07577	0.969589	1.02806	1.15303	0.881954	0.975522	NA	≥ 20.00	≤ 4.70	1.201
X032183	Q8IL19	LAMMER, PF14_0431, PF3D7_1445400	104	5	2	2	1	1.18293	1.10306	0.90784	1.09249	0.954076	1.01176	1.25553	1.09214	1.00114	NA	≥ 20.00	≤ 4.70	1.086
X032183	Q5MYR6	PF3D7_0729200, prx	92	3	2	2	1	1.05849	0.779126	0.795315	0.960797	1.09934	1.02388	1.13313	0.92323	0.964442	1	≥ 20.00	≤ 4.70	1.307
X032183	Q8IJH9	PF10_0219, PF3D7_1022600	94	3	2	2	1	1.09718	1.05846	0.96264	1.01863	1.24391	1.29003	1.34444	1.32199	1.58522	1	≥ 20.00	≤ 4.70	1.038
X032183	Q8IE22	PF3D7_1330400.1	87	4	2	2	1	0.825246	1.25556	1.31216	1.42236	1.22602	0.948119	1.03286	1.15716	1.21619	NA	≥ 20.00	≤ 4.70	0.711
X032183	O96198	PF3D7_0211800, PFB0525w	401	8	8	8	1	0.860184	0.716976	0.685125	0.807599	0.777853	0.816201	0.864605	0.828081	0.935204	1	≥ 20.00	≤ 4.70	1.327
X032183	O96191	PF3D7_0210900, PFB0490c	91	5	2	2	1	0.912769	0.906213	0.718374	0.782349	0.773048	0.810601	0.948609	0.88717	0.850784	1	≥ 20.00	≤ 4.70	1.177
X032183	O96220	PF3D7_0214000, PFB0635w	362	9	7	7	1	0.972986	0.903574	0.822536	0.820846	0.893995	0.861526	0.847337	0.86987	1.00642	1	≥ 20.00	≤ 4.70	1.143
X032183	P48426	PIP4K2A, PIP5K2, PIP5K2A	445	10	9	9	1	1.01972	0.619401	0.587126	1.13093	1.06209	1.17715	1.10288	1.07684	1.00463	NA	≥ 20.00	≤ 4.70	1.674
X032183	P60174	TPI, TPI1	122	4	3	3	1	1.12589	1.58406	0.88174	1.16439	1.16074	1.0102	1.23219	0.976822	1.29983	1	≥ 20.00	≤ 4.70	0.862
X032183	Q8IJU2	PF10_0100, PF3D7_1010300	55	2	2	2	1	0.945823	0.913403	0.957511	0.848206	1.02269	1.01098	0.99415	0.879176	1.07151	1	≥ 20.00	≤ 4.70	1.04
X032183	Q8IDX3	PF3D7_1335700	177	7	3	3	1	1.04549	0.941238	0.902435	0.927105	0.936888	0.948715	0.975555	0.965987	0.954232	1	≥ 20.00	≤ 4.70	1.109
X032183	Q8IDX8	PF3D7_1335100	400	11	8	9	1	0.845239	0.75624	0.719591	0.850378	0.896241	0.917917	1.16694	0.678627	0.980307	0.83	≥ 20.00	≤ 4.70	1.25
X032183	Q8IKQ9	PF14_0543, PF3D7_1457000, SPP	212	6	5	5	1	0.735303	1.25602	1.29746	1.11516	1.26149	0.802079	0.966759	1.10331	0.982881	NA	≥ 20.00	≤ 4.70	0.68
X032183	Q8IKQ7	PF14_0546, PF3D7_1457300	292	8	8	8	1	0.904306	0.82013	0.751101	0.850593	0.849492	0.870168	0.944497	0.855633	0.95715	0.71	≥ 20.00	≤ 4.70	1.212
X032183	Q8IEF5	PF3D7_1315900	926	27	16	16	1	0.910522	1.30471	1.20041	1.04789	1.08598	0.958421	0.881598	1.15043	1.10376	2.22	≥ 20.00	≤ 4.70	0.763
X032183	Q8IEF0	PF3D7_1316500	97	4	3	3	1	1.22463	0.870241	0.88704	1.12518	1.10973	1.16389	1.21515	1.00712	1.2333	NA	≥ 20.00	≤ 4.70	1.266
X032183	Q8I2F2	PF3D7_0936800	405	13	10	10	1	1.02098	1.0703	0.862609	0.902376	0.972437	1.02332	0.925435	0.946933	0.965487	1	≥ 20.00	≤ 4.70	1.046
X032183	C0H4S5	PF3D7_0807000	204	9	6	6	1	1.0904	1.15282	1.00703	1.29605	1.16524	1.37249	1.12706	1.27153	1.0616	NA	≥ 20.00	≤ 4.70	0.968
X032183	Q8I5B2	PF3D7_1230800, PFL1485w	262	11	4	5	1	1.17848	1.16114	0.793363	1.03304	0.922903	1.11419	0.9934	1.13374	1.26573	1	≥ 20.00	≤ 4.70	1.115
X032183	Q8I5B6	HslV, PF3D7_1230400, PFL1465c	105	3	3	3	1	1.0476	0.856333	0.897697	1.6321	1.29944	1.141	1.02985	1.0283	1.15109	NA	≥ 20.00	≤ 4.70	1.167
X032183	P17612	PKACA, PRKACA	237	11	7	7	1	1.06501	1.03547	0.871712	1.10067	1.00059	1.20267	1.07723	1.08055	1.03631	NA	≥ 20.00	≤ 4.70	1.083
X032183	P68104	EEF1A, EEF1A1, EF1A, LENG7	137	5	2	2	1	0.918437	9.99707	1.1964	0.893666	0.714479	0.820468	1.3719	0.928486	1.27286	0.9	≥ 20.00	≤ 4.70	0.171
X032183	Q8IIM8	PF11_0142, PF3D7_1113400	222	8	5	6	1	0.841634	0.83424	0.836251	1.15516	0.941658	1.03491	1.36531	0.87252	0.960882	1	≥ 20.00	≤ 4.70	1.102
X032183	Q8IIM5	PF11_0145, PF3D7_1113700	158	6	4	4	1	0.781561	0.837162	0.733639	0.794	0.790812	0.821736	0.96975	0.882955	1.21333	0.75	≥ 20.00	≤ 4.70	1.134
X032183	C0H5K9	PF3D7_1366800	69	2	2	2	1	1.07292	1.56154	1.63598	1.41805	1.50771	1.03489	1.25484	1.5404	1.28299	NA	≥ 20.00	≤ 4.70	0.648
X032183	Q8IBI0	PF3D7_0727700	1484	60	33	43	1	1.10723	0.278085	0.25418	1.08655	1.01961	1.14355	1.16781	1.132	1.15152	NA	≥ 20.00	≤ 4.70	3.959
X032183	C6KSQ1	PF3D7_0605300	525	21	13	15	1	1.09511	0.714278	0.628975	1.00353	1.02313	1.16068	1.12432	1.14593	1.08477	NA	≥ 20.00	≤ 4.70	1.56
X032183	C6KSQ6	PFF0285c	92	5	2	2	1	0.933245	0.916223	0.831078	0.884045	0.882924	0.91451	0.925071	0.891812	0.892158	1.97	≥ 20.00	≤ 4.70	1.106
X032183	C6KSQ7	PF3D7_0605900	86	3	3	3	1	1.08124	1.06316	1.14761	1.12096	1.16916	1.07957	1.09282	1.11909	1.04217	NA	≥ 20.00	≤ 4.70	0.941
X032183	Q8IIP4	PF11_0125, PF3D7_1111900	58	2	2	2	1	0.976774	0.928447	0.815616	0.947625	1.03479	0.898731	0.907755	0.912759	1.03297	1	≥ 20.00	≤ 4.70	1.133
X032183	Q8I3Z5	PFE0545c, TCTP	169	8	4	4	1	1.09747	1.20616	1.17034	1.3854	1.37604	1.37272	1.51667	1.33758	1.4444	NA	≥ 20.00	≤ 4.70	0.883
X032183	Q8I3Z1	PFE0570w	330	16	3	3	1	1.05474	0.918433	0.877006	1.05195	1.03897	1.11024	1.02124	1.04747	1.06334	NA	≥ 20.00	≤ 4.70	1.144
X032183	Q8ILL5	PF14_0228, PF3D7_1423700	764	26	15	18	1	0.916541	0.923138	0.860008	1.00695	0.930567	0.966089	0.91108	0.9915	0.946361	NA	≥ 20.00	≤ 4.70	1.075
X032183	Q8I3A3	PF3D7_0904600	127	7	3	3	1	0.896535	0.950391	0.852802	1.0796	1.03136	1.14807	1.21764	1.03924	1.12514	NA	≥ 20.00	≤ 4.70	1.052
X032183	Q8I3A1	PF3D7_0904800	249	6	5	5	1	0.853596	0.806456	0.780759	0.745862	0.851471	0.886794	0.91533	0.897416	1.07897	1	≥ 20.00	≤ 4.70	1.168
X032183	Q8I3A9	PF3D7_0904000	137	6	4	4	1	0.804362	0.863688	0.827142	0.855313	0.837847	0.879204	0.946075	0.813574	0.923979	1	≥ 20.00	≤ 4.70	1.067
X032183	Q8ID46	PF3D7_1366300	153	8	3	3	1	0.907606	0.847799	0.564199	0.828937	0.715899	0.732857	0.734938	0.65561	0.697006	1	≥ 20.00	≤ 4.70	1.351
X032183	Q8ID42	PF3D7_1366600	92	4	2	2	1	1.22879	1.02976	0.900958	1.22758	1.11346	1.01407	1.07929	1.28696	1.24814	NA	≥ 20.00	≤ 4.70	1.154
X032183	Q8ID43	PF3D7_1366500	388	9	5	5	1	0.996503	1.01326	1.04296	1.1625	0.998051	1.09361	1.19554	0.95954	0.962074	1	≥ 20.00	≤ 4.70	0.971
X032183	Q8ID49	PF3D7_1366000	251	8	2	4	1	1.02218	0.754782	0.819024	1.06456	1.39529	1.23565	1.87431	0.955448	1.17418	1	≥ 20.00	≤ 4.70	1.285
X032183	Q8I538	PF3D7_1238500, PFL1865w	139	7	3	3	1	0.93331	0.87019	0.889014	1.09732	1.09066	0.989792	1.0002	0.927491	0.938743	NA	≥ 20.00	≤ 4.70	1.099
X032183	Q8I533	PF3D7_1239000, PFL1890c	86	4	2	2	1	1.1775	1.38884	0.715978	1.14051	1.07019	1.01926	1.03366	0.990085	0.994914	NA	≥ 20.00	≤ 4.70	1.035
X032183	Q8I534	PF3D7_1238900, PFL1885c	533	16	11	11	1	1.03926	0.72335	0.693709	0.928946	0.906985	1.04056	1.02993	1.03306	1.07363	1	≥ 20.00	≤ 4.70	1.439
X032183	Q8I535	PF3D7_1238800, PFL1880w	290	10	5	5	1	0.873273	0.761802	0.794715	0.76822	0.965279	0.781291	0.735379	0.809941	1.05442	1	≥ 20.00	≤ 4.70	1.204
X032183	P04406	CDABP0047, GAPD, GAPDH, OK/SW-cl.12	518	15	7	8	1	0.772612	1.29915	0.737681	0.759907	0.785137	0.777576	0.944419	0.999467	1.09391	0.55	≥ 20.00	≤ 4.70	0.87
X032183	C0H4B1	PF3D7_0417500.1	100	5	2	2	1	1.08765	1.1302	0.802397	0.887075	0.970323	0.924875	1.04343	1.07782	1.44744	NA	≥ 20.00	≤ 4.70	1.08
X032183	Q8IAL6	PF3D7_0801800	715	22	13	13	1	0.872432	0.822488	0.813404	0.93167	0.889963	0.945427	1.08278	0.854202	0.989078	NA	≥ 20.00	≤ 4.70	1.145
X032183	C6KTD3	PF3D7_0629800	310	11	7	7	1	1.00614	0.901785	0.79382	0.995254	0.887869	1.00622	0.933517	0.878231	0.83554	NA	≥ 20.00	≤ 4.70	1.183
X032183	Q8IB82	PF3D7_0824800	84	4	2	2	1	1.12645	1.03607	0.917396	1.01162	0.890685	1.13653	1.16095	1.14444	1.13551	2.09	≥ 20.00	≤ 4.70	1.089
X032183	Q8IB83	PF3D7_0824900	61	2	2	2	1	1.02743	0.949753	1.01682	1.09185	1.17656	0.977149	1.06107	1.16162	0.949637	NA	≥ 20.00	≤ 4.70	1.031
X032183	Q8IKI7	PF14_0618, PF3D7_1465100	159	6	3	3	1	0.953779	0.980919	1.01268	0.962689	0.94547	0.960073	0.918508	1.08225	0.941895	1	≥ 20.00	≤ 4.70	0.98
X032183	Q8IKI9	PF14_0616, PF3D7_1464900	82	3	3	3	1	0.985209	0.909627	0.837792	0.956525	0.930442	0.866721	0.948499	0.945505	0.942702	2.17	≥ 20.00	≤ 4.70	1.136
X032183	Q8IEN3	PF3D7_1308200	1021	29	18	18	1	0.990492	0.878759	0.795036	0.979422	0.893025	0.974149	0.976609	0.910146	0.982214	1	≥ 20.00	≤ 4.70	1.189
X032183	Q8IM16	PF14_0075, PF3D7_1407800	205	6	3	3	1	0.848976	0.835474	0.848648	0.76017	0.853588	0.891811	0.844247	0.905904	0.936485	1	≥ 20.00	≤ 4.70	1.098
X032183	Q8IM10	PF14_0083, PF3D7_1408600	191	7	3	3	1	0.793245	0.712975	0.672787	0.680044	0.687373	0.795604	0.756712	0.795063	0.81462	1	≥ 20.00	≤ 4.70	1.294
X032183	Q06830	PAGA, PAGB, PRDX1, TDPX2	155	5	3	3	1	0.884249	1.19001	0.955569	1.04963	0.995033	0.862863	1.10469	1.09347	1.18757	1	≥ 20.00	≤ 4.70	0.878
X032183	C6KT51	PF3D7_0621300	98	3	3	3	1	1.18453	1.01524	0.865215	1.21051	0.91786	1.01049	1.11975	1.0051	1.08453	NA	≥ 20.00	≤ 4.70	1.162
X032183	C6KT56	PF3D7_0621900	431	11	7	7	1	1.15707	1.22447	1.0684	1.32866	1.23433	1.18612	1.24532	1.17388	1.25068	NA	≥ 20.00	≤ 4.70	0.941
X032183	C6KT55	PF3D7_0621800	237	7	4	4	1	1.21011	0.966606	0.884805	1.00265	0.9837	1.08865	1.08471	1.0774	1.30013	NA	≥ 20.00	≤ 4.70	1.194
X032183	Q8I2P8	PF3D7_0926100	1263	57	24	38	1	1.14102	0.69368	0.530751	1.20043	1.08079	1.21193	1.40322	1.14112	1.29065	NA	≥ 20.00	≤ 4.70	1.749
X032183	C6KSY0	PF3D7_0613800	660	23	14	14	1	0.951012	0.887061	0.852226	1.07737	0.946669	1.01226	1.02313	0.925243	0.947491	NA	≥ 20.00	≤ 4.70	1.122
X032183	C6KSY4	PF3D7_0614300	225	8	4	4	1	0.942646	1.03428	1.08293	1.06928	1.18515	1.04289	1.05667	1.03885	0.971985	NA	≥ 20.00	≤ 4.70	0.918
X032183	C6KSY6	PF3D7_0614500	171	6	4	4	1	0.948459	0.76983	0.688259	0.702138	0.755713	0.725341	1.03619	0.886149	0.695719	NA	≥ 20.00	≤ 4.70	1.336
X032183	Q8IBA0	PF3D7_0826700	371	7	6	6	1	0.949327	0.93778	0.857926	1.04313	1.03517	0.990779	1.13053	0.948236	1.28297	NA	≥ 20.00	≤ 4.70	1.086
X032183	Q8IIX5	PF11_0037, PF3D7_1102500	120	2	2	2	1	0.828279	0.799184	0.826313	0.889544	0.793265	0.80044	0.975866	0.728255	0.723168	NA	≥ 20.00	≤ 4.70	1.125
X032183	O77376	PF3D7_0318100	196	7	5	6	1	1.17895	0.950313	0.954078	0.984346	1.04598	1.08418	0.988712	0.922863	1.05394	NA	≥ 20.00	≤ 4.70	1.144
X032183	O77375	PF3D7_0318200	396	16	10	10	1	1.05148	0.889747	0.828823	1.02562	1.04283	1.01086	1.04688	0.947222	1.01839	NA	≥ 20.00	≤ 4.70	1.194
X032183	Q8IK09	PF10_0031, PF3D7_1002700	129	6	2	2	1	1.37456	1.03834	0.97368	1.2998	1.16179	1.35654	1.59478	0.985191	1.10067	NA	≥ 20.00	≤ 4.70	1.18
X032183	Q8IK02	PF10_0038, PF3D7_1003500	215	7	5	6	1	0.878597	0.866494	0.855963	0.961456	0.958012	0.956592	1.10531	0.937969	1.00983	1	≥ 20.00	≤ 4.70	1.091
X032183	Q8I3I6	PF3D7_0528100	90	3	2	2	1	0.995699	1.0291	0.819893	0.876077	1.06313	1.02758	1.1642	1.02182	1.05343	1	≥ 20.00	≤ 4.70	1.079
X032183	Q8I3I7	PF3D7_0528000	82	3	2	2	1	0.980885	0.841219	0.987593	1.67639	1.25615	1.1962	1.44648	0.703483	0.931449	NA	≥ 20.00	≤ 4.70	1.083
X032183	Q8I3I5	PF3D7_0528200	317	7	6	6	1	0.920328	1.11241	0.862232	0.897195	0.923104	0.907832	0.973121	0.982184	1.00109	0.84	≥ 20.00	≤ 4.70	0.972
X032183	Q8ILD4	PF14_0310, PF3D7_1432800	135	4	3	3	1	0.846552	0.775009	0.763256	0.784019	0.765448	0.846765	0.804843	0.827189	0.861167	1	≥ 20.00	≤ 4.70	1.2
X032183	Q93008	DFFRX, FAM, USP9, USP9X	66	4	2	2	1	1.0889	0.895291	0.735329	0.947638	1.09115	1.15776	1.06851	0.956341	1.05303	NA	≥ 20.00	≤ 4.70	1.281
X032183	C6KTC1	PF3D7_0628600	241	12	2	2	1	1.05381	0.926102	0.818338	0.933941	0.942145	0.941303	0.976997	0.974756	0.951918	1	≥ 20.00	≤ 4.70	1.177
X032183	P50250	PFE1050w	588	23	11	13	1	0.969045	0.903683	0.826866	0.918016	0.922919	0.943395	1.02462	1.00745	1.14085	NA	≥ 20.00	≤ 4.70	1.138
X032183	C6S3H2	PF14_0031a, PF3D7_1403100	39	2	2	2	1	0.905557	1.10537	0.776334	0.960029	1.0201	1.00158	1.01225	0.939782	1.025	0.86	≥ 20.00	≤ 4.70	1.013
X032183	Q8II79	PF11_0295, PF3D7_1128400	267	7	4	4	1	0.900897	0.774226	0.811219	0.884601	0.796162	0.863262	0.795168	0.945368	1.09501	NA	≥ 20.00	≤ 4.70	1.199
X032183	Q8II72	PF11_0302, PF3D7_1129100	321	10	6	6	1	0.990453	0.970946	0.953578	1.01666	0.995116	1.07657	1.1307	0.931127	1.0998	NA	≥ 20.00	≤ 4.70	1.034
X032183	Q8II73	PF11_0301, PF3D7_1129000	322	10	7	7	1	0.980863	0.973345	0.808068	0.858132	0.843839	0.918867	0.960415	1.0118	1.03393	1	≥ 20.00	≤ 4.70	1.112
X032183	Q8IJE1	PF10_0257, PF3D7_1026000	204	6	5	5	1	1.01883	1.25072	0.826707	0.992	1.01856	0.980644	1.23418	1.01918	1.11622	NA	≥ 20.00	≤ 4.70	0.972
X032183	Q8IDH2	PF3D7_1352800	124	3	3	3	1	0.918353	1.05888	0.965811	1.11627	0.975806	1.08046	1.04506	1.05953	1.09455	NA	≥ 20.00	≤ 4.70	0.947
X032183	Q8IDH3	PF3D7_1352700	131	7	3	3	1	0.98121	0.776699	0.772635	1.17716	1.54656	0.882333	0.853176	1.12524	0.807124	NA	≥ 20.00	≤ 4.70	1.279
X032183	Q8IDH5	PF3D7_1352500	160	6	3	3	1	0.924017	0.889811	0.888756	0.938649	0.996555	0.952214	1.06266	0.950334	1.076	1	≥ 20.00	≤ 4.70	1.082
X032183	P48729	CSNK1A1	423	17	9	12	1	1.07174	0.977382	0.859935	0.953123	0.887621	1.14596	0.926838	1.02186	0.998787	NA	≥ 20.00	≤ 4.70	1.128
X032183	Q8IKA6	PF14_0700, PF3D7_1473200	433	14	10	10	1	0.870356	0.829957	0.791792	0.842724	0.800925	0.94139	0.878539	0.818852	0.878922	1	≥ 20.00	≤ 4.70	1.153
X032183	Q8IKA0	PF14_0706, PF3D7_1473700	354	13	7	7	1	0.979789	1.1516	0.836415	0.995272	1.01243	1.09651	1.00832	1.0502	1.03827	1	≥ 20.00	≤ 4.70	0.996
X032183	Q8IE65	PF3D7_1325400	91	5	2	2	1	1.16632	1.04945	0.784259	1.04202	1.02823	1.05678	1.02563	1.01927	0.852713	NA	≥ 20.00	≤ 4.70	1.181
X032183	Q8IE67	PF3D7_1325100	173	7	4	4	1	0.967031	0.826807	0.868309	0.90071	0.873103	0.996671	0.904192	0.977401	0.971091	1	≥ 20.00	≤ 4.70	1.16
X032183	Q8IE69	PF3D7_1324800	130	5	2	2	1	1.0592	1.09103	0.911782	1.03696	0.96075	0.909135	1.14062	1.03381	1.15214	1	≥ 20.00	≤ 4.70	1.028
X032183	C0H517	PF3D7_0903300	180	9	4	4	1	1.06684	1.40031	0.919315	1.08058	1.01768	1.10367	1.20632	0.929145	0.995765	NA	≥ 20.00	≤ 4.70	0.891
X032183	Q8I367	PF3D7_0908400	149	8	3	3	1	1.11023	0.949828	1.05846	0.998765	1.18092	1.24536	1.13778	1.36996	1.22714	1	≥ 20.00	≤ 4.70	1.051
X032183	C0H4C4	PF3D7_0504800	55	5	2	2	1	0.8263	0.720049	0.555336	0.703689	0.685386	0.831354	0.832401	0.807032	0.935248	1	≥ 20.00	≤ 4.70	1.432
X032183	Q8I1S0	PF3D7_0416800	383	11	8	9	1	0.867973	1.28904	1.04626	0.875803	1.04622	0.950224	0.946703	1.06566	1.10095	1	≥ 20.00	≤ 4.70	0.8
X032183	Q8IEQ1	PF3D7_1306400	258	6	4	4	1	0.896641	0.944211	0.788819	0.859296	0.84526	0.854156	0.931137	0.892922	0.959654	0.6	≥ 20.00	≤ 4.70	1.094
X032183	Q8I2S6	PF3D7_0923000	192	5	4	4	1	0.963542	0.834295	0.753085	0.864411	0.82954	0.9103	0.887111	0.892098	0.993801	1	≥ 20.00	≤ 4.70	1.237
X032183	Q8I5R4	PF3D7_1214100, PFL0685w	56	2	2	2	1	0.802412	1.07572	0.953267	1.02559	0.950187	0.901181	0.910808	1.03131	1.04735	1	≥ 20.00	≤ 4.70	0.888
X032183	Q8I5R7	PFL0670c, proRS	306	9	4	4	1	0.896225	0.923801	0.809591	0.850721	0.869675	0.804171	0.900787	0.873788	0.995001	1	≥ 20.00	≤ 4.70	1.094
X032183	Q8I5R6	PFL0675c	349	11	7	7	1	0.956432	0.858293	0.776306	0.924465	0.888656	0.911983	0.901359	0.935376	0.984066	1	≥ 20.00	≤ 4.70	1.197
X032183	Q8IBY4	PF3D7_0710600	202	9	5	6	1	1.00213	1.04706	0.764945	0.719266	0.842657	0.909659	0.82709	1.05902	0.879904	1	≥ 20.00	≤ 4.70	1.105
X032183	Q8IBY8	PF3D7_0710200	1055	32	22	22	1	0.964321	0.928157	0.88049	1.01604	0.872805	0.948912	0.93824	0.872785	0.930655	0.66	≥ 20.00	≤ 4.70	1.086
X032183	O14976	GAK	70	3	3	3	1	1.19084	0.524625	0.376514	1.11068	1.04782	1.12156	1.25276	1.135	1.26188	NA	≥ 20.00	≤ 4.70	2.431
X032183	Q8I447	PF3D7_0505500	312	11	8	8	1	1.00503	0.946171	0.781744	0.884433	0.839535	0.910081	0.917268	0.827379	0.897638	1	≥ 20.00	≤ 4.70	1.16
X032183	Q8I445	PF3D7_0505700	395	13	11	11	1	0.922028	0.876891	0.85122	0.920416	0.830507	0.896255	0.899024	0.863553	0.869134	1	≥ 20.00	≤ 4.70	1.112
X032183	Q6LFN2	PFF0165c	92	3	2	2	1	0.974929	0.892197	0.79352	0.906642	0.983865	1.07146	1.17081	0.719386	0.861868	NA	≥ 20.00	≤ 4.70	1.172
X032183	Q8I0P6	PF3D7_1357000, PF3D7_1357100	1345	55	25	35	1	0.829693	0.743056	0.737384	0.766454	0.792481	0.868733	0.896372	0.862531	0.963238	1	≥ 20.00	≤ 4.70	1.236
X032183	Q8I3Q8	PF3D7_0520200	150	6	4	4	1	0.905192	0.973182	0.810532	0.97851	0.930054	0.858858	1.02302	0.936425	1.05566	1	≥ 20.00	≤ 4.70	1.068
X032183	P02730	AE1, DI, EPB3, SLC4A1	390	10	6	6	1	0.905222	0.871661	0.817679	0.742752	0.948062	1.02698	0.810584	0.732238	0.864626	NA	≥ 20.00	≤ 4.70	1.128
X032183	P67870	CK2N, CSNK2B, G5A	293	15	5	7	1	1.04896	0.755323	0.689635	1.03336	1.02844	1.15785	1.14699	1.1723	1.16287	NA	≥ 20.00	≤ 4.70	1.418
X032183	Q8I280	PF3D7_0106100	140	4	3	3	1	0.93071	1.05195	0.76235	0.781587	0.895416	0.998694	1.14142	1.03828	1.20382	2.41	≥ 20.00	≤ 4.70	1.064
X032183	Q8I283	PF3D7_0105800	806	25	17	19	1	0.997805	0.946845	0.832849	1.07145	0.98659	1.13555	1.10223	0.900245	0.945472	NA	≥ 20.00	≤ 4.70	1.123
X032183	Q8ILY9	PF14_0104, PF3D7_1410600	388	10	8	8	1	0.909391	0.838174	0.750096	0.775063	0.83955	0.899844	0.887395	1.02388	1.12422	1	≥ 20.00	≤ 4.70	1.202
X032183	Q8ILY8	PF14_0105, PF3D7_1410700	73	3	3	3	1	0.9139	1.18883	1.24803	1.11254	1.18624	0.86777	1.03641	1.24169	1.12484	2.35	≥ 20.00	≤ 4.70	0.785
X032183	O97231	MAL3P2.9, PFC0200W, RPL44	112	9	3	3	1	0.831761	0.737024	0.611252	0.635264	0.763724	0.76164	0.772747	0.762617	0.821211	1	≥ 20.00	≤ 4.70	1.359
X032183	O97237	PFC0235w	84	2	2	2	1	0.892176	0.787485	0.816994	0.943676	0.815884	1.00414	1.03806	0.97097	0.876571	0.63	≥ 20.00	≤ 4.70	1.179
X032183	Q8I451	PF3D7_0505100	307	10	4	4	1	0.978337	0.812354	0.801742	0.949628	0.937139	0.960211	0.867383	0.950811	0.90577	1	≥ 20.00	≤ 4.70	1.226
X032183	Q8IJM0	PF10_0174, PF3D7_1017900	219	6	4	4	1	0.979961	0.958908	0.874268	0.826016	0.938288	0.916901	0.880558	0.925201	1.02247	1	≥ 20.00	≤ 4.70	1.08
X032183	P04632	CAPN4, CAPNS, CAPNS1	131	5	5	5	1	0.7612	0.769389	0.657351	0.772774	0.788964	0.835392	0.91788	0.754154	0.870538	1	≥ 20.00	≤ 4.70	1.234
X032183	O96271	PF3D7_0219600, PFB0895c	302	7	6	6	1	1.0067	0.909967	0.900237	0.965443	1.03635	1.08445	1.02394	0.964761	0.956263	1	≥ 20.00	≤ 4.70	1.109
X032183	C0H4K6	PF3D7_0704600	397	14	7	7	1	1.18526	0.968798	0.84665	1.03339	1.05271	0.987651	1.08152	1.05769	1.04988	NA	≥ 20.00	≤ 4.70	1.204
X032183	C0H4K4	PF3D7_0704100	158	8	5	5	1	1.0746	1.32651	0.91314	1.09995	1.18685	1.15614	1.2468	1.08852	1.20194	NA	≥ 20.00	≤ 4.70	0.926
X032183	Q8IJV6	PF10_0086, PF3D7_1008900	360	12	7	7	1	0.876406	0.789142	0.738505	0.870507	0.894643	0.904648	1.13419	0.791381	1.00711	NA	≥ 20.00	≤ 4.70	1.228
X032183	Q8IJV7	PF10_0085, PF3D7_1008800	460	13	10	10	1	1.04013	0.841339	0.8294	0.950178	0.960557	1.00066	1.09162	0.969884	1.05322	1	≥ 20.00	≤ 4.70	1.221
X032183	P27105	BND7, EPB72, STOM	406	12	6	8	1	1.03834	1.03296	0.93091	0.89546	0.864604	0.943244	0.881854	0.940239	0.89879	1	≥ 20.00	≤ 4.70	1.038
X032183	Q8IJN7	ENO, PF10_0155	743	27	14	18	1	0.863717	0.821898	0.789527	0.739533	0.810891	0.854816	0.978621	0.866951	1.10231	0.56	≥ 20.00	≤ 4.70	1.157
X032183	Q7KQL5	PF10_0084	687	23	11	14	1	0.879332	0.966471	0.940429	0.922005	1.01585	0.951897	0.955579	1.04211	1.03991	1	≥ 20.00	≤ 4.70	0.986
X032183	Q7KQL1	PF10_0327, PF3D7_1033600	139	5	3	3	1	0.952159	0.987037	0.842076	0.963787	0.783185	0.827573	0.903114	0.978213	0.771842	1	≥ 20.00	≤ 4.70	1.067
X032183	Q7KQL8	PF14_0545	324	9	4	6	1	0.841511	0.951175	0.97634	1.19664	1.01251	1.02781	1.51897	0.890626	1.09204	1	≥ 20.00	≤ 4.70	0.955
X032183	Q7KQL9	PF14_0425	826	18	12	13	1	0.775941	0.714014	0.695569	0.708836	0.750813	0.798951	0.869081	0.801217	1.0046	1	≥ 20.00	≤ 4.70	1.26
X032183	P02549	SPTA, SPTA1	4184	112	79	86	1	0.916364	0.902578	0.829652	0.87381	0.822398	0.897503	0.902544	0.840388	0.851176	1	≥ 20.00	≤ 4.70	1.106
X032183	C0H4V4	PF3D7_0817700	894	30	21	21	1	1.09468	1.06166	0.840591	1.05091	0.967672	0.985518	1.10565	0.95142	0.942121	1	≥ 20.00	≤ 4.70	1.101
X032183	C0H4V6	PF3D7_0818200	914	31	10	14	1	0.881203	0.802328	0.73612	0.856973	0.931288	0.968843	1.03184	0.934132	1.04151	1.07	≥ 20.00	≤ 4.70	1.223
X032183	C0H4V8	PF3D7_0818700	860	23	20	20	1	1.10743	0.806462	0.716998	1.02745	1.01297	1.0624	1.12521	1.01423	1.03419	NA	≥ 20.00	≤ 4.70	1.383
X032183	Q8IJ39	PF10_0361	557	19	11	12	1	0.94818	0.953615	0.860838	1.18813	1.05845	1.11463	1.36138	0.898322	1.02025	NA	≥ 20.00	≤ 4.70	1.074
X032183	Q8IJ32	PF10_0368, PF3D7_1037500	101	4	2	2	1	1.05675	1.35171	1.03755	1.07699	1.03053	0.894045	1.00215	1.0518	1.02041	NA	≥ 20.00	≤ 4.70	0.861
X032183	Q8IJ34	PF10_0366, PF3D7_1037300	328	12	7	8	1	1.02375	1.14311	1.13023	0.984859	1.09901	0.965847	0.88601	1.14867	1.06467	1	≥ 20.00	≤ 4.70	0.89
X032183	Q8IJ37	PF10_0363, PF3D7_1037100	221	7	3	3	1	0.99815	1.10238	0.876445	1.06487	1.04619	1.07203	1.15708	1.08997	0.892537	NA	≥ 20.00	≤ 4.70	1.01
X032183	Q8I5E9	PF3D7_1226900, PFL1300c	174	6	5	5	1	1.25162	1.09067	0.940656	1.02168	1.09093	1.09546	0.878459	0.909296	1.07285	NA	≥ 20.00	≤ 4.70	1.108
X032183	Q8IBQ9	PF3D7_0719300	1383	36	26	28	1	1.05498	0.810261	0.812188	0.972018	1.01769	1.05294	0.995398	1.14315	1.01877	NA	≥ 20.00	≤ 4.70	1.267
X032183	Q8IBQ8	PF3D7_0719400	94	5	2	2	1	1.07472	0.840811	1.02183	1.1297	1.08736	1.05711	1.12408	0.985711	1.20836	1	≥ 20.00	≤ 4.70	1.114
X032183	Q8IBQ5	PF3D7_0719700	153	6	4	5	1	0.745842	0.727969	0.739513	0.925981	0.993815	0.890096	1.11511	0.938641	1.01141	NA	≥ 20.00	≤ 4.70	1.19
X032183	Q8IIH7	PF11_0197, PF3D7_1119000	289	9	7	7	1	1.16422	0.948079	0.804147	0.985221	1.10097	1.12717	1.07726	1.03879	1.13465	1	≥ 20.00	≤ 4.70	1.235
X032183	Q8IIH4	PF11_0200, PF3D7_1119300	69	5	3	4	1	1.33889	1.18198	1.02788	1.15216	1.16232	1.23869	1.07883	1.16942	1.08889	NA	≥ 20.00	≤ 4.70	1.058
X032183	Q13228	SBP, SELENBP1	778	18	14	15	1	0.983286	1.01949	0.83279	0.863913	0.923305	0.987353	1.06685	1.05265	1.14436	1	≥ 20.00	≤ 4.70	1.071
X032183	P16452	E42P, EPB42	122	4	3	3	1	0.884913	0.852364	0.80605	0.732926	0.740332	0.958069	0.791892	0.841887	0.918943	1	≥ 20.00	≤ 4.70	1.137
X032183	C0H5H0	PF3D7_1344200	404	11	8	8	1	0.885261	0.844409	0.775504	0.752207	0.826271	0.869487	0.927591	0.789326	1.02313	0.55	≥ 20.00	≤ 4.70	1.164
X032183	C0H5H5	PF3D7_1345900	183	5	4	4	1	1.02248	0.785086	0.770349	0.987359	0.916567	1.10169	1.16175	0.871926	0.960693	1.54	≥ 20.00	≤ 4.70	1.3
X032183	Q8IBJ1	PF3D7_0726500	265	10	5	5	1	0.906475	0.876487	0.603437	0.750674	0.811652	0.871943	0.869637	0.840742	0.82989	1	≥ 20.00	≤ 4.70	1.288
X032183	Q9HA64	FN3KRP	283	9	7	7	1	1.01384	0.70881	0.672921	1.05122	1.05711	1.08613	1.01323	1.12419	1.09573	NA	≥ 20.00	≤ 4.70	1.457
X032183	Q8IIS9	PF11_0086, PF3D7_1107300	764	27	17	17	1	0.913095	0.97528	0.829932	0.988458	0.925665	0.993296	1.14091	0.885803	1.02403	1	≥ 20.00	≤ 4.70	1.06
X032183	Q8I3Y8	PF3D7_0511800	512	12	10	10	1	0.801361	0.714415	0.681366	0.636197	0.730512	0.809771	0.841265	0.755969	0.972588	1	≥ 20.00	≤ 4.70	1.291
X032183	Q8I4Y5	PF3D7_1244600, PFL2140c	218	5	4	4	1	0.996061	0.887349	0.7834	1.00485	0.987651	0.976491	1.09948	0.900428	1.04671	NA	≥ 20.00	≤ 4.70	1.195
X032183	Q8IK07	PF10_0033, PF3D7_1002900	82	5	3	3	1	0.892071	1.05675	1.08806	1.25608	1.32877	1.17096	1.30409	1.1275	1.23276	NA	≥ 20.00	≤ 4.70	0.882
X032183	Q8I207	PF3D7_0401800	511	16	10	10	1	1.1246	0.889663	0.842601	0.994617	0.938611	1.16039	1.05334	1.14171	1.10299	1	≥ 20.00	≤ 4.70	1.226
X032183	Q8I202	PF3D7_0402400	95	4	2	3	1	0.943419	0.973099	0.983937	1.00709	1.03266	1.06101	1.00727	1.17114	1.09051	1	≥ 20.00	≤ 4.70	0.993
X032183	Q8ILQ3	PF14_0191, PF3D7_1419700	194	6	4	4	1	0.979903	0.875403	0.820009	1.04632	0.925121	0.943331	0.978113	0.860693	0.89904	NA	≥ 20.00	≤ 4.70	1.168
X032183	Q8ILQ7	GST, PF14_0187	280	8	5	6	1	1.01147	0.834325	0.81247	1.04703	1.00438	1.08048	1.13973	0.777153	0.805425	NA	≥ 20.00	≤ 4.70	1.221
X032183	Q8ILQ6	PF14_0188, PF3D7_1419400	282	6	3	3	1	1.08595	0.957048	0.959945	1.00923	1.04877	1.14299	1.02536	0.988345	1.04331	1	≥ 20.00	≤ 4.70	1.088
X032183	Q8ILQ8	PF14_0186, PF3D7_1419200	371	10	8	8	1	1.02216	0.942905	0.967662	1.04089	0.948706	1.01729	0.95149	1.02951	1.024	NA	≥ 20.00	≤ 4.70	1.058
X032183	Q8I564	PFL1735c	96	4	2	2	1	1.05499	1.06327	0.94836	1.18978	1.09409	1.00058	1.20676	1.29562	1.08949	NA	≥ 20.00	≤ 4.70	1.022
X032183	Q8I566	PF3D7_1235600, PFL1720w	655	18	13	13	1	0.873223	0.87432	0.763463	0.785684	0.841234	0.864095	0.978167	0.884803	1.0681	0.54	≥ 20.00	≤ 4.70	1.144
X032183	Q8I562	PF3D7_1236100, PFL1745c	293	7	7	7	1	0.980869	0.938347	0.861129	1.17158	1.01205	1.06101	1.33571	0.867869	0.998778	1	≥ 20.00	≤ 4.70	1.101
X032183	Q8I569	PF3D7_1235300, PFL1705w	211	8	4	4	1	0.88589	0.916801	0.726404	0.892219	0.89548	0.952509	1.10265	0.781227	0.889589	1	≥ 20.00	≤ 4.70	1.148
X032183	P09211	FAEES3, GST3, GSTP1	132	4	4	4	1	0.918406	2.85238	0.750561	0.772963	0.833604	0.98295	0.963469	0.993051	1.15498	1	≥ 20.00	≤ 4.70	0.532
X032183	Q8IK92	PF14_0714, PF3D7_1474600	158	4	4	4	1	0.905343	1.13181	1.18058	1.06393	1.24057	1.01565	1.07122	1.07759	1.03384	NA	≥ 20.00	≤ 4.70	0.824
X032183	Q8IE09	PF3D7_1331800	115	5	3	3	1	0.89843	0.850457	0.726445	0.768106	0.870726	0.811759	0.991203	0.804833	0.895696	1	≥ 20.00	≤ 4.70	1.204
X032183	O96149	PF3D7_0205400, PFB0240w	78	2	2	2	1	0.855399	0.797635	1.01093	0.870617	0.89996	0.91087	0.891445	1.01708	0.957059	0.96	≥ 20.00	≤ 4.70	1.026
X032183	Q76NN7	PF3D7_0322000	269	10	4	6	1	1.056	0.9969	0.988049	1.07914	1.04658	1.11654	1.26395	1.14175	1.23847	NA	≥ 20.00	≤ 4.70	1.036
X032183	Q8IDE7	PF3D7_1355500	85	2	2	2	1	0.789254	0.727861	0.685604	0.899196	1.00794	0.788341	1.04185	0.923856	1.05746	1	≥ 20.00	≤ 4.70	1.266
X032183	Q8IDE1	PF3D7_1356100	155	7	4	4	1	0.946313	1.08022	0.912993	1.12443	1.07448	1.11829	1.29165	1.02232	1.06498	NA	≥ 20.00	≤ 4.70	0.976
X032183	Q8IKT2	PF14_0520, PF3D7_1454700	254	8	3	3	1	0.908367	0.779708	0.78343	0.770857	0.832592	0.880557	0.921956	0.842859	1.02169	0.51	≥ 20.00	≤ 4.70	1.221
X032183	Q8IKT5	PF14_0517	706	22	17	18	1	0.897452	0.857344	0.793719	0.943872	0.902695	0.931081	0.988652	0.907668	1.02615	NA	≥ 20.00	≤ 4.70	1.149
X032183	Q9BRF8	CPPED1, CSTP1	82	2	2	2	1	1.29253	1.11064	1.03098	1.32181	1.32544	1.42771	1.31391	1.13281	1.25837	NA	≥ 20.00	≤ 4.70	1.07
X032183	C6KTC7	PF3D7_0629200	312	10	6	6	1	0.844807	0.864466	0.795216	0.806776	0.820517	0.795945	0.880196	0.835814	0.85504	1	≥ 20.00	≤ 4.70	1.112
X032183	P25786	HC2, NU, PROS30, PSC2, PSMA1	68	3	2	2	1	0.915887	0.808048	0.82479	0.989807	0.886143	0.870745	0.988438	1.33385	1.19782	NA	≥ 20.00	≤ 4.70	1.173
X032183	Q8IM45	PF14_0046, PF3D7_1404900	172	6	4	4	1	0.883965	0.822867	0.79983	1.02523	1.04721	1.05427	1.44761	0.737068	1.10867	1	≥ 20.00	≤ 4.70	1.161
X032183	Q8I5M3	PF3D7_1218500, PFL0895c	42	4	2	2	1	0.942194	0.767733	0.6997	0.901244	0.801085	0.915619	0.778612	0.830843	1.28442	1	≥ 20.00	≤ 4.70	1.324
X032183	Q8I5M6	PF3D7_1218200, PFL0880c	68	4	2	2	1	1.19623	0.760171	0.849959	0.993993	0.909326	0.927532	0.74059	0.889372	1.13051	1	≥ 20.00	≤ 4.70	1.364
X032183	Q8IHN4	PF11_0506, PF3D7_1149000	3148	82	56	56	1	0.979368	0.885279	0.866778	0.956588	0.869057	0.942434	0.95806	0.844342	0.886251	1	≥ 20.00	≤ 4.70	1.13
X032183	C0H490	PF3D7_0406400	126	5	5	5	1	0.891312	0.926312	0.921319	0.932961	0.966128	1.00365	1.06184	1.02173	1.1932	NA	≥ 20.00	≤ 4.70	1.024
X032183	C0H491	PF3D7_0406500	326	10	6	6	1	0.9944	0.919078	0.843461	0.972734	0.976613	1.04797	1.04139	0.938162	0.906822	NA	≥ 20.00	≤ 4.70	1.132
X032183	C6KT64	PF3D7_0622800	98	4	2	2	1	1.09255	1.11885	0.865963	1.17142	1.1719	1.26799	1.34035	0.892898	1.21674	NA	≥ 20.00	≤ 4.70	1.054
X032183	C6KST3	PF3D7_0608500	277	5	5	5	1	0.759973	0.678469	0.638673	0.661783	0.745494	0.775067	0.786041	0.737822	0.844807	1	≥ 20.00	≤ 4.70	1.336
X032183	C6KST5	PF3D7_0608700	412	14	9	10	1	1.00328	0.963054	0.864433	1.08066	0.946495	0.922552	0.989938	0.98361	1.06402	NA	≥ 20.00	≤ 4.70	1.096
X032183	A0A143ZWD4	PF3D7_0700800	93	3	2	2	1	0.847668	0.874314	0.831877	0.860901	0.948008	0.77281	0.887735	0.844629	0.876153	1	≥ 20.00	≤ 4.70	1.083
X032183	O77344	PF3D7_0312400	1303	182	24	100	1	1.13013	0.47975	0.477834	1.13257	1.07845	1.20407	1.09601	1.2915	1.28188	NA	≥ 20.00	≤ 4.70	2.224
X032183	O77345	PF3D7_0312300	82	2	2	2	1	0.887776	1.19368	0.793682	0.834366	0.884108	0.876596	0.831607	1.03487	1.0913	0.77	≥ 20.00	≤ 4.70	0.95
X032183	P81605	AIDD, DCD, DSEP	221	7	6	6	1	0.863837	1.75204	0.84938	0.811683	0.839642	1.17977	0.99666	1.75566	1.30328	NA	≥ 20.00	≤ 4.70	0.716
X032183	Q8ILZ7	PF14_0096, PF3D7_1409800	236	6	5	5	1	0.970473	0.902257	0.751794	0.907522	0.993509	0.941729	1.1585	0.895434	1.00088	NA	≥ 20.00	≤ 4.70	1.191
X032183	Q8ILI9	PF14_0254, PF3D7_1427500	213	8	4	4	1	0.876503	0.899698	0.869753	0.845485	0.906344	0.932911	0.91828	0.896523	1.00696	1	≥ 20.00	≤ 4.70	1.061
X032183	Q8ILI2	PF14_0261, PF3D7_1428300	323	8	5	5	1	0.789313	0.790865	0.710431	0.702685	0.80595	0.746302	0.908463	0.961288	1.14651	0.55	≥ 20.00	≤ 4.70	1.192
X032183	Q8ILI6	PF14_0257	408	14	8	8	1	0.898939	0.943731	0.919231	1.03472	1.05768	1.05068	1.26303	0.81366	1.13976	NA	≥ 20.00	≤ 4.70	1.019
X032183	P07384	CANPL1, CAPN1, PIG30	453	15	10	10	1	0.850667	0.790571	0.719799	0.7539	0.768407	0.865691	0.83785	0.866404	0.940894	1	≥ 20.00	≤ 4.70	1.225
X032183	Q8IJ40	PF10_0360, PF3D7_1036800	95	3	3	3	1	1.09435	1.01881	1.0273	1.06188	1.00381	0.837365	0.92961	1.00591	0.926739	NA	≥ 20.00	≤ 4.70	1.024
X032183	Q8IB57	PF3D7_0822300	73	2	2	2	1	1.03256	0.925956	0.889131	1.10798	0.974038	1.25688	1.2045	0.976551	1.04846	2.11	≥ 20.00	≤ 4.70	1.12
X032183	Q8IB51	PF3D7_0821700	93	5	3	3	1	1.2084	1.16463	0.995024	1.03464	1.02953	1.14854	1.04796	1.06597	1.07396	NA	≥ 20.00	≤ 4.70	1.023
X032183	Q8II24	PF11_0351, PF3D7_1134000	940	24	20	20	1	0.889526	0.717321	0.716495	0.747985	0.824493	0.867646	0.905652	0.824461	0.984958	0.51	≥ 20.00	≤ 4.70	1.318
X032183	Q8II27	PF11_0348, PF3D7_1133800	327	9	6	6	1	0.977911	0.893244	0.864874	1.20907	1.00154	1.01885	1.17455	0.992281	1.05991	NA	≥ 20.00	≤ 4.70	1.125
X032183	Q8II23	PF11_0352, PF3D7_1134100	297	9	7	7	1	0.954062	0.908864	0.78228	0.93359	0.967364	0.959262	0.967888	0.930776	1.00651	1	≥ 20.00	≤ 4.70	1.155
X032183	Q8II22	PF11_0353, PF3D7_1134200	224	8	5	5	1	1.11651	1.14831	1.08822	1.02542	1.23698	1.10221	1.08612	1.33513	1.26897	NA	≥ 20.00	≤ 4.70	0.946
X032183	Q8IJF6	PF10_0242, PF3D7_1024800	81	2	2	2	1	1.1596	0.916433	0.971204	0.962439	0.920785	1.07816	0.96832	1.109	1.05157	1	≥ 20.00	≤ 4.70	1.144
X032183	Q8IDM0	PF3D7_1347900	64	2	2	2	1	1.15075	1.3623	1.05331	1.28148	1.09672	0.969163	1.0921	1.08412	1.02296	NA	≥ 20.00	≤ 4.70	0.89
X032183	C0H564	PF3D7_0926400	218	6	4	4	1	0.843078	0.885895	0.904686	0.912447	1.00849	0.798958	0.89477	0.990984	0.909219	1	≥ 20.00	≤ 4.70	1.029
X032183	P55263	ADK	369	12	9	10	1	1.11787	0.952361	0.732547	0.76814	0.951339	0.983836	1.00997	1.1086	1.09014	1.72	≥ 20.00	≤ 4.70	1.257
X032183	Q8IET7	PF3D7_1302800	258	7	5	6	1	0.729865	0.738719	0.686658	0.7342	0.820307	0.791544	0.828866	0.878626	0.933487	1	≥ 20.00	≤ 4.70	1.214
X032183	Q8I2T2	PF3D7_0922100	459	13	8	8	1	0.940424	0.885709	0.843898	1.03343	1.02038	1.01497	1.06045	1.02862	0.983714	NA	≥ 20.00	≤ 4.70	1.122
X032183	Q8I5U3	PF3D7_1210600, PFL0530c	87	4	2	2	1	0.922004	0.875962	0.793533	0.900852	0.877311	0.921642	0.965194	0.96771	0.918607	0.86	≥ 20.00	≤ 4.70	1.151
X032183	A0A143ZZV5	PF3D7_0804500	112	8	2	2	1	1.10232	1.16897	0.877561	1.06821	0.974181	0.984617	0.982876	0.884899	0.828559	NA	≥ 20.00	≤ 4.70	1.027
X032183	J3KNR0	MARK3, hCG_25498	495	15	11	11	1	1.32961	0.681946	0.610229	1.24982	1.23801	1.3796	1.24525	1.44148	1.38519	NA	≥ 20.00	≤ 4.70	1.803
X032183	Q8IBZ8	PF3D7_0709100	76	2	2	2	1	1.05324	1.00395	0.962101	1.04998	0.965818	0.911185	0.948508	0.925654	1.05334	1	≥ 20.00	≤ 4.70	1.044
X032183	Q8IBZ6	PF3D7_0709300	77	5	2	2	1	1.03448	0.940227	0.89274	1.20359	1.02878	0.981434	1.01996	0.97714	1.04675	1	≥ 20.00	≤ 4.70	1.11
X032183	Q8IIC4	PF11_0250, PF3D7_1123900	172	5	3	3	1	0.931518	0.996653	0.850268	1.08286	1.01202	1.08964	1.20662	0.844107	1.08579	NA	≥ 20.00	≤ 4.70	1.046
X032183	Q8IIC0	PF11_0254, PF3D7_1124300	166	3	3	3	1	0.915858	0.797263	0.694161	0.818806	0.737019	0.911914	0.881091	0.855014	1.00643	1	≥ 20.00	≤ 4.70	1.285
X032183	Q8IAM4	PF3D7_0802400	361	12	9	9	1	1.14109	0.857362	0.719007	1.05488	0.988823	1.05497	0.980449	1.03768	1.01651	NA	≥ 20.00	≤ 4.70	1.358
X032183	Q8ILA1	PF14_0344, PF3D7_1436300	391	12	4	4	1	0.97103	0.896104	0.941892	0.983195	0.965561	1.04518	1.1491	0.878454	0.951239	2.49	≥ 20.00	≤ 4.70	1.072
X032183	Q8ILA4	PF14_0341, PF3D7_1436000	349	12	9	9	1	0.82587	0.924942	0.774074	0.801108	0.834913	0.882054	1.00105	0.893143	1.08155	0.7	≥ 20.00	≤ 4.70	1.075
X032183	Q8ILA9	PF14_0336, PF3D7_1435500	290	10	7	8	1	0.90778	0.894151	0.874508	0.970373	0.905567	0.938986	0.965658	0.82969	0.88378	1	≥ 20.00	≤ 4.70	1.079
X032183	Q8I3L4	PF3D7_0525100	529	17	9	10	1	0.885508	0.812921	0.801422	0.808832	0.866983	0.880025	0.920366	0.915962	1.03773	0.61	≥ 20.00	≤ 4.70	1.168
X032183	C6KTD0	PF3D7_0629500	54	2	2	2	1	0.937676	1.38423	0.920182	1.00331	1.05296	1.048	1.22596	1.02434	1.04897	1	≥ 20.00	≤ 4.70	0.841
X032183	C6KTD2	PFF1440w, SET1	119	7	3	3	1	0.954461	0.786034	0.701124	0.969727	0.768677	0.951741	0.829666	0.894216	0.904014	1	≥ 20.00	≤ 4.70	1.314
X032183	Q8I4V7	PF3D7_1247500, PFL2280w	357	12	8	8	1	1.06867	0.880145	0.84434	0.894448	0.878675	1.11997	0.893992	1.02961	1.05049	NA	≥ 20.00	≤ 4.70	1.2
X032183	Q8ID96	PF3D7_1361000	201	6	3	3	1	1.12767	0.993339	0.924209	1.02683	1.11696	1.13083	0.925175	1.18033	1.1069	NA	≥ 20.00	≤ 4.70	1.11
X032183	P07339	CPSD, CTSD	54	2	2	2	1	0.927407	4.67063	0.950395	1.07886	1.08248	0.824841	1.09001	1.69119	1.13614	NA	≥ 20.00	≤ 4.70	0.343
X032183	C6S3C9	PF10_0177a, PF3D7_1018200	99	7	2	2	1	0.979805	1.08896	0.86132	0.970129	1.02937	1.15784	0.94743	1.22366	1.07484	NA	≥ 20.00	≤ 4.70	1.015
X032183	Q8IJN8	PF10_0154, PF3D7_1015800	233	6	4	4	1	0.960425	0.844479	0.86017	0.978296	1.02415	1.05848	1.09441	1.06813	1.23995	NA	≥ 20.00	≤ 4.70	1.15
X032183	Q8IBD1	PF3D7_0830500	105	5	3	3	1	1.07293	0.846936	0.869766	0.928026	0.849418	0.982495	1.07594	0.88929	1.04355	2.27	≥ 20.00	≤ 4.70	1.208
X032183	Q8IE10	PF3D7_1331700	213	9	5	5	1	0.866326	0.855912	0.783558	0.847913	0.849056	0.925046	0.935603	0.820613	0.895286	0.61	≥ 20.00	≤ 4.70	1.138
X032183	Q8IE18	PF3D7_1330800	432	14	8	8	1	0.977396	0.868623	0.779485	0.949475	0.964349	0.97796	1.0075	0.871728	0.943534	1	≥ 20.00	≤ 4.70	1.2
X032183	P68871	HBB	532	22	4	7	1	0.958318	0.954603	0.872411	1.03399	1.02142	1.04771	1.27063	0.815929	1.24011	NA	≥ 20.00	≤ 4.70	1.072
X032183	Q8I608	PF3D7_1203700, PFL0185c	415	13	9	9	1	0.877711	0.809087	0.756366	0.782715	0.852183	0.921175	0.917033	0.908947	1.00237	0.5	≥ 20.00	≤ 4.70	1.199
X032183	Q8I603	PF3D7_1204300, PFL0210c	335	10	5	6	1	0.965711	0.963825	0.961535	1.18706	0.996809	1.14093	1.47014	0.753743	1.15212	NA	≥ 20.00	≤ 4.70	1.021
X032183	Q8I607	PF3D7_1203900, PFL0190w	86	4	2	2	1	0.888495	0.862427	0.923179	0.982634	0.958661	1.08375	1.33633	0.666573	1.11396	NA	≥ 20.00	≤ 4.70	1.058
X032183	C0H4N2	PF3D7_0717200	41	3	2	2	1	0.87779	0.937778	0.634251	0.979706	0.931116	0.852233	1.11029	0.946183	0.910335	NA	≥ 20.00	≤ 4.70	1.195
X032183	Q8IDR5	PF3D7_1342400	556	38	8	18	1	1.00115	0.941998	0.960549	1.03121	0.897664	1.12691	0.998119	0.977339	1.0035	1	≥ 20.00	≤ 4.70	1.052
X032183	Q8IDR9	PF3D7_1342000	361	10	8	8	1	0.889559	0.934673	0.7205	0.715056	0.759852	0.75965	0.724887	0.971949	0.724709	1	≥ 20.00	≤ 4.70	1.142
X032183	Q8I1V0	PF3D7_0413700	336	8	5	5	1	1.00323	0.93818	0.903997	0.911446	0.920786	0.979774	1.05335	1.11206	1.24027	NA	≥ 20.00	≤ 4.70	1.087
X032183	Q8I1V2	PF3D7_0413500	97	3	2	2	1	1.08556	1.12853	0.777942	1.01704	0.931859	0.849248	0.845622	0.920612	1.0056	1.23	≥ 20.00	≤ 4.70	1.094
X032183	Q8I6U8	GBP, PF10_0159	228	10	4	4	1	0.855642	0.82328	0.786496	0.873093	0.8554	0.915107	1.08688	0.708136	0.991542	1	≥ 20.00	≤ 4.70	1.153
X032183	Q8I6U4	PF11_0165, PF3D7_1115700	310	9	6	7	1	0.905945	0.846688	0.80599	0.853252	0.89343	0.972066	1.01496	1.01719	1.04722	1	≥ 20.00	≤ 4.70	1.153
X032183	P06753	TPM3	230	8	6	6	1	0.917683	1.03922	0.787348	0.929028	0.888503	0.904685	1.12325	0.809778	1.0628	NA	≥ 20.00	≤ 4.70	1.05
X032183	P11171	E41P, EPB41	681	18	11	11	1	0.91573	0.819569	0.792766	0.820726	0.800311	0.838915	0.8547	0.791392	0.827335	1	≥ 20.00	≤ 4.70	1.188
X032183	P05089	ARG1	115	3	3	3	1	1.21791	1.1529	1.0771	1.3377	1.22043	0.92027	1.00271	1.05	1.3065	NA	≥ 20.00	≤ 4.70	0.995
X032183	Q08495	DMT, DMTN, EPB49	326	8	5	5	1	0.949613	0.87557	0.900257	1.14705	1.0176	1.09365	1.33705	1.00598	0.993861	1	≥ 20.00	≤ 4.70	1.098
X032183	Q8IBR1	PF3D7_0719000	91	2	2	2	1	0.841694	0.783867	0.798272	1.16799	0.912245	1.04988	1.25972	0.700517	1.01647	NA	≥ 20.00	≤ 4.70	1.164
X032183	Q8IIK8	PF11_0164, PF3D7_1115600	379	9	7	8	1	1.02871	1.06447	1.0982	1.21081	1.20126	1.16363	1.2724	1.28367	1.45622	NA	≥ 20.00	≤ 4.70	0.938
X032183	Q8IIK7	PF11_0166, PF3D7_1115800	106	4	2	2	1	1.0307	0.761013	0.869813	1.12812	1.04845	1.18102	1.31289	0.861793	0.947087	NA	≥ 20.00	≤ 4.70	1.245
X032183	Q8IIK4	PF11_0169, pdx2	90	4	2	2	1	0.939235	0.943031	0.883474	0.961706	0.906207	0.976542	0.967606	1.03897	1.16441	1	≥ 20.00	≤ 4.70	1.062
X032183	Q8IIK5	PF11_0168, PF3D7_1116000, RON4	988	27	20	20	1	1.12896	0.996794	0.865373	1.07997	1.09333	1.18531	1.0892	1.11209	1.13269	NA	≥ 20.00	≤ 4.70	1.143
X032183	Q8IC06	PF3D7_0708300	478	20	8	9	1	1.14933	0.879355	0.685571	0.733516	0.910113	1.13877	0.986471	1.12538	1.12104	1.89	≥ 20.00	≤ 4.70	1.373
X032183	Q8IC01	PF3D7_0708800	815	22	18	18	1	0.862744	0.756415	0.686049	0.790017	0.823666	0.899242	0.900389	0.778919	0.892134	1	≥ 20.00	≤ 4.70	1.291
X032183	Q8I413	PF3D7_0509100	227	15	3	3	1	1.1589	0.910289	0.827376	1.13747	1.08241	0.947419	1.07367	0.960677	0.929871	NA	≥ 20.00	≤ 4.70	1.242
X032183	Q8I416	PF3D7_0508700	117	4	3	3	1	1.21321	1.10181	0.887078	1.22338	1.25548	1.18529	1.05813	1.3325	1.29793	NA	≥ 20.00	≤ 4.70	1.113
X032183	Q8IKA9	PF14_0697, PF3D7_1472900	94	3	2	2	1	0.847368	0.862397	0.778955	0.916641	0.87058	0.761075	0.82432	0.911125	1.09707	1	≥ 20.00	≤ 4.70	1.126
X032183	C0H5D0	PF3D7_1322200	82	2	2	2	1	0.936872	0.826629	0.941147	1.15613	0.96881	0.946463	0.931187	0.978845	0.948263	1	≥ 20.00	≤ 4.70	1.096
X032183	Q8I0U7	PF3D7_0931800	266	10	5	5	1	0.898271	0.848818	0.834827	0.791443	0.880148	0.927006	0.87611	0.907895	1.04107	0.64	≥ 20.00	≤ 4.70	1.127
X032183	Q8I0U9	PF3D7_0530200	290	11	7	7	1	1.39442	1.33418	1.19013	1.2266	1.29351	1.23804	1.19222	1.37466	1.28654	NA	≥ 20.00	≤ 4.70	0.949
X032183	Q8I0U8	PF3D7_0930300	2085	67	41	43	1	0.87858	0.772604	0.753847	0.768117	0.81995	0.917163	0.934094	0.766491	0.892343	1	≥ 20.00	≤ 4.70	1.231
X032183	Q8I3T9	PF3D7_0516900	564	16	11	11	1	0.940165	0.870873	0.743859	0.782988	0.84498	0.918521	0.930969	0.926429	0.936136	0.52	≥ 20.00	≤ 4.70	1.202
X032183	Q8I3T1	PF3D7_0517700	361	12	10	10	1	0.988296	0.859018	0.754091	0.935562	0.895588	0.91629	0.881667	0.864269	0.92894	NA	≥ 20.00	≤ 4.70	1.233
X032183	Q8I3T5	PF3D7_0517300	485	16	10	11	1	0.995761	0.843323	0.789525	0.861922	0.894445	0.97162	0.953585	1.06092	1.0151	1.03	≥ 20.00	≤ 4.70	1.222
X032183	Q8I3T4	PF3D7_0517400	298	7	6	6	1	0.960638	0.856416	0.778428	0.855737	0.869918	0.962318	0.971369	0.914214	0.984664	0.8	≥ 20.00	≤ 4.70	1.199
X032183	O77395	PF3D7_0316800	173	7	4	5	1	0.756618	0.752454	0.646599	0.612584	0.763227	0.791848	0.831185	0.896033	0.958627	1	≥ 20.00	≤ 4.70	1.256
X032183	O77396	PF3D7_0317000	171	5	4	4	1	0.748576	0.71922	0.699139	0.654462	0.697546	0.788525	0.774418	0.787607	0.931617	1	≥ 20.00	≤ 4.70	1.233
X032183	O77390	PF3D7_0316500	175	8	3	3	1	1.04086	0.90079	0.790777	0.92766	0.992081	1.00215	1.09679	0.850007	0.887172	2.03	≥ 20.00	≤ 4.70	1.206
X032183	C0H516	PF3D7_0903200	347	7	7	7	1	0.861868	0.844285	0.805209	0.771053	0.887199	0.831887	0.979406	0.823295	0.984602	1	≥ 20.00	≤ 4.70	1.129
X032183	Q8I255	PF3D7_0108700	117	4	3	3	1	1.16995	0.890723	0.831495	1.61553	0.981829	0.954022	1.2281	0.836912	0.843175	NA	≥ 20.00	≤ 4.70	1.26
X032183	Q8I259	PF3D7_0108300	325	11	8	8	1	0.926946	0.920575	0.804426	0.942531	0.925726	0.961103	1.08392	0.891843	0.961255	1	≥ 20.00	≤ 4.70	1.117
X032183	Q8ILV0	ABCk2, PF14_0143	147	9	4	4	1	0.977091	0.940678	0.840079	1.03657	0.945609	0.964746	0.989477	0.970419	1.06076	NA	≥ 20.00	≤ 4.70	1.11
X032183	Q8ILV2	PF14_0141, PF3D7_1414300	233	9	7	7	1	0.914887	0.78381	0.707657	0.757743	0.84821	0.827391	0.927487	0.894066	0.941516	1	≥ 20.00	≤ 4.70	1.284
X032183	Q8IAW0	PF3D7_0812400	180	7	4	4	1	1.10188	1.04161	0.889528	0.965203	0.99319	1.11102	1.0546	1.06753	1.11128	1	≥ 20.00	≤ 4.70	1.088
X032183	Q8IAW5	PF3D7_0813000	236	6	4	4	1	0.877489	0.602002	0.577933	0.834496	0.831737	0.933302	0.896705	1.0556	0.972296	0.91	≥ 20.00	≤ 4.70	1.591
X032183	Q8IL34	PF14_0415, PF3D7_1443700	76	2	2	2	1	0.981272	0.951992	0.808006	0.992812	1.0244	0.987256	1.01067	1.02783	0.914133	NA	≥ 20.00	≤ 4.70	1.126
X032183	Q8IJS1	PF10_0121, PF3D7_1012400	451	13	9	10	1	1.08256	1.09221	1.00879	1.04602	1.0878	1.1132	1.16438	1.16754	1.38796	1	≥ 20.00	≤ 4.70	0.991
X032183	Q8IJS3	PF10_0119, PF3D7_1012200	149	6	4	4	1	0.863455	0.951582	0.857432	0.972399	1.01295	1.06443	1.20783	0.809565	1.03287	NA	≥ 20.00	≤ 4.70	1.03
X032183	Q8IJS7	PF10_0115, PF3D7_1011800	1602	54	27	28	1	0.912528	0.899776	0.765917	0.889904	0.820706	0.913176	0.929667	0.807598	0.865407	NA	≥ 20.00	≤ 4.70	1.148
X032183	Q8I4U7	PF3D7_1248700, PFL2335w	258	10	7	7	1	0.926238	0.888035	0.780015	1.00844	0.991645	0.918409	0.990462	0.976412	0.930565	NA	≥ 20.00	≤ 4.70	1.155
X032183	Q8IDZ9	PF3D7_1332900	330	11	8	8	1	0.804706	0.774128	0.733697	0.74369	0.761028	0.818362	0.84363	0.744716	0.905644	1	≥ 20.00	≤ 4.70	1.197
X032183	Q8IDZ2	PF3D7_1333600	145	7	4	4	1	1.02938	0.889581	0.703705	0.994629	1.00615	1.06495	0.978447	0.960666	0.97077	1	≥ 20.00	≤ 4.70	1.274
X032183	Q8IKS3	PF14_0529, PF3D7_1455500	169	6	4	4	1	0.936152	0.818894	0.834632	1.05467	0.980315	1.00589	0.992833	0.927596	1.09578	1	≥ 20.00	≤ 4.70	1.171
X032183	Q8IKS4	PF14_0528, PF3D7_1455400	166	3	3	3	1	0.793632	0.940112	0.945716	0.7325	0.912052	0.762366	0.781375	0.991884	0.927493	1	≥ 20.00	≤ 4.70	0.951
X032183	Q8I2D9	PF3D7_0113900	89	4	3	3	1	0.819902	0.840056	1.03746	0.84856	1.0274	1.03103	0.97951	0.914118	1.07268	1	≥ 20.00	≤ 4.70	0.969
X032183	Q76NM6	PF13_0065, vapA	822	21	18	18	1	0.873978	0.870051	0.878363	0.899026	0.956718	0.896939	0.98027	0.990641	1.01028	1.76	≥ 20.00	≤ 4.70	1.072
X032183	Q7KQM0	PF14_0378, TPI	412	9	7	7	1	0.864097	0.898753	0.792009	0.758893	0.886998	0.846741	1.01821	0.994729	1.20163	0.8	≥ 20.00	≤ 4.70	1.103
X032183	Q8I3B4	PF3D7_0903400	127	5	2	2	1	0.78142	0.73226	0.685228	0.773267	0.826362	0.92048	0.829552	0.773734	0.880038	1	≥ 20.00	≤ 4.70	1.257
X032183	Q8IM73	PF14_0018, PF3D7_1401600	152	4	2	2	1	1.0819	0.875477	0.93594	0.99528	0.956069	1.05377	0.967099	1.02236	0.997641	1	≥ 20.00	≤ 4.70	1.149
X032183	Q8IM71	PF14_0020, PF3D7_1401800	87	4	2	2	1	1.08086	0.978906	0.813719	1.08073	1.08998	1.19753	1.17474	1.09932	1.18361	NA	≥ 20.00	≤ 4.70	1.161
X032183	C6KSL9	PF3D7_0601900	104	3	2	2	1	1.12907	1.55736	1.05994	1.70219	1.13605	1.08571	1.27117	0.94651	0.97743	NA	≥ 20.00	≤ 4.70	0.813
X032183	C6KT34	PF3D7_0619400	1111	30	19	19	1	0.819587	0.760245	0.729914	0.728554	0.751268	0.793507	0.866122	0.743629	0.894587	1	≥ 20.00	≤ 4.70	1.221
X032183	Q8I492	PF3D7_0500800	1785	54	33	36	1	0.911821	0.881511	0.87033	0.954178	0.920574	0.993407	1.03007	0.827873	0.917544	NA	≥ 20.00	≤ 4.70	1.091
X032183	Q8IHP7	PF11_0482, PF3D7_1147300	205	10	3	3	1	0.986135	0.99148	0.834958	1.05444	0.960816	1.04089	1.20532	0.890198	1.1097	1	≥ 20.00	≤ 4.70	1.087
X032183	Q8IHP1	PF11_0488, PF3D7_1148000	94	5	3	3	1	1.11754	0.966144	0.834254	1.07805	1.04916	1.07872	1.19927	1.00174	0.930322	NA	≥ 20.00	≤ 4.70	1.176
X032183	C6KSW6	PF3D7_0612200	212	10	5	5	1	1.11446	0.790948	0.817678	0.936179	1.0357	1.02317	1.09312	1.00049	0.922565	1	≥ 20.00	≤ 4.70	1.314
X032183	C6KSW5	PF3D7_0612100	219	7	5	5	1	0.965521	1.06918	0.971629	1.01522	0.976264	0.930079	0.930785	0.960681	0.941211	1	≥ 20.00	≤ 4.70	0.963
X032183	P27362	PFI1105w, PGK	1322	33	23	26	1	0.878773	0.885781	0.855812	0.87348	0.890149	0.962406	1.09779	0.963343	1.2279	1	≥ 20.00	≤ 4.70	1.079
X032183	Q8IIV9	PF11_0054, PF3D7_1104300	119	4	2	2	1	0.995346	0.993495	0.910121	1.09102	1.19195	1.08757	1.11613	1.0139	1.05036	NA	≥ 20.00	≤ 4.70	1.048
X032183	Q8IIV8	PF11_0055, PF3D7_1104400	503	19	11	11	1	0.886562	0.842044	0.737039	0.773149	0.828953	0.882531	0.944094	0.873543	1.12564	0.67	≥ 20.00	≤ 4.70	1.195
X032183	O77317	PF3D7_0303200	116	6	2	2	1	1.15901	0.813077	0.835075	0.776067	0.951282	1.05293	0.876451	1.06391	1.03021	1.98	≥ 20.00	≤ 4.70	1.31
X032183	O77310	PF3D7_0302500	1131	30	18	18	1	0.868426	0.811465	0.760992	0.779729	0.762129	0.864359	0.824052	0.75905	0.856108	1	≥ 20.00	≤ 4.70	1.188
X032183	O77312	PF3D7_0302900	995	28	20	21	1	0.869111	1.11057	1.11615	1.02724	1.09759	0.893364	0.918315	1.09836	1.08155	0.54	≥ 20.00	≤ 4.70	0.839
X032183	C0H4U4	PF3D7_0813300	398	14	7	7	1	0.845223	0.826638	0.821037	0.966289	0.887484	1.04062	1.24569	0.689318	0.9372	NA	≥ 20.00	≤ 4.70	1.12
X032183	Q8ILN8	PF14_0205, PF3D7_1421200	241	5	3	4	1	0.860748	0.804085	0.791933	0.881393	0.879897	0.924541	0.974319	0.709388	0.867666	1	≥ 20.00	≤ 4.70	1.166
X032183	Q8ID63	PF3D7_1364400	94	3	2	2	1	0.901849	0.830486	0.787116	0.85353	0.864754	0.885457	0.976338	0.764288	0.779565	1	≥ 20.00	≤ 4.70	1.176
X032183	Q8I517	PF3D7_1241200, PFL1980c	135	6	2	2	1	1.36786	0.892654	0.807977	1.15237	0.948556	1.16486	0.95006	1.24456	1.17328	NA	≥ 20.00	≤ 4.70	1.392
X032183	Q8I510	PF3D7_1241900, PFL2015w	198	5	3	3	1	1.00449	0.986911	0.908466	0.948669	0.975681	1.15341	1.14905	0.980795	1.14627	1	≥ 20.00	≤ 4.70	1.058
X032183	Q8I512	PF3D7_1241700, PFL2005w	174	6	4	4	1	1.05383	1.04334	0.941091	1.17659	0.989555	0.99618	0.92441	1.00424	1.08556	NA	≥ 20.00	≤ 4.70	1.035
X032183	Q8IB66	PF3D7_0823200	305	10	4	5	1	0.897529	0.832354	0.834319	0.938971	0.961488	0.91671	1.03794	0.886977	0.919824	1	≥ 20.00	≤ 4.70	1.139
X032183	Q8IB67	PF3D7_0823300	214	9	6	6	1	1.00536	0.955992	0.809351	0.964912	0.927504	1.01141	0.976664	0.904859	0.89255	1	≥ 20.00	≤ 4.70	1.136
X032183	Q8IB63	PF3D7_0822900	130	3	2	2	1	0.927924	1.09872	0.866286	1.0465	0.956837	1.27455	1.13549	1.21358	1.10239	1	≥ 20.00	≤ 4.70	0.981
X032183	Q8IB60	PF3D7_0822600, pfsec23	1067	36	20	23	1	1.03638	0.952022	0.831908	0.846353	0.901677	0.977997	0.854128	1.02671	0.952139	1	≥ 20.00	≤ 4.70	1.142
X032183	Q8IJN9	PF10_0153, PF3D7_1015600	973	20	15	15	1	0.848048	0.727017	0.718118	0.713202	0.76771	0.836261	0.863333	0.760908	0.92244	1	≥ 20.00	≤ 4.70	1.279
X032183	Q8IDB7	PF3D7_1359400	366	10	6	6	1	0.873655	0.802092	0.763672	0.859377	0.846734	0.92163	0.981776	0.813722	0.997513	1	≥ 20.00	≤ 4.70	1.197
X032183	Q8IDB0	PF3D7_1358800	303	9	8	8	1	0.963697	0.826166	0.803469	0.848947	0.868785	0.933099	0.936608	0.787824	0.92395	0.54	≥ 20.00	≤ 4.70	1.205
X032183	Q8IKK4	PF14_0601, PF3D7_1463200	197	6	5	5	1	1.01872	0.992927	0.998663	0.951213	1.02614	1.00744	0.927288	1.00887	1.01736	NA	≥ 20.00	≤ 4.70	1.014
X032183	Q8IEL1	PF3D7_1310400	169	4	3	3	1	1.05536	0.888353	0.745997	1.17882	1.12785	1.15539	0.979762	1.08994	1.09115	NA	≥ 20.00	≤ 4.70	1.258
X032183	Q8I305	PF3D7_0914700	100	3	2	2	1	1.02213	1.43417	1.44517	1.38408	1.51026	1.17176	1.33376	1.28767	1.20401	NA	≥ 20.00	≤ 4.70	0.702
X032183	Q8I301	PF3D7_0915100	52	2	2	2	1	0.964463	1.0597	1.06562	1.3517	1.04685	1.20647	1.67689	0.940571	1.29666	1	≥ 20.00	≤ 4.70	0.924
X032183	Q8I302	PF3D7_0915000	71	2	2	2	1	1.04415	1.25175	1.02333	0.926955	1.14451	1.08378	1.00504	1.12676	1.14526	1	≥ 20.00	≤ 4.70	0.898
X032183	C0H4Y6	PF3D7_0827900	652	20	15	16	1	0.884286	0.873525	0.865412	0.832683	0.904042	0.925446	1.00137	0.923304	1.13499	1	≥ 20.00	≤ 4.70	1.084
X032183	C0H4Y0	PF3D7_0826500	93	3	2	2	1	0.818296	1.32488	0.856309	1.04012	0.975514	0.860982	1.05364	0.971782	0.967461	2.03	≥ 20.00	≤ 4.70	0.834
X032183	Q8IAX8	PF3D7_0814200	422	15	10	13	1	0.879649	0.837766	0.77587	0.909635	0.802626	0.908321	0.97369	0.744941	0.824165	1	≥ 20.00	≤ 4.70	1.165
X032183	Q8I1Y0	PF41, PFD0240c	161	6	3	3	1	0.940869	0.932123	0.754708	0.914216	0.928925	0.904494	0.922937	0.938435	1.06339	NA	≥ 20.00	≤ 4.70	1.151
X032183	Q8I2Y5	PF3D7_0916700	203	6	5	5	1	0.870556	0.818118	0.767754	0.8084	0.871628	0.904947	0.947885	0.869909	1.07183	0.68	≥ 20.00	≤ 4.70	1.18
X032183	Q8I5H2	PF3D7_1224500, PFL1180w	130	4	2	2	1	0.774118	0.70544	0.709545	0.766817	0.816693	0.784404	0.988972	0.876876	1.08557	0.56	≥ 20.00	≤ 4.70	1.254
X032183	Q8I5H7	PF3D7_1224000, PFL1155w	133	4	2	2	1	0.833071	0.762096	0.738146	0.835432	0.905965	0.908643	1.06227	0.825428	0.928186	NA	≥ 20.00	≤ 4.70	1.222
X032183	Q8I5H4	PF3D7_1224300, PFL1170w	863	31	15	15	1	0.890058	0.846386	0.763586	0.827428	0.782391	0.876706	0.887175	0.803725	0.834126	1	≥ 20.00	≤ 4.70	1.174
X032183	P16157	ANK, ANK1	1351	40	24	24	1	0.887037	0.867931	0.784307	0.869286	0.84425	0.865385	0.879575	0.862544	0.884027	0.53	≥ 20.00	≤ 4.70	1.142
X032183	Q8IKL3	PF14_0591, PF3D7_1462100	273	9	8	8	1	0.906571	1.257	0.942345	0.991859	1.02132	0.928635	0.950101	1.03524	0.930386	1	≥ 20.00	≤ 4.70	0.867
X032183	Q8IHX6	PF11_0400, PF3D7_1138800	138	4	3	3	1	1.1506	1.05723	0.900832	0.998053	1.09227	1.07188	1.12816	1.04064	1.05923	1	≥ 20.00	≤ 4.70	1.098
X032183	Q8IK20	PF10_0020, PF3D7_1001600	100	4	3	3	1	1.03362	0.968003	0.831189	1.18184	0.916931	1.0711	1.03993	0.804229	0.991888	NA	≥ 20.00	≤ 4.70	1.13
X032183	Q8I3K0	PF3D7_0526500	101	4	2	2	1	0.98758	0.909168	0.716138	0.918101	0.8385	0.996095	0.983668	0.908947	0.917998	0.7	≥ 20.00	≤ 4.70	1.223
X032183	Q8ILF0	PF14_0294, PF3D7_1431500, PfMAP1	793	27	19	20	1	1.04166	0.796307	0.783238	1.05927	1.05671	1.09974	1.04929	1.15241	1.14686	NA	≥ 20.00	≤ 4.70	1.293
X032183	C6KTA7	PF3D7_0627100	336	13	6	6	1	1.18482	1.02914	0.884599	1.20107	1.04984	1.17954	1.09562	1.118	1.06174	NA	≥ 20.00	≤ 4.70	1.142
X032183	C6KTA3	PF3D7_0626700	113	5	4	4	1	1.12014	0.848069	0.684549	0.964205	0.876295	0.803429	0.859416	0.803674	1.14539	1	≥ 20.00	≤ 4.70	1.383
X032183	Q8IAZ2	PF3D7_0815500	51	2	2	2	1	0.931786	0.943692	0.859976	0.9385	1.01318	1.07731	1.12772	0.981048	1.01293	NA	≥ 20.00	≤ 4.70	1.071
X032183	Q8IL88	PF14_0359, PF3D7_1437900	360	13	10	10	1	0.926921	0.876846	0.830274	0.895481	0.861232	0.943587	0.954553	0.903704	0.92684	0.62	≥ 20.00	≤ 4.70	1.129
X032183	Q8IL80	PF14_0368, PF3D7_1438900, TPx1	330	8	5	6	1	0.981546	0.887747	0.782497	0.74839	0.827219	0.910734	0.823769	0.88833	0.959974	1	≥ 20.00	≤ 4.70	1.186
X032183	Q8IL86	PF14_0361, PF3D7_1438100	139	5	2	2	1	0.953257	1.06265	0.958906	0.978343	1.0683	0.906514	0.82738	1.01951	1.04794	NA	≥ 20.00	≤ 4.70	0.966
X032183	Q8IL87	PF14_0360, PF3D7_1438000	167	7	2	2	1	0.896167	0.718779	0.699246	0.804227	0.767566	0.892149	1.05919	0.825061	0.967329	0.54	≥ 20.00	≤ 4.70	1.337
X032183	Q8II57	PF11_0317, PF3D7_1130700	425	14	8	8	1	0.956578	0.876487	0.787128	0.891223	0.894511	0.947633	0.954894	0.944498	0.959643	1	≥ 20.00	≤ 4.70	1.176
X032183	Q8II53	PF11_0321, PF3D7_1131100	102	3	2	2	1	0.863345	1.65677	1.01608	1.186	1.16474	0.87767	1.3514	1.04316	0.951531	1	≥ 20.00	≤ 4.70	0.697
X032183	Q8IJC7	PF10_0271, PF3D7_1027700.1	226	7	5	5	1	0.910866	0.817241	0.871455	0.944128	0.945907	1.08775	1.08201	0.714291	0.902476	NA	≥ 20.00	≤ 4.70	1.132
X032183	Q8IDJ8	PF3D7_1350100	488	17	14	14	1	0.906696	0.751978	0.743165	0.852725	0.809932	0.876557	0.971574	0.843997	1.0493	1.16	≥ 20.00	≤ 4.70	1.275
X032183	Q8IDJ4	PF3D7_1350500	233	7	5	5	1	1.11355	1.03292	0.835943	0.968559	0.94247	0.977863	1.12885	0.803749	0.94993	NA	≥ 20.00	≤ 4.70	1.131
X032183	Q8IKC9	PF14_0676, PF3D7_1470900	117	5	3	3	1	0.953576	0.959357	0.829527	0.831261	0.81266	0.908967	0.892494	0.835074	1.08222	1	≥ 20.00	≤ 4.70	1.092
X032183	Q8IKC5	PF14_0681, PF3D7_1471400	112	6	2	2	1	0.990893	0.889052	0.745528	0.901399	0.871394	0.901859	1.03917	0.968547	0.966227	NA	≥ 20.00	≤ 4.70	1.218
X032183	P32119	NKEFB, PRDX2, TDPX1	338	13	7	8	1	0.92071	0.875699	0.905988	0.979422	0.971479	1.0253	1.0812	0.976205	1.02015	1	≥ 20.00	≤ 4.70	1.078
X032183	Q8IE41	PF3D7_1328000	1162	34	24	25	1	1.0441	0.687088	0.608827	1.02606	0.959703	1.07823	1.05338	1.05762	0.994974	0.64	≥ 20.00	≤ 4.70	1.577
X032183	C0H530	PF3D7_0910100	770	23	15	15	1	0.956214	1.30223	1.40768	1.16866	1.25963	0.997998	0.984221	1.23548	1.19658	NA	≥ 20.00	≤ 4.70	0.722
X032183	Q8I388	PF3D7_0906100	194	5	4	4	1	0.950971	0.863185	0.828326	1.03333	1.05233	0.982258	1.18573	0.983201	1.19515	NA	≥ 20.00	≤ 4.70	1.153
X032183	P37837	TAL, TALDO, TALDO1, TALDOR	75	2	2	2	1	0.889418	1.37509	0.790311	0.856471	1.08866	0.96418	0.997632	1.11887	1.27265	1	≥ 20.00	≤ 4.70	0.873
X032183	C0H4A6	PF3D7_0415900	285	11	8	8	1	0.954941	0.927602	0.715092	0.689173	0.734547	0.731153	1.0031	1.0646	0.83398	0.52	≥ 20.00	≤ 4.70	1.19
X032183	C0H4A7	PF3D7_0416400	202	6	3	3	1	0.846841	0.655907	0.646145	0.829361	0.949428	0.945307	0.985443	0.896982	0.988903	0.92	≥ 20.00	≤ 4.70	1.418
X032183	C0H4A1	PF3D7_0409500	121	2	2	2	1	1.0558	1.0992	1.13506	1.1109	1.21028	1.13375	1.12713	1.16848	1.16338	NA	≥ 20.00	≤ 4.70	0.92
X032183	Q8IDW4	PF3D7_1336800	286	10	7	7	1	0.918928	0.850217	0.808822	1.11515	0.967952	1.11182	1.13885	0.891399	1.03667	NA	≥ 20.00	≤ 4.70	1.157
X032183	Q8IDW1	PF3D7_1337100	802	36	19	32	1	1.08597	0.121401	0.098231	0.971385	0.97218	1.09428	1.02093	1.24171	1.28925	NA	≥ 20.00	≤ 4.70	9.498
X032183	Q8I1Q9	PF3D7_0417800	757	32	16	22	1	1.1155	0.886398	0.805721	1.08187	1.08135	1.16847	1.06374	1.0884	1.1065	NA	≥ 20.00	≤ 4.70	1.25
X032183	Q8I1Q5	PF3D7_0418200	281	8	6	6	1	0.892553	1.04374	0.957823	1.00851	1.00466	1.00372	0.917493	1.02861	1.08861	1	≥ 20.00	≤ 4.70	0.946
X032183	Q8I5P5	PF3D7_1216200, PFL0780w	261	6	5	5	1	0.854263	0.76747	0.738938	0.738851	0.76066	0.849425	0.843272	0.777021	1.00501	1	≥ 20.00	≤ 4.70	1.231
X032183	Q8I5P8	PF3D7_1215900, PFL0765w, SR10	92	2	2	2	1	0.877771	0.985459	1.16338	1.10268	1.14135	0.905942	0.918668	1.20337	0.954223	NA	≥ 20.00	≤ 4.70	0.874
X032183	Q7K6B0	PF3D7_0807300	228	7	4	4	1	0.944681	0.85553	0.789477	0.818063	0.800968	0.887281	0.859563	0.926473	0.960359	1	≥ 20.00	≤ 4.70	1.182
X032183	Q8IIF6	PF11_0218, PF3D7_1121100	203	10	5	5	1	0.925112	0.931452	0.849056	0.959551	1.01511	0.960206	1.02983	0.832596	0.881109	NA	≥ 20.00	≤ 4.70	1.081
X032183	O77392	MAL3P6.3, PFC0710w	179	6	3	3	1	1.03091	0.88103	0.764043	0.798427	0.881876	0.887865	0.959838	0.883782	1.04021	0.7	≥ 20.00	≤ 4.70	1.235
X032183	Q8I3X2	PF3D7_0513500	100	3	3	3	1	1.081	0.970859	0.901452	1.02974	1.1062	1.07673	1.24755	0.877712	1.03827	NA	≥ 20.00	≤ 4.70	1.111
X032183	Q8I461	PF3D7_0504000	84	4	3	3	1	0.966868	0.98384	0.943927	1.0381	1.04039	1.02313	1.09838	1.04331	1.22841	1	≥ 20.00	≤ 4.70	1.02
X032183	Q6LFH8	OAT, PFF0435w	950	24	17	18	1	0.868521	0.926443	0.766119	0.708152	0.837881	0.827069	0.986789	0.958829	1.22099	0.74	≥ 20.00	≤ 4.70	1.104
X032183	C0H5B3	PF3D7_1313800	207	9	3	3	1	0.943769	1.24362	0.891432	1.01166	0.880816	0.920337	0.947392	1.00442	0.914352	1	≥ 20.00	≤ 4.70	0.91
X032183	Q8IKJ8	PF14_0607, PF3D7_1463900	168	5	4	4	1	0.997742	0.955407	1.20998	1.14187	1.20074	0.879392	1.03806	0.999684	0.91495	NA	≥ 20.00	≤ 4.70	0.923
X032183	Q8ICR0	CDPK2, CPK2, MAL6P1.108, PFF0520w	1449	57	29	46	1	1.10969	0.474978	0.422743	0.991283	1.03915	1.15672	1.06876	1.18206	1.14996	NA	≥ 20.00	≤ 4.70	2.35
X032183	Q8I4S1	PF3D7_1251300, PFL2465c, TMK	122	3	2	2	1	0.964237	0.931531	0.80817	0.993255	0.962603	0.987754	1.01147	0.816169	1.18263	1	≥ 20.00	≤ 4.70	1.129
X032183	Q8I266	PF3D7_0107500	266	11	6	6	1	0.952885	1.06678	1.03614	1.11547	1.09334	0.963727	1.04762	1.15194	1.03586	NA	≥ 20.00	≤ 4.70	0.929
X032183	Q8IAR7	PF3D7_0807900	125	7	4	4	1	0.786344	1.02819	0.763591	0.738668	0.777414	0.803529	0.881062	0.859225	0.993075	1	≥ 20.00	≤ 4.70	0.997
X032183	Q8IAR6	PF3D7_0807800	193	9	4	4	1	1.11819	0.903638	1.0056	1.05577	0.963114	0.933234	1.12387	0.876379	0.929605	1	≥ 20.00	≤ 4.70	1.109
X032183	C6S3F7	PF11_0377, PF3D7_1136500.2, PfCK1	1201	112	19	68	1	1.1131	0.803622	0.739998	0.942098	0.927356	1.10052	0.954846	1.10718	1.05933	1	≥ 20.00	≤ 4.70	1.369
X032183	O97250	PF3D7_0307200	356	12	8	9	1	0.945273	0.802673	0.710641	0.740482	0.727026	0.725443	0.876768	0.825828	0.875207	1	≥ 20.00	≤ 4.70	1.285
X032183	Q8IL02	PF14_0448, PF3D7_1447000	463	18	11	13	1	0.99172	0.833221	0.733846	0.770374	0.830462	0.855494	0.967581	0.849783	0.886816	1	≥ 20.00	≤ 4.70	1.271
X032183	Q8IL00	PF14_0450, PF3D7_1447200	83	3	2	2	1	0.880535	0.874613	0.810288	1.06028	0.836391	1.07062	1.08892	0.915907	0.947189	1.23	≥ 20.00	≤ 4.70	1.116
X032183	Q8IJK8	PF10_0187, PF3D7_1019400	139	4	3	3	1	0.953048	0.819627	0.734905	1.24048	0.987232	0.917595	1.28637	0.768626	0.975236	NA	≥ 20.00	≤ 4.70	1.256
X032183	O96210	PF3D7_0212900, PFB0585w	484	9	7	7	1	1.02272	0.984556	0.856443	1.07751	1.00964	1.06717	1.01058	1.04704	1.00039	NA	≥ 20.00	≤ 4.70	1.099
X032183	O96212	PF3D7_0213100, PFB0595w	274	7	4	4	1	0.816299	0.819927	0.830355	1.044	0.970002	1.04549	1.21071	0.943953	1.092	1.91	≥ 20.00	≤ 4.70	1.101
X032183	Q76NM3	PF3D7_1324900	585	19	12	14	1	0.862238	0.803163	0.751925	0.71063	0.760879	0.881426	0.912303	0.852327	1.06455	1	≥ 20.00	≤ 4.70	1.198
X032183	Q8IJT1	PF10_0111, PF3D7_1011400	140	4	2	2	1	0.8531	1.03461	0.771392	0.860169	0.926178	0.864385	0.84938	0.855343	1.02853	NA	≥ 20.00	≤ 4.70	1.026
X032183	Q8IJT8	PF10_0104, PF3D7_1010700	112	3	3	3	1	0.912311	0.861182	0.873603	0.887243	0.931834	0.902662	0.918747	0.870102	1.02757	1	≥ 20.00	≤ 4.70	1.102
X032183	Q8IJT9	PF10_0103, PF3D7_1010600	259	10	6	6	1	0.989882	0.872865	0.812998	0.946509	0.910504	0.968232	1.04922	0.967053	1.0802	1	≥ 20.00	≤ 4.70	1.18
X032183	Q8I5X5	PF3D7_1207000, PFL0350c	165	8	4	4	1	0.937908	1.65508	0.753231	0.992882	0.955651	0.836307	0.897395	0.857263	0.914616	1	≥ 20.00	≤ 4.70	0.805
X032183	Q8IEG2	PF3D7_1315300	66	2	2	2	1	1.18425	1.08249	0.9002	0.998383	1.08798	1.19399	1.22048	1.02377	0.935022	NA	≥ 20.00	≤ 4.70	1.102
X032183	Q8I2I2	PF3D7_0933600	58	2	2	2	1	0.943422	0.855432	0.881495	0.803285	0.867045	0.941796	0.986266	0.905188	1.01619	0.74	≥ 20.00	≤ 4.70	1.119
X032183	C0H4T9	PF3D7_0811300	95	4	2	2	1	1.17768	1.06924	1.09867	1.07744	1.08474	0.907352	0.816908	1.0975	1.07568	NA	≥ 20.00	≤ 4.70	1.005
X032183	Q8I5C6	PF3D7_1229300, PFL1415w	524	15	9	9	1	0.927481	0.994473	1.02119	1.00998	1.15875	0.978063	1.11495	0.978253	1.02914	1	≥ 20.00	≤ 4.70	0.956
X032183	Q8I5C5	MIF, PF3D7_1229400, PFL1420w	314	7	4	4	1	0.91703	0.916041	0.908737	1.2753	1.07275	1.05434	1.42477	0.762647	0.96076	NA	≥ 20.00	≤ 4.70	1.051
X032183	C0H5J9	PF3D7_1361800	628	26	12	12	1	1.01157	0.973414	0.911671	0.886426	0.89468	0.910305	0.949317	0.909032	0.9471	1.44	≥ 20.00	≤ 4.70	1.067
X032183	C0H5J5	PF3D7_1360900.1	361	9	8	8	1	0.937076	0.891617	0.805145	0.878988	0.860628	0.948485	0.861638	0.935309	0.92168	1	≥ 20.00	≤ 4.70	1.142
X032183	C0H5J0	PF3D7_1359000	248	10	4	4	1	1.3741	0.927211	0.936644	1.09791	1.02455	0.947037	0.991549	0.996403	0.913086	NA	≥ 20.00	≤ 4.70	1.274
X032183	C0H5J2	PF3D7_1359600	835	30	17	18	1	1.20466	1.00868	0.822885	1.01363	1.03243	1.02112	1.05543	1.14109	1.10937	1	≥ 20.00	≤ 4.70	1.204
X032183	Q8IBH7	PF3D7_0728000	314	9	6	6	1	1.0321	1.23807	0.80359	0.907765	0.90783	1.04461	0.987773	1.05979	1.13549	1	≥ 20.00	≤ 4.70	0.995
X032183	Q8IBH9	PF3D7_0727800	111	6	2	2	1	0.855751	0.883191	0.881528	0.83052	0.825398	0.899571	1.01817	0.839325	0.898198	NA	≥ 20.00	≤ 4.70	1.052
X032183	C6KSR5	PF3D7_0606700	396	14	7	7	1	0.943155	0.916129	0.840873	0.964766	0.9435	0.977455	0.965038	1.0004	0.952373	1	≥ 20.00	≤ 4.70	1.106
X032183	C6KSR4	PF3D7_0606600	249	10	5	5	1	0.990275	0.850051	0.802451	0.935677	0.841992	0.90579	0.849434	0.798703	1.0419	0.57	≥ 20.00	≤ 4.70	1.204
X032183	C6KSR8	PF3D7_0607000	215	8	6	6	1	0.783959	0.897571	0.797735	1.0175	0.944403	0.927819	1.10058	0.906631	1.05598	1	≥ 20.00	≤ 4.70	1.052
X032183	Q8IIQ7	PF11_0111, PF3D7_1110400	485	19	10	10	1	1.04347	0.822503	0.791402	1.13241	1.02072	1.02506	1.20281	0.951459	1.05378	1	≥ 20.00	≤ 4.70	1.266
X032183	Q8IK93	PF14_0713, PF3D7_1474500	89	4	3	3	1	1.06354	0.766677	0.857054	1.08833	0.881315	0.897595	0.978654	0.758667	1.02334	NA	≥ 20.00	≤ 4.70	1.271
X032183	Q8IK91	PF14_0715, PF3D7_1474700	858	28	19	20	1	1.12089	0.970248	0.856931	1.0582	1.00134	1.08626	1.08075	0.954068	0.934517	NA	≥ 20.00	≤ 4.70	1.161
X032183	Q8ILS0	PF14_0174, PF3D7_1417500	119	5	3	3	1	1.33451	1.05337	0.833834	1.04919	0.812908	0.994661	0.982475	1.05453	1.0325	1.86	≥ 20.00	≤ 4.70	1.237
X032183	Q8I542	PF3D7_1238100, PFL1845c	188	8	5	5	1	0.874591	0.822241	0.763671	0.827396	0.931432	0.914184	0.990755	0.942126	1.08061	1.01	≥ 20.00	≤ 4.70	1.182
X032183	Q8I551	PF3D7_1237200, PFL1800w	156	6	3	3	1	1.05422	1.03731	0.803163	1.02382	0.916628	0.978805	0.982762	0.995821	0.974257	1	≥ 20.00	≤ 4.70	1.116
X032183	Q8IAM2	PF3D7_0802200	334	9	8	8	1	0.881059	0.847619	0.808077	0.899537	0.953636	0.982473	1.13102	0.894861	1.20792	1	≥ 20.00	≤ 4.70	1.136
X032183	O96165	PF3D7_0207800, PFB0350c, SERA-3	389	10	8	8	1	1.02057	0.940643	0.875746	0.961626	0.904539	1.01478	0.986479	0.942594	0.966267	1	≥ 20.00	≤ 4.70	1.112
X032183	Q8IDG3	PF3D7_1353800	190	8	4	4	1	0.795582	0.79162	0.707042	0.698775	0.794254	0.883353	0.807971	0.753201	0.915887	1	≥ 20.00	≤ 4.70	1.198
X032183	Q8IDG2	PF3D7_1353900	125	4	3	3	1	0.745593	0.716499	0.640951	0.645311	0.745769	0.799231	0.883385	0.703069	0.866802	1	≥ 20.00	≤ 4.70	1.286
X032183	Q8IKV8	PF14_0493, PF3D7_1451800	375	9	9	9	1	0.935839	0.99284	0.924009	0.913213	0.930711	0.936236	0.905621	0.89427	0.969745	1	≥ 20.00	≤ 4.70	1.01
X032183	Q8IKV6	PF14_0495, PF3D7_1452000, PfRON2	1286	41	30	31	1	1.11627	0.980645	0.850011	1.16003	0.959092	1.05052	1.07863	0.993911	1.00158	1	≥ 20.00	≤ 4.70	1.156
X032183	Q8I2A1	PF3D7_0103900	128	3	2	2	1	1.03301	0.920148	0.899874	0.970588	1.088	1.00762	0.95677	0.898109	0.971069	1	≥ 20.00	≤ 4.70	1.117
X032183	Q8IM23	PF14_0068, PF3D7_1407100	267	7	6	6	1	0.801688	0.69686	0.689589	0.753329	0.812217	0.797658	0.757195	0.841412	0.876596	1	≥ 20.00	≤ 4.70	1.299
X032183	Q8IM26	PF14_0065, PF3D7_1406800	47	2	2	2	1	0.805392	1.32563	1.28408	1.14709	1.19002	0.919923	0.80345	1.23421	1.04768	NA	≥ 20.00	≤ 4.70	0.692
X032183	Q8IM28	PF14_0063, PF3D7_1406600	81	3	3	3	1	1.06561	0.927646	0.973445	1.00857	1.05599	1.26369	1.15102	1.12278	1.1301	NA	≥ 20.00	≤ 4.70	1.087
X032183	Q8I2Z8	PF3D7_0915400	2065	56	40	46	1	1.08232	0.989313	0.934354	0.942603	0.956863	1.00434	0.929461	1.04534	1.01486	1	≥ 20.00	≤ 4.70	1.082
X032183	Q8I5K3	PF3D7_1221000, PFL1010c	85	3	2	2	1	0.958581	1.16294	0.775555	0.987706	0.94524	0.987831	1.15205	0.951268	0.984571	1	≥ 20.00	≤ 4.70	1.01
X032183	Q8I5K4	PF3D7_1220900, PFL1005c	85	5	4	4	1	0.93948	0.876272	0.803542	1.05999	1.01026	1.10984	1.12725	1.04228	1.08343	NA	≥ 20.00	≤ 4.70	1.155
X032183	A0A146M1U1	PF3D7_0803600.1	51	2	2	2	1	1.28938	1.27179	0.933698	1.14212	1.2942	1.13879	1.20433	1.24363	1.03218	NA	≥ 20.00	≤ 4.70	1.038
X032183	C6KT49	PF3D7_0621100	124	4	2	2	1	1.05608	0.924373	0.841034	1.12206	0.99061	0.881634	1.15316	1.01413	0.938079	NA	≥ 20.00	≤ 4.70	1.165
X032183	C6KSZ7	PF3D7_0615600	316	14	6	7	1	1.08363	1.31798	1.0278	1.09136	1.38114	0.978992	1.16017	1.05519	1.32775	1	≥ 20.00	≤ 4.70	0.888
X032183	Q8IHU1	PF11_0436, PF3D7_1142400	142	5	2	2	1	0.791217	0.849183	0.686192	0.697813	0.780231	0.827758	0.803633	0.867025	0.892171	1	≥ 20.00	≤ 4.70	1.167
X032183	Q8ILK3	PF14_0240, PF3D7_1426000	259	12	6	6	1	1.10318	0.941343	0.781816	0.939581	0.934094	1.01751	0.97639	0.900698	0.988489	1	≥ 20.00	≤ 4.70	1.221
X032183	P16083	NMOR2, NQO2	556	15	7	9	1	1.16955	0.493838	0.441467	0.716037	0.934655	1.13298	1.16981	1.31695	1.2955	2.3	≥ 20.00	≤ 4.70	2.32
X032183	Q8IJD0	PF10_0268, PF3D7_1027300	325	9	7	7	1	0.816621	0.826738	0.653613	0.703764	0.70521	0.724066	0.678248	0.777883	0.825569	1	≥ 20.00	≤ 4.70	1.227
X032183	Q8I5S7	PF3D7_1212500, PFL0620c	134	6	4	4	1	1.04098	1.11988	1.01086	1.0059	1.08026	1.02672	1.03118	1.055	1.12479	1	≥ 20.00	≤ 4.70	0.958
X032183	Q8I6V3	PF14_0077, PF3D7_1408000	323	9	6	7	1	0.859321	0.956107	0.850658	0.808053	0.986277	0.921132	0.964734	0.916773	1.01698	1.07	≥ 20.00	≤ 4.70	1.029
X032183	Q8IIA2	PF11_0272, PF3D7_1126200	305	9	5	5	1	0.914211	0.887814	0.742942	0.813721	0.78331	0.873381	0.931951	0.820772	0.841552	1	≥ 20.00	≤ 4.70	1.174
X032183	Q8ILC1	PF14_0324	563	21	11	11	1	0.759173	0.667915	0.681486	0.610291	0.693254	0.784803	0.851284	0.655376	0.905606	1	≥ 20.00	≤ 4.70	1.304
X032183	Q8III5	PF11_0189, PF3D7_1118300	579	16	8	8	1	0.962236	0.855193	0.8364	0.831318	0.909041	0.976418	0.93547	0.888763	1.00125	1	≥ 20.00	≤ 4.70	1.16
X032183	Q8ILP6	PF14_0198, PF3D7_1420400	370	16	7	7	1	0.85627	0.77759	0.769983	0.863873	0.865058	0.768414	0.831403	0.815741	0.92885	1	≥ 20.00	≤ 4.70	1.199
X032183	Q8IKU1	PF14_0510, PF3D7_1453700, SBA1	160	8	5	6	1	0.956201	0.941079	0.852347	0.993607	0.984612	1.08443	1.21318	0.874904	1.04341	1	≥ 20.00	≤ 4.70	1.091
X032183	P54760	EPHB4, HTK, MYK1, TYRO11	544	14	9	9	1	1.09168	0.609173	0.578524	1.01986	1.0148	1.1361	1.06317	1.19409	1.21535	1	≥ 20.00	≤ 4.70	1.761
X032183	Q8IM55	PF14_0036, PF3D7_1403900	245	9	5	5	1	0.822518	0.844206	0.640069	0.691864	0.761625	0.793921	0.7678	0.776399	0.855142	1	≥ 20.00	≤ 4.70	1.228
X032183	C6KT13	PF3D7_0617200	401	13	8	8	1	0.808894	0.725695	0.770694	0.905091	0.861724	0.897498	1.08589	0.791857	0.986059	NA	≥ 20.00	≤ 4.70	1.209
X032183	O77330	PF3D7_0309500	241	8	6	6	1	0.950374	0.730378	0.73108	0.781611	0.800656	0.836429	0.8897	0.856296	0.998471	1	≥ 20.00	≤ 4.70	1.335
X032183	Q8I2W4	PF3D7_0918900	1179	32	22	22	1	0.946678	0.930803	0.766629	0.824166	0.865796	1.04258	0.903762	0.970597	0.904623	0.83	≥ 20.00	≤ 4.70	1.147
X032183	Q8I2W3	PF3D7_0919000	595	34	12	20	1	1.0464	0.340878	0.318189	1.00855	1.00016	1.14505	1.06785	1.10815	1.09603	1	≥ 20.00	≤ 4.70	3.105
X032183	Q8I635	PF3D7_1201000, PFL0050c	366	14	10	10	1	0.981933	0.895931	0.8246	0.987041	0.910224	0.964092	0.963247	0.885226	1.01966	1	≥ 20.00	≤ 4.70	1.152
X032183	Q8IJI0	PF10_0217, PF3D7_1022400	259	8	4	4	1	1.01303	0.868636	0.794369	0.85281	0.843342	1.03412	0.899341	1.02282	0.988212	0.84	≥ 20.00	≤ 4.70	1.21
X032183	O96184	PFB0455w, RPL37A	257	9	4	4	1	0.97915	1.16255	0.822198	1.00459	0.901857	0.996588	1.10244	0.864247	0.792943	NA	≥ 20.00	≤ 4.70	0.997
X032183	Q8IDY6	PF3D7_1334200	313	11	6	6	1	0.909147	0.927196	0.855642	1.04013	0.988693	1.06517	1.20916	0.996636	1.18478	1	≥ 20.00	≤ 4.70	1.071
X032183	Q8IEE5	PF3D7_1317100	581	14	11	11	1	0.994072	0.888107	0.746298	0.895056	0.880108	1.00854	0.999488	0.963014	0.979151	1	≥ 20.00	≤ 4.70	1.22
X032183	Q8IIW6	PF11_0047, PF3D7_1103600	264	10	5	5	1	0.930595	0.878792	0.777182	0.894625	0.960569	0.978486	0.934665	0.968161	0.923575	1	≥ 20.00	≤ 4.70	1.166
X032183	Q8I527	PF3D7_1239600, PFL1920c	755	54	12	31	1	1.11859	0.614828	0.549688	0.97564	1.05461	1.12648	1.02629	1.14437	1.13804	1	≥ 20.00	≤ 4.70	1.819
X032183	Q8IKF0	H45, PF14_0655, PF3D7_1468700	543	13	8	8	1	0.839781	0.813424	0.806369	0.731427	0.841133	0.830211	0.872747	0.910015	1.06508	1	≥ 20.00	≤ 4.70	1.136
X032183	Q9U0N4	PF3D7_0112200	445	15	7	7	1	0.850111	0.892387	0.965016	0.937399	0.928351	0.825787	0.869012	0.922722	0.948496	0.58	≥ 20.00	≤ 4.70	0.996
X032183	Q8I1R5	PF3D7_0417300	195	6	4	4	1	1.16607	1.00344	0.93572	0.960868	1.01091	1.0154	0.990872	1.14246	1.07533	NA	≥ 20.00	≤ 4.70	1.117
X032183	C0H5A0	PF3D7_1305300	538	21	7	7	1	0.789235	0.979216	0.994265	0.935858	0.964252	0.804235	0.812591	0.985993	0.967985	0.58	≥ 20.00	≤ 4.70	0.907
X032183	P53396	ACLY	834	28	18	19	1	1.11786	1.00229	0.952049	1.12729	1.06292	1.16529	1.09684	1.12633	1.06023	NA	≥ 20.00	≤ 4.70	1.084
X032183	Q8IJW4	PF10_0077, PF3D7_1007900	538	13	8	8	1	0.80835	0.773676	0.724497	0.880286	0.859409	0.906742	0.991317	0.889325	1.02124	0.65	≥ 20.00	≤ 4.70	1.207
X032183	O97247	PF3D7_0306800	452	13	7	7	1	0.953333	0.754502	0.638615	0.829506	0.874698	0.883484	0.848403	0.890432	0.94615	1	≥ 20.00	≤ 4.70	1.402
X032183	Q8IIR7	PF11_0098, PF3D7_1108600	509	19	10	12	1	0.804758	0.780039	0.7859	0.784116	0.821857	0.879526	0.953616	0.851855	1.0326	0.55	≥ 20.00	≤ 4.70	1.153
X032183	Q8ILR7	PF14_0177, PF3D7_1417800	604	14	9	9	1	0.910678	0.820833	0.805213	0.839443	0.879529	0.872251	0.854041	0.905884	1.0098	1	≥ 20.00	≤ 4.70	1.175
X032183	Q8IDF9	PF3D7_1354200	229	7	4	4	1	0.868428	0.935914	1.00483	0.808696	1.039	0.742967	0.779981	0.924637	1.23873	NA	≥ 20.00	≤ 4.70	0.963
X032183	Q8IJC6	PF10_0272, PF3D7_1027800	472	16	10	10	1	0.897429	0.823571	0.661494	0.736975	0.759029	0.778881	0.936418	0.843911	0.855248	1	≥ 20.00	≤ 4.70	1.278
X032183	O97313	MAL3P7.35, PFC1020c	869	25	18	19	1	1.06891	0.946268	0.841599	0.946897	0.986299	1.0133	1.09343	1.06071	1.05816	1	≥ 20.00	≤ 4.70	1.157
X032183	Q8II16	PF11_0359, PF3D7_1134800	312	8	5	5	1	1.0137	1.02157	0.84561	0.977082	1.06457	0.97977	0.938351	0.948958	1.11998	1	≥ 20.00	≤ 4.70	1.078
X032183	Q8IES0	PF3D7_1304500	271	8	4	4	1	0.819097	0.714972	0.864573	0.757042	0.809727	0.82537	0.825212	0.809211	0.913116	1	≥ 20.00	≤ 4.70	1.152
X032183	Q8IIB7	PF11_0257, PF3D7_1124600	359	11	9	9	1	0.816905	0.778686	0.723839	0.773298	0.7943	0.827956	0.892732	0.815256	0.959893	1	≥ 20.00	≤ 4.70	1.209
X032183	P04040	CAT	486	12	6	6	1	1.01161	0.911693	0.842101	0.849781	0.934591	0.862113	0.967573	1.10854	1.14933	1.26	≥ 20.00	≤ 4.70	1.147
X032183	Q8IL48	PF14_0401, PF3D7_1442300	411	12	8	8	1	0.882153	0.799823	0.80989	0.83544	0.886115	0.913549	0.977434	0.927932	1.06971	0.87	≥ 20.00	≤ 4.70	1.169
X032183	Q8IDS0	PF3D7_1341900	298	7	6	6	1	1.14041	0.989148	0.966469	1.27195	1.06716	1.22774	1.27703	0.944228	1.10398	NA	≥ 20.00	≤ 4.70	1.094
X032183	Q8IC35	PF3D7_0703500	376	13	8	8	1	0.938198	0.875538	0.83284	1.10641	1.04614	1.23166	1.16725	1.00165	1.06201	NA	≥ 20.00	≤ 4.70	1.135
X032183	Q8I426	PF3D7_0507700	235	7	5	5	1	1.00044	0.747255	0.709991	0.82107	0.88245	0.957517	0.966487	0.960973	1.03452	0.74	≥ 20.00	≤ 4.70	1.373
X032183	Q8ILW9	PF14_0124	362	10	8	8	1	0.943216	0.955522	1.01038	0.920328	0.963374	0.97504	0.933005	1.11637	1.07649	NA	≥ 20.00	≤ 4.70	0.988
X032183	Q8IM66	PF14_0025, PF3D7_1402300	289	10	5	5	1	1.14981	1.06623	0.969221	0.987603	0.941675	1.04678	1.07558	0.960904	1.04696	1	≥ 20.00	≤ 4.70	1.056
X032183	Q8I502	PF3D7_1242700, PFL2055w	384	13	8	9	1	0.988099	0.929428	0.835988	0.972877	0.942382	1.00071	0.923524	0.881741	0.874601	0.77	≥ 20.00	≤ 4.70	1.126
X032183	Q8IEK1	PF3D7_1311800	964	32	18	19	1	0.827177	0.741601	0.699217	0.684511	0.719227	0.772351	0.901073	0.744778	0.95793	1	≥ 20.00	≤ 4.70	1.268
X032183	Q8I1X5	PF3D7_0405400	218	8	6	6	1	0.947695	0.794152	0.76851	0.878052	0.877239	0.904986	0.889958	0.839448	0.909118	1	≥ 20.00	≤ 4.70	1.246
X032183	Q8I1X3	PF3D7_0405600	267	9	6	6	1	1.36017	1.4339	1.50787	1.48223	1.58443	1.4724	1.35234	1.45114	1.2685	NA	≥ 20.00	≤ 4.70	0.802
X032183	C6KT82	PF3D7_0624600	498	16	8	8	1	0.898331	0.872948	0.805821	0.945987	0.944967	0.96045	1.05332	0.934017	0.944886	1	≥ 20.00	≤ 4.70	1.131
X032183	Q8I3J0	PF3D7_0527500	348	14	8	9	1	1.00716	0.830728	0.782555	0.859951	0.918249	0.975674	0.965901	0.938339	1.02847	0.96	≥ 20.00	≤ 4.70	1.244
X032183	Q6ZLZ9	PF3D7_0903700	553	19	10	11	1	0.856863	0.92484	0.89127	0.845209	0.91002	0.882282	0.940561	0.991784	0.999715	0.93	≥ 20.00	≤ 4.70	1.022
X032183	Q9H479	FN3K	389	9	5	5	1	0.969685	0.817613	0.851598	0.92364	0.929168	1.00486	0.887479	0.934583	0.879914	NA	≥ 20.00	≤ 4.70	1.18
X032183	P20930	FLG	348	21	9	11	1	0.749114	8.08473	1.25597	1.55335	1.07156	0.754825	0.974125	1.10914	1.73974	NA	≥ 20.00	≤ 4.70	0.187
X032183	O96221	PF3D7_0214100, PFB0640c, Sec31p	347	11	8	8	1	1.03542	0.891307	0.821665	1.03413	1.00621	0.995546	1.03951	1.06563	1.1645	NA	≥ 20.00	≤ 4.70	1.188
X032183	Q8I5B3	PF3D7_1230700, PFL1480w	288	7	4	4	1	0.943545	0.874223	0.767977	0.944549	0.900503	0.944222	0.884827	1.01711	1.09761	1	≥ 20.00	≤ 4.70	1.184
X032183	Q8IIM4	PF11_0146, PF3D7_1113800	295	8	7	7	1	0.86345	0.897575	0.88563	0.975055	1.01138	0.902413	0.967525	0.917832	0.989347	1.89	≥ 20.00	≤ 4.70	1.045
X032183	Q8ILL2	PF14_0231, PF3D7_1424400	404	11	7	7	1	0.948979	0.813261	0.747607	0.809125	0.864572	0.903915	0.879754	0.877739	0.916223	1	≥ 20.00	≤ 4.70	1.249
X032183	Q8ILL3	PF14_0230, PF3D7_1424100	617	21	10	11	1	1.04981	0.945998	0.826642	0.90567	0.898593	0.952585	0.920881	0.954376	0.967889	1	≥ 20.00	≤ 4.70	1.156
X032183	Q8I3A0	PF3D7_0904900	220	9	5	5	1	1.0011	0.909768	0.919624	1.04597	1.09195	1.10532	1.1245	1.06634	1.16768	NA	≥ 20.00	≤ 4.70	1.094
X032183	Q8I537	PF3D7_1238600, PFL1870c	295	8	4	4	1	1.00713	0.985422	0.882057	0.830714	0.884651	0.880267	0.876024	0.99495	0.950851	0.54	≥ 20.00	≤ 4.70	1.075
X032183	C6KT50	PFF1025c, pdx1	413	11	6	6	1	0.926803	0.924474	0.867163	0.840776	0.867631	0.984945	0.982967	0.837665	0.98169	0.69	≥ 20.00	≤ 4.70	1.075
X032183	Q8II71	PF11_0303, PF3D7_1129200	274	10	5	5	1	0.799834	0.782977	0.713098	0.724083	0.764414	0.71009	0.768043	0.834584	0.88127	1	≥ 20.00	≤ 4.70	1.203
X032183	Q8IEQ3	PF3D7_1306200	423	12	8	8	1	0.960194	0.972812	0.962426	0.931824	1.04463	0.984107	0.915563	1.00924	0.972339	1	≥ 20.00	≤ 4.70	1.013
X032183	O96275	PF3D7_0220000, PFB0915w	650	15	10	10	1	0.852612	0.713053	0.714245	0.881585	0.867451	0.904945	0.990337	0.753294	0.907556	1	≥ 20.00	≤ 4.70	1.298
X032183	C0H5J6	PF3D7_1361100	635	22	9	13	1	1.24597	0.994382	0.852826	0.883771	0.950292	1.0242	0.894931	1.10349	1.002	NA	≥ 20.00	≤ 4.70	1.216
X032183	Q8IBQ6	PF3D7_0719600	219	9	4	4	1	1.20934	1.00831	0.781998	0.802866	0.85011	0.828102	0.909691	0.889938	0.894366	1	≥ 20.00	≤ 4.70	1.234
X032183	Q8IIS4	PF11_0091, PF3D7_1107800	275	9	4	4	1	1.19688	1.23717	1.16232	1.33811	1.45616	1.35174	1.5842	1.20419	1.19424	NA	≥ 20.00	≤ 4.70	0.916
X032183	Q8I206	PF3D7_0402000	161	7	4	4	1	0.857603	0.815817	0.774462	0.880421	0.813493	0.854855	0.858639	0.810201	0.815856	1	≥ 20.00	≤ 4.70	1.168
X032183	C6KST6	PF3D7_0608900	283	9	5	5	1	1.0212	1.01139	0.999294	0.993253	0.999074	0.967799	0.949251	1.02956	1.04411	1	≥ 20.00	≤ 4.70	1.005
X032183	Q8IJF2	PF10_0246, PF3D7_1025300	213	7	4	4	1	0.805221	0.912022	0.752169	0.804173	0.834179	0.81257	0.86745	0.812733	0.774031	NA	≥ 20.00	≤ 4.70	1.085
X032183	Q8IDM3	PF3D7_1347500	507	18	10	10	1	1.08719	0.977474	0.868324	0.904858	0.963661	1.04451	0.979934	0.998693	1.14004	NA	≥ 20.00	≤ 4.70	1.131
X032183	Q8IKL1	PF14_0593, PF3D7_1462300	239	10	7	7	1	0.934289	0.77152	0.847052	0.830123	0.864028	0.944252	0.94968	0.951695	0.905153	0.64	≥ 20.00	≤ 4.70	1.195
X032183	Q8IBZ2	PF3D7_0709700	229	8	4	4	1	1.3365	1.48599	1.44802	1.32719	1.47323	1.41473	1.222	1.50579	1.29458	NA	≥ 20.00	≤ 4.70	0.796
X032183	Q9NSY1	BIKE, BMP2K, HRIHFB2017	229	8	4	4	1	1.25774	0.496188	0.357213	1.15287	1.17241	1.3344	1.24184	1.37625	1.3398	NA	≥ 20.00	≤ 4.70	2.646
X032183	Q8IK74	PF14_0732, PF3D7_1476300	191	8	4	4	1	1.28391	0.961055	0.941136	1.07515	1.08102	1.17511	1.08973	1.07513	1.20646	NA	≥ 20.00	≤ 4.70	1.201
X032183	Q8I4V8	FKBP35, PF3D7_1247400, PFL2275c	662	21	14	16	1	0.949824	0.897342	0.813407	0.897438	0.872521	1.01872	0.919915	0.943302	0.905636	1	≥ 20.00	≤ 4.70	1.14
X032183	Q8IJN3	FIKK-10.1, PF10_0160, PF3D7_1016400	472	20	9	9	1	1.07682	0.901407	0.890044	1.02927	1.08682	1.10647	0.951896	1.27422	1.14629	NA	≥ 20.00	≤ 4.70	1.159
X032183	Q8I1V1	PF3D7_0413600	251	8	4	4	1	0.899985	1.0491	0.871942	0.809591	0.982339	0.910581	0.860888	0.766009	0.934605	1	≥ 20.00	≤ 4.70	0.989
X032183	Q96L94	SNX22	382	18	8	9	1	1.03491	0.700209	0.655873	0.933811	0.95881	1.14246	1.09439	1.02397	1.04471	1	≥ 20.00	≤ 4.70	1.501
X032183	O97266	PF3D7_0315100	115	5	4	4	1	0.91905	0.775099	0.796239	0.82445	0.894982	0.932768	1.00355	0.860701	0.959007	0.64	≥ 20.00	≤ 4.70	1.221
X032183	Q8I1N8	PF3D7_0420100	1023	41	23	26	1	1.17509	0.900307	0.776009	1.01572	0.977803	1.13525	0.997359	1.16418	1.11162	NA	≥ 20.00	≤ 4.70	1.298
X032183	Q76NM8	PF3D7_1304700	446	16	9	10	1	1.21529	1.00772	0.830127	1.04853	1.05707	1.15928	0.919667	1.2399	1.16383	1	≥ 20.00	≤ 4.70	1.205
X032183	Q8IKK7	GAPDH, PF14_0598, PF3D7_1462800	752	26	13	16	1	0.787527	0.737838	0.701208	0.613562	0.693933	0.775782	0.853083	0.792008	1.02153	1	≥ 20.00	≤ 4.70	1.242
X032183	Q8I3K7	PF3D7_0525800	261	8	6	6	1	0.96681	0.8077	0.881817	0.951694	0.925938	0.987902	1.05483	0.859152	0.929705	1	≥ 20.00	≤ 4.70	1.164
X032183	Q7K6B1	PF3D7_0817500	298	10	5	7	1	0.982588	0.930803	1.00138	1.15299	1.05161	1.21411	1.20633	0.821205	0.933777	NA	≥ 20.00	≤ 4.70	1.026
X032183	Q8IIF4	PF11_0220, PF3D7_1121300, TKL-2	1303	49	27	30	1	1.08015	0.727836	0.590682	1.0517	1.00323	1.13467	1.07834	1.12513	1.0823	NA	≥ 20.00	≤ 4.70	1.578
X032183	C0H5B1	PF3D7_1312900	252	8	5	5	1	0.968568	0.834998	0.727718	0.812417	0.865359	0.902885	0.93111	0.968419	1.07451	0.68	≥ 20.00	≤ 4.70	1.26
X032183	Q8I5X7	PF3D7_1206800, PFL0340w	304	9	6	6	1	0.967848	1.08749	1.13619	1.10478	1.23622	0.91079	1.00687	1.0676	0.922166	1	≥ 20.00	≤ 4.70	0.885
X032183	Q8I5C4	PF3D7_1229500, PFL1425w	417	14	9	9	1	0.871206	0.838056	0.731976	0.758684	0.798931	0.870635	0.861873	0.831041	0.962757	1	≥ 20.00	≤ 4.70	1.192
X032183	Q8IK90	PF14_0716, PF3D7_1474800	284	9	5	5	1	0.822198	0.831264	0.706861	0.721233	0.822366	0.793738	0.847092	0.784246	0.945072	1	≥ 20.00	≤ 4.70	1.185
X032183	P11166	GLUT1, SLC2A1	280	8	5	6	1	0.835629	0.822163	0.941816	0.771988	0.816637	0.753281	0.777839	0.830046	0.830782	1	≥ 20.00	≤ 4.70	1.041
X032183	Q8IAM0	PF3D7_0802000	867	25	20	20	1	1.05211	0.924307	0.872449	1.03036	1.04274	1.08444	1.04136	1.04409	1.03326	NA	≥ 20.00	≤ 4.70	1.142
X032183	Q8IDG9	PF3D7_1353100	219	6	5	5	1	0.929899	0.911319	0.86408	0.896135	0.874223	1.01859	0.961901	0.967937	0.921132	NA	≥ 20.00	≤ 4.70	1.087
X032183	Q8IJ99	PF10_0299, PF3D7_1030600	951	49	18	25	1	1.06606	0.758252	0.66032	0.638447	0.80295	1.01249	0.895848	1.05486	1.04421	1.11	≥ 20.00	≤ 4.70	1.456
X032183	Q8IHU0	PF11_0437, PF3D7_1142500	223	7	5	5	1	0.871821	0.856096	0.774859	0.971275	0.834485	0.96158	0.939285	0.766445	0.840544	1	≥ 20.00	≤ 4.70	1.148
